# Supplementary material for: Expression, localization and regulation of NADPH oxidases in pancreatic beta cells
Source: Redox Rep. 2025 Oct 6;30(1):2568300. doi: 10.1080/13510002.2025.2568300 (PMC12507117; doi:10.1080/13510002.2025.2568300)
Supplement: Supplemental Material [file YRER_A_2568300_SM5385.zip]

Archive with 7 entries (7 files):
- YRER_A_2568300_Supplement file/Additional File 1 Material.pdf
- YRER_A_2568300_Supplement file/Additional File 2 Dissociation Curve.xlsx
- YRER_A_2568300_Supplement file/Additional File 3 DUOX Expression.xlsx
- YRER_A_2568300_Supplement file/Additional File 4 px Intensity.xlsx
- YRER_A_2568300_Supplement file/Additional File 5 Association.xlsx
- YRER_A_2568300_Supplement file/Additional File 6 Treatment.xlsx
- YRER_A_2568300_Supplement file/Additional File 7 Supplementary Figures.pdf
