# Supplementary material for: Expression, localization and regulation of NADPH oxidases in pancreatic beta cells
Source: Redox Rep. 2025 Oct 6;30(1):2568300. doi: 10.1080/13510002.2025.2568300 (PMC12507117; doi:10.1080/13510002.2025.2568300)
Supplement: Supplemental Material [file YRER_A_2568300_SM5385.zip › YRER_A_2568300_Supplement file/Additional File 2 Dissociation Curve.xlsx]

## Sheet: 1 - Duox1#1
Animal	RD06	RD06	RD06	RD06	RD06	RD06	RD06	RD06	RD06	RD06	RD06	RD06	RD06	RD06	RD06	RD06	RD06	RD06	RD06	RD06	RD06	RD07	RD07	RD07	RD07	RD07	RD07	RD07	RD07	RD07	RD07	RD07	RD07	RD07	RD07	RD07	RD07	RD07	RD07	RD07	RD07	RD07	RD10	RD10	RD10	RD10	RD10	RD10	RD10
Sample	NTC	NTC	NTC	Lung	Lung	Lung	Lung-NAC	Lung-NAC	Lung-NAC	Islet	Islet	Islet	Islet-NAC	Islet-NAC	Islet-NAC	Kidney	Kidney	Kidney	Kidney-NAC	Kidney-NAC	Kidney-NAC	NTC	NTC	NTC	Lung	Lung	Lung	Lung-NAC	Lung-NAC	Lung-NAC	Islet	Islet	Islet	Islet-NAC	Islet-NAC	Islet-NAC	Kidney	Kidney	Kidney	Kidney-NAC	Kidney-NAC	Kidney-NAC	NTC	NTC	NTC	Lung	Lung	Lung	Lung-NAC
Replicate	1	2	3	1	2	3	1	2	3	1	2	3	1	2	3	1	2	3	1	2	3	1	2	3	1	2	3	1	2	3	1	2	3	1	2	3	1	2	3	1	2	3	1	2	3	1	2	3	1
X	22: NTC	23: NTC	24: NTC	25: R6-P1	26: R6-P1	27: R6-P1	28: R6-P2	29: R6-P2	30: R6-P2	31: R6-b1	32: R6-b1	33: R6-b1	34: R6-b2	35: R6-b2	36: R6-b2	37: R6-R1	38: R6-R1	39: R6-R1	40: R6-R2	41: R6-R2	42: R6-R2	22: NTC	23: NTC	24: NTC	25: R7-P1	26: R7-P1	27: R7-P1	28: R7-P2	29: R7-P2	30: R7-P2	31: R7-b1	32: R7-b1	33: R7-b1	34: R7-b2	35: R7-b2	36: R7-b2	37: R7-R1	38: R7-R1	39: R7-R1	40: R7-R2	41: R7-R2	42: R7-R2	22: NTC	23: NTC	24: NTC	25: RD10-P1	26: RD10-P1	27: RD10-P1	28: RD10-P2
60.5	-0.0113934	0.0347436	0.0883243	0.137809	0.278845	0.324581	-0.0388596	-0.0980937	-0.0183779	0.173855	0.245167	0.244551	0.0703676	0.0806213	0.0322765	0.0964225	0.0533174	0.054551	0.0673068	0.0701406	0.0579716	0.0011284	0.0838408	0.0229355	0.238103	0.185724	0.166375	0.00814541	0.0320831	0.0218405	0.147053	0.270884	0.252101	0.0507399	0.0448632	0.0287596	0.0645496	0.251678	0.244958	0.0848402	0.0442512	0.039024	-0.00193281	0.0334609	-0.051808	0.163638	0.162095	0.19981	0.0233318
60.8333	-0.0279028	-0.0378492	0.0148973	0.211119	0.322896	0.233502	0.0846838	-0.00639026	-0.02857	0.143869	0.275467	0.249662	0.0772197	0.105924	0.0702324	0.14027	0.162781	0.154142	0.0215949	0.0751634	0.0779853	0.0395603	0.0381213	0.0281897	0.238309	0.176034	0.210124	0.0433311	0.0289988	0.0284509	0.168741	0.187077	0.193652	0.0487056	0.0445817	0.0180303	0.0701348	0.18742	0.15514	0.0247657	0.0650909	0.0493093	0.0175187	0.0292899	0.0441984	0.0942066	0.185979	0.165841	0.0540956
61.1667	-0.036844	-0.0856723	-0.0369439	0.260131	0.345028	0.166572	0.167628	0.0609157	-0.0247834	0.123541	0.290973	0.236605	0.0754387	0.118152	0.0910279	0.17452	0.249129	0.235966	-0.00824018	0.0785586	0.0903195	0.0657159	0.000881038	0.0300667	0.228779	0.172051	0.234312	0.071045	0.0250038	0.0341289	0.177141	0.121271	0.147912	0.0453239	0.0466812	0.0150519	0.0724384	0.143412	0.0903668	-0.0151896	0.0784334	0.0586142	0.0325352	0.0222547	0.114586	0.0554593	0.20058	0.135664	0.0774147
61.5	-0.0306488	-0.0839559	-0.0456136	0.260546	0.323327	0.14794	0.169375	0.0794268	0.00696102	0.12253	0.276893	0.187216	0.0563913	0.104231	0.0775024	0.189575	0.289248	0.282256	-0.0063216	0.0786984	0.0872943	0.0673192	-0.0194008	0.0251891	0.199776	0.179482	0.219378	0.0838156	0.0191872	0.0379421	0.158966	0.0914669	0.127589	0.0392475	0.0535428	0.0275752	0.0681788	0.139906	0.0756847	-0.0149069	0.0767814	0.0659581	0.0386816	0.00949078	0.133734	0.0780809	0.196616	0.113069	0.0858446
61.8333	-0.00590432	-0.0214193	-0.00133401	0.201233	0.248157	0.188621	0.0708975	0.038129	0.0719672	0.146605	0.225748	0.0958799	0.0169536	0.0581737	0.0229511	0.180809	0.270341	0.282893	0.0339691	0.073533	0.0649534	0.0387923	-0.0179154	0.0125958	0.147705	0.199798	0.158072	0.0767533	0.0119016	0.0386792	0.108355	0.108432	0.139812	0.0305116	0.0657998	0.0579694	0.0562403	0.186051	0.123346	0.0349549	0.0566631	0.070344	0.0340578	-0.00916019	0.0879627	0.174244	0.170502	0.102056	0.0749092
62.1667	0.0241816	0.0592619	0.0584405	0.12373	0.159026	0.247096	-0.0605425	-0.0204584	0.14084	0.185985	0.159323	0.00718817	-0.0239617	0.0023446	-0.037509	0.163481	0.220899	0.258364	0.0822167	0.0593232	0.0342326	0.00135111	-0.00453601	0.000990369	0.0935386	0.217516	0.0923963	0.0552966	0.00855177	0.034012	0.0491427	0.153992	0.16939	0.0246817	0.077094	0.0870761	0.0441714	0.246593	0.194431	0.100624	0.0307083	0.0707091	0.0269034	-0.0230327	0.0113376	0.282071	0.141434	0.107449	0.0520078
62.5	0.0422457	0.101923	0.0844478	0.0827402	0.107721	0.268708	-0.13611	-0.0404325	0.17551	0.226999	0.106721	-0.0217148	-0.0419326	-0.0338046	-0.0583051	0.157822	0.179729	0.236805	0.0987477	0.0319077	0.00979121	-0.0170901	0.00719354	0.00149237	0.0643897	0.212914	0.076664	0.0274662	0.0158058	0.0213333	0.0125887	0.202742	0.19555	0.028706	0.0793197	0.0903552	0.0416862	0.275176	0.237227	0.137551	0.015572	0.0659738	0.027993	-0.0187552	-0.0501368	0.321173	0.134305	0.134279	0.0275082
62.8333	0.0363951	0.0686862	0.044776	0.115259	0.128506	0.218802	-0.0949751	0.0139968	0.149522	0.25523	0.0909213	0.0465918	-0.0210367	-0.0292513	-0.010583	0.177346	0.174817	0.237104	0.0584816	-0.00807888	0.00279155	0.00231855	0.00784573	0.0202432	0.0796551	0.174613	0.144218	0.00141755	0.0366308	0.000709351	0.0205177	0.233534	0.201386	0.0456893	0.0668416	0.0533266	0.0546127	0.241731	0.21856	0.115232	0.0222691	0.0558128	0.0438311	0.011087	-0.0621633	0.241517	0.167178	0.183406	0.00989455
63.1667	0.0166178	-0.00517872	-0.0230841	0.187451	0.185525	0.142709	0.0116821	0.0981683	0.0828767	0.253259	0.110427	0.170635	0.0206506	0.00331027	0.0676384	0.208704	0.190842	0.241157	-0.00528942	-0.0408177	0.0104089	0.0421693	0.00445772	0.043471	0.127864	0.124595	0.244518	-0.0141562	0.0591903	-0.0171003	0.0570121	0.242277	0.185446	0.0633626	0.0439079	0.00174966	0.073233	0.181334	0.179412	0.0593411	0.0392531	0.042917	0.0638411	0.0500815	-0.0372736	0.114483	0.230815	0.239	0.000116255
63.5	-0.00162763	-0.0661152	-0.0642913	0.24777	0.225398	0.105755	0.104677	0.147308	0.0071913	0.20292	0.157622	0.289217	0.0565544	0.0427566	0.121622	0.231828	0.201662	0.221612	-0.0446799	-0.041694	0.0263218	0.0759899	0.00818286	0.0524256	0.189829	0.0931818	0.306052	-0.010427	0.0679467	-0.018663	0.0967187	0.22914	0.150145	0.0656138	0.0172377	-0.0285562	0.0839431	0.145346	0.179305	0.00960047	0.0493375	0.0307315	0.0731762	0.0758591	0.000293443	0.0418097	0.309146	0.281059	-0.00276116
63.8333	-0.0061961	-0.0738637	-0.0407681	0.257525	0.210546	0.150513	0.124256	0.116388	-0.0499776	0.100288	0.22101	0.353254	0.0669905	0.0709266	0.112119	0.231192	0.188318	0.163221	-0.0261814	0.00267746	0.0441919	0.0835091	0.0260305	0.0349917	0.245342	0.101426	0.279	0.0166781	0.0529608	0.00420143	0.120379	0.197292	0.102316	0.0425212	-0.0066098	-0.0129737	0.077817	0.168945	0.254714	-0.0040271	0.0409727	0.0222335	0.0612573	0.0721358	0.0302283	0.0938576	0.380965	0.293679	0.000543906
64.1667	0.00180493	-0.0413538	0.0185094	0.229436	0.166611	0.22852	0.0883911	0.0393565	-0.0773104	-0.0015893	0.273583	0.362107	0.0598377	0.0815098	0.0618412	0.209429	0.160592	0.0991493	0.0262067	0.0607634	0.0576135	0.0692587	0.0484337	0.00559243	0.270106	0.133292	0.200299	0.052213	0.0266868	0.038661	0.133113	0.161913	0.0664789	0.00892601	-0.0217129	0.0283052	0.0646414	0.222557	0.349928	0.00939027	0.0251578	0.0185304	0.0345753	0.0469677	0.0479375	0.215488	0.404511	0.277336	0.010177
64.5	0.0179548	0.00518807	0.0678009	0.189074	0.135042	0.268559	0.0344854	-0.03009	-0.0675466	-0.0354227	0.284454	0.327247	0.0498657	0.0711579	0.00898773	0.17371	0.135453	0.0746675	0.074108	0.0898008	0.0601641	0.0439714	0.0616817	-0.0147141	0.238804	0.163475	0.128578	0.0764768	0.00717677	0.0666311	0.146134	0.141182	0.0715721	-0.01414	-0.0223095	0.0638867	0.0588813	0.260426	0.386194	0.0310267	0.0185288	0.0202616	0.00388909	0.0144961	0.0527571	0.320185	0.332881	0.236603	0.0264998
64.8333	0.037646	0.0438754	0.0731357	0.157447	0.145837	0.222627	-0.00613025	-0.050852	-0.019185	0.0416826	0.236571	0.262104	0.047581	0.0400175	-0.0168339	0.132647	0.126849	0.11852	0.087981	0.0611347	0.0475929	0.0168919	0.0562471	-0.011262	0.14212	0.173134	0.109303	0.0756452	0.00721778	0.0739572	0.165476	0.146676	0.132843	-0.0122468	-0.00541386	0.0703144	0.069718	0.251077	0.312025	0.0459898	0.0314958	0.02616	-0.0211899	-0.0122915	0.045425	0.34232	0.148751	0.18124	0.0474966
65.1667	0.0555242	0.0701826	0.0476186	0.1373	0.183202	0.13559	-0.0264138	-0.0322108	0.0462385	0.175043	0.168228	0.187934	0.0464379	0.00221398	-0.0203861	0.100616	0.136651	0.193353	0.0736234	0.00254208	0.0243353	-0.00868766	0.0393375	0.00504521	0.0347508	0.169295	0.135282	0.0594018	0.0185352	0.0622064	0.176442	0.16355	0.210768	0.00262925	0.0208543	0.0558825	0.0851971	0.22017	0.185015	0.0551217	0.0495646	0.0273321	-0.0356386	-0.0250229	0.0322878	0.299798	-0.0469075	0.141755	0.0616422
65.5	0.0660481	0.0839246	0.0161237	0.126813	0.219893	0.0755322	-0.0253954	0.00395755	0.101429	0.285578	0.131555	0.127948	0.0356275	-0.0246324	-0.0150243	0.0934322	0.163708	0.245289	0.0456681	-0.0440922	-0.0030015	-0.0309631	0.0223436	0.0169121	-0.0126069	0.165451	0.18616	0.0433066	0.0275889	0.036876	0.159153	0.170356	0.252134	0.0119099	0.045599	0.0368229	0.0880809	0.207648	0.0900282	0.0631978	0.0520148	0.0129775	-0.0355809	-0.0164797	0.0210944	0.231409	-0.123548	0.153844	0.0550342
65.8333	0.0650952	0.0846838	-0.00192492	0.124669	0.233843	0.0913135	-0.00459453	0.0385354	0.124076	0.313729	0.161005	0.0997995	0.00957678	-0.0273422	-0.0102465	0.120594	0.202778	0.235341	0.0168963	-0.0477185	-0.0268077	-0.0473026	0.0135691	0.0119407	0.0465501	0.171778	0.242527	0.0387788	0.024524	0.00538235	0.104733	0.152959	0.221374	0.00324713	0.0598146	0.0259291	0.0675312	0.237931	0.0884732	0.0723282	0.0257627	-0.0210739	-0.0193366	0.0145831	0.0174084	0.170658	0.0023424	0.235413	0.0206297
66.1667	0.0542178	0.0711137	-0.00890293	0.131564	0.223674	0.154907	0.0245117	0.06344	0.111807	0.278008	0.220339	0.0988958	-0.0163446	-0.0104983	-0.000124145	0.166337	0.232248	0.184095	-0.0073151	-0.0206285	-0.035463	-0.0517635	0.00896873	-0.00267605	0.161944	0.185179	0.288748	0.0406736	0.0142263	-0.0171821	0.0483208	0.126485	0.153509	-0.0107858	0.0620566	0.0222416	0.0383104	0.273353	0.147944	0.0739611	-0.0117296	-0.0524711	0.00599149	0.0455175	0.0180523	0.12991	0.226135	0.333222	-0.021177
66.5	0.0363869	0.0416353	-0.0126359	0.148699	0.193184	0.219061	0.0479569	0.0733473	0.0672342	0.216443	0.255643	0.115085	-0.0215311	0.0168758	0.0251285	0.208579	0.226415	0.127031	-0.0234408	0.014051	-0.0163448	-0.0375753	0.00140964	-0.0148476	0.259104	0.199239	0.310132	0.0397052	0.00526648	-0.0138058	0.0360552	0.113375	0.101211	-0.0113856	0.0527708	0.0213626	0.0215806	0.260726	0.21258	0.056879	-0.0353631	-0.0522328	0.0311049	0.0477021	0.0176635	0.116242	0.396168	0.376244	-0.0431322
66.8333	0.0155258	-0.000920844	-0.0175706	0.175501	0.150795	0.246679	0.0544885	0.0649622	-0.00189596	0.160802	0.229497	0.140502	0.00644396	0.0450613	0.0684686	0.228689	0.171932	0.0940948	-0.0276265	0.0377593	0.035303	-0.00220874	-0.0132263	-0.0151364	0.282322	0.209185	0.296746	0.0293543	0.00413183	0.023748	0.0959559	0.129031	0.102607	0.0132812	0.0342674	0.0196463	0.0319251	0.168548	0.238879	0.0160915	-0.0272049	-0.0033508	0.0480281	0.0048952	0.0124164	0.132449	0.401783	0.316844	-0.0266985
67.1667	-0.000632744	-0.0360881	-0.0146378	0.204298	0.12344	0.241265	0.0437087	0.0431045	-0.0673029	0.117786	0.170463	0.176435	0.0472924	0.0615598	0.105541	0.221833	0.104893	0.0930987	-0.0147037	0.0502001	0.0927684	0.0399022	-0.0269994	-0.00471675	0.250957	0.2168	0.257686	0.0141675	0.00897488	0.0686177	0.183559	0.160714	0.137653	0.0471677	0.016314	0.0164539	0.0576114	0.0520727	0.232769	-0.028483	0.00201494	0.0632914	0.0540768	-0.0496254	0.00463363	0.164173	0.296348	0.200967	0.0117951
67.5	-0.00340394	-0.0389904	0.00861045	0.225646	0.142678	0.216475	0.0179335	0.0146232	-0.0955723	0.0878347	0.123598	0.226458	0.0725474	0.0531777	0.10516	0.18663	0.0737519	0.126323	0.0208249	0.0556434	0.121473	0.0700825	-0.0289551	0.0125842	0.203136	0.225507	0.20681	0.00145778	0.0158645	0.0851671	0.236279	0.188645	0.171761	0.0672571	0.0105426	0.0118984	0.0803279	-0.0117622	0.212536	-0.0506991	0.0344006	0.104837	0.0478899	-0.0702022	-0.0018251	0.192772	0.174235	0.0979484	0.047303
67.8333	0.0121953	0.00402856	0.0561965	0.231772	0.222363	0.186084	-0.0175899	-0.0125031	-0.0651667	0.0727153	0.121052	0.285991	0.0618738	0.0139362	0.0499348	0.128291	0.112042	0.189155	0.0767809	0.057253	0.098366	0.0746607	-0.0122099	0.0321807	0.170216	0.236602	0.158611	-0.00330846	0.0216077	0.0505683	0.210401	0.19783	0.180259	0.0581062	0.0236517	0.00727194	0.0865753	0.0311847	0.19465	-0.0330745	0.0550847	0.0915064	0.03052	-0.0270327	-0.00386742	0.203433	0.110672	0.0611449	0.0607175
68.1667	0.0363404	0.0617477	0.0984409	0.221595	0.305529	0.164342	-0.045891	-0.025777	-0.00205586	0.0795114	0.143342	0.317821	0.0274625	-0.0332849	-0.0223617	0.07841	0.193611	0.24941	0.120282	0.053768	0.046514	0.0599793	0.0138381	0.0464531	0.156498	0.242881	0.130132	-0.00205179	0.0259633	-0.00677318	0.137688	0.19241	0.178145	0.0345666	0.0426061	0.00858217	0.0821039	0.143859	0.188301	0.0072206	0.0613139	0.0458222	0.0126755	0.0462654	-0.00147015	0.196651	0.104314	0.0799817	0.0566819
68.5	0.0555047	0.0917263	0.0972385	0.195707	0.317504	0.165619	-0.0470682	-0.0115714	0.0559134	0.116636	0.158078	0.276581	-0.0103637	-0.0583912	-0.0601641	0.0751761	0.277387	0.268014	0.11077	0.0428213	0.000511429	0.0373846	0.03572	0.0470232	0.159515	0.235011	0.139055	0.00146051	0.0294281	-0.0456435	0.0687746	0.18131	0.190331	0.0190634	0.0494371	0.0230157	0.0774759	0.266406	0.200864	0.0443529	0.053363	0.00338437	0.0074786	0.100219	0.00462259	0.17675	0.134673	0.127902	0.0457771
68.8333	0.0589999	0.0655157	0.0317542	0.158205	0.214279	0.19671	-0.0101662	0.0349554	0.0788863	0.184615	0.144013	0.143019	-0.0344667	-0.041464	-0.0295392	0.140683	0.327958	0.222031	0.0275699	0.0250065	-0.0139248	0.0166915	0.043155	0.0295976	0.175082	0.207011	0.191802	0.00435166	0.0323603	-0.0373536	0.0430356	0.172505	0.230511	0.0264821	0.0323875	0.0533928	0.0804016	0.347855	0.233807	0.0583946	0.033318	-0.00859716	0.0221304	0.0992904	0.0133749	0.149605	0.181356	0.180702	0.0367722
69.1667	0.0474902	0.0106357	-0.0497675	0.127213	0.0744954	0.234114	0.0399857	0.0835035	0.0689757	0.252423	0.124473	0.00235225	-0.0404465	-0.00328767	0.0329184	0.232649	0.332549	0.153094	-0.0704686	0.0127603	-0.00658861	0.00159036	0.0386149	0.00622175	0.192137	0.166306	0.249762	0.00730692	0.0345625	-0.00331307	0.054814	0.170172	0.2675	0.0415492	0.00454547	0.0850684	0.0871832	0.372758	0.264973	0.0530399	0.0105089	0.00352944	0.0401483	0.0636735	0.022584	0.127294	0.224342	0.22359	0.0311891
69.5	0.024478	-0.0314023	-0.0818118	0.124361	0.0074538	0.246756	0.069612	0.0949874	0.0362863	0.281147	0.133927	-0.0340848	-0.027088	0.0251774	0.0729817	0.292693	0.284049	0.118977	-0.104612	0.02148	0.00384829	-0.00575986	0.0277597	-0.00697416	0.197898	0.123669	0.263066	0.011902	0.0356988	0.0225437	0.0871944	0.177539	0.258895	0.0414518	-0.0147895	0.0990311	0.0912705	0.33455	0.266297	0.0378886	-0.00392375	0.0250265	0.0391285	0.0274975	0.0297551	0.123445	0.243708	0.244128	0.0287378
69.8333	-0.00505723	-0.0310076	-0.0221458	0.161624	0.0862474	0.214825	0.0562999	0.0454852	-0.00670438	0.245837	0.192084	0.100007	0.00371915	0.0227937	0.0532525	0.279998	0.186797	0.157966	-0.0256558	0.0581311	0.0037808	-0.00487037	0.0154561	0.000452372	0.185834	0.090124	0.202956	0.0193974	0.0356369	0.0163093	0.122683	0.194566	0.180502	0.0127953	-0.0114187	0.0830863	0.087696	0.237114	0.220322	0.0211692	-0.00189533	0.0435197	0.00632574	0.0162981	0.0329697	0.14633	0.227036	0.234678	0.0278461
70.1667	-0.0302271	-0.00627461	0.078337	0.212365	0.239132	0.163571	0.0230881	-0.0282715	-0.038028	0.177384	0.259608	0.290788	0.0376639	0.00771442	0.00364611	0.223975	0.0909399	0.230394	0.097498	0.0959515	-0.000129923	-0.00193364	0.00339851	0.0161929	0.174413	0.0776954	0.125133	0.0297918	0.0350595	-0.00581643	0.141473	0.20815	0.0809701	-0.0201408	0.00845321	0.0523076	0.0778222	0.126135	0.152016	0.00562532	0.0124537	0.0560888	-0.0323717	0.0212373	0.032613	0.182785	0.191927	0.206805	0.0218123
70.5	-0.038666	0.0127812	0.145462	0.24029	0.358152	0.129511	0.0043783	-0.0743877	-0.0333435	0.120642	0.282402	0.379385	0.0573303	0.00791562	-0.0290939	0.171596	0.0580797	0.277104	0.166419	0.0997471	0.00384382	-0.00481246	-0.00751213	0.0222513	0.188351	0.0986554	0.106406	0.0427689	0.0348532	-0.0176066	0.123177	0.20192	0.0271611	-0.0236588	0.0335209	0.0285852	0.0645941	0.0577495	0.0969535	-0.00737057	0.0319266	0.0621769	-0.0414173	0.0248839	0.0296461	0.214288	0.16349	0.176876	0.00265216
70.8333	-0.0226717	0.00501184	0.125928	0.221325	0.364474	0.139796	0.0235567	-0.0566512	0.0196526	0.108365	0.226744	0.263072	0.0518328	0.0411209	-0.0120325	0.158005	0.124771	0.256351	0.114314	0.0484309	0.0231728	-0.0173626	-0.015654	0.00743326	0.240882	0.156392	0.193474	0.0568266	0.0350772	-0.00108109	0.0598539	0.167405	0.0645759	0.0226841	0.0535595	0.0269016	0.0509154	0.0710208	0.0835892	-0.0158761	0.0501302	0.0620153	0.00123016	0.0146712	0.0251023	0.226314	0.160045	0.158096	-0.0311414
71.1667	0.00680397	-0.0152616	0.0499373	0.180247	0.295732	0.184126	0.0599494	-0.00158044	0.0851136	0.12492	0.140413	0.063725	0.0364081	0.0840444	0.0325298	0.171052	0.227384	0.196028	0.00094112	-0.0226558	0.0482997	-0.0274117	-0.0165227	-0.0122487	0.299301	0.21875	0.31257	0.0657217	0.0324822	0.0287528	-0.00665755	0.127725	0.15328	0.0863097	0.0626658	0.0346075	0.0395244	0.136728	0.111909	-0.0156693	0.0638856	0.0589877	0.0635905	-0.00251068	0.0203025	0.220333	0.172764	0.15102	-0.0551679
71.5	0.0341461	-0.0248504	-0.0314336	0.154054	0.218681	0.242835	0.081867	0.0486235	0.115155	0.142576	0.0915615	-0.0406345	0.0328237	0.103148	0.0684839	0.186763	0.277245	0.141439	-0.0823033	-0.0640644	0.0654103	-0.0187803	-0.00489316	-0.0139802	0.319422	0.244689	0.359816	0.0620254	0.0229912	0.0486411	-0.0220747	0.113898	0.231981	0.121385	0.0560171	0.0321457	0.0331184	0.208579	0.174781	-0.00195824	0.0708175	0.0572658	0.100178	-0.0149069	0.0166396	0.201812	0.186033	0.153045	-0.03855
71.8333	0.0472227	-0.00795465	-0.0767145	0.169296	0.185046	0.295651	0.0668289	0.0614396	0.0780913	0.141656	0.127716	0.0704093	0.0547533	0.0759031	0.0687161	0.187083	0.216439	0.127423	-0.0697476	-0.0419486	0.0644699	0.0170151	0.0210911	0.0163412	0.272318	0.20862	0.267819	0.0418764	0.00497476	0.0422856	0.0475124	0.145607	0.253334	0.0961102	0.0322646	0.00703863	0.033491	0.249932	0.259874	0.02686	0.0688958	0.0587268	0.0793727	-0.0138678	0.014627	0.17684	0.188856	0.161486	0.0344076
72.1667	0.0478354	0.0216713	-0.0828597	0.210759	0.186434	0.319871	0.0291884	0.0430683	0.00702678	0.134697	0.213906	0.286839	0.0834963	0.0238154	0.042094	0.17765	0.110102	0.146949	0.00138622	0.0151306	0.0505609	0.057675	0.0498117	0.0579695	0.190107	0.14675	0.115147	0.0156822	-0.0134087	0.0212121	0.154522	0.197191	0.225796	0.0348257	0.00395515	-0.024873	0.0388219	0.262749	0.334054	0.0596325	0.0574713	0.0560688	0.0250145	-0.00316395	0.0112594	0.153994	0.188721	0.173334	0.118672
72.5	0.0412687	0.0428846	-0.0564293	0.252784	0.199424	0.292185	-0.00749257	0.00939017	-0.048735	0.14229	0.294533	0.441029	0.0922584	-0.0205997	0.00648089	0.170022	0.0541304	0.182521	0.0681521	0.0630102	0.0325453	0.0732042	0.0662814	0.0814468	0.120165	0.110737	0.0168534	-0.0025823	-0.0215534	0.00390195	0.231	0.231652	0.171773	-0.0240947	-0.0128908	-0.0406689	0.0463874	0.25864	0.358991	0.0820172	0.0362402	0.0396955	-0.025191	0.0103292	0.00265216	0.142474	0.197731	0.185498	0.154028
72.8333	0.03208	0.0405882	-0.00747541	0.273157	0.20507	0.202244	-0.0242416	-0.0238217	-0.0529736	0.176623	0.325777	0.411918	0.0625061	-0.0326425	-0.0211766	0.173053	0.113954	0.217597	0.0823483	0.0686106	0.0175873	0.0446835	0.0594329	0.0667975	0.0978604	0.135514	0.053041	-0.00292931	-0.0126245	0.00407455	0.227855	0.222052	0.11366	-0.0503803	-0.00683845	-0.0248265	0.0536847	0.247715	0.311875	0.0836062	0.00765346	0.00554838	-0.0424627	0.0205662	-0.0125317	0.148828	0.222056	0.196533	0.101492
73.1667	0.0219166	0.0238701	0.0399838	0.263441	0.202326	0.0915537	-0.0204437	-0.0412247	-0.0218001	0.216267	0.310933	0.264703	0.00874985	-0.018876	-0.0275977	0.184777	0.233133	0.239443	0.0547501	0.0431865	0.00606054	-0.00250113	0.0338777	0.0319738	0.11052	0.189126	0.163997	0.00868105	0.00512969	0.0164002	0.171453	0.181687	0.0738073	-0.0461731	0.0152032	0.00858703	0.0590943	0.234063	0.231995	0.0697274	-0.0148184	-0.0282792	-0.0337178	0.0248225	-0.0254373	0.168989	0.244099	0.211574	0.00700396
73.5	0.0116986	0.00786427	0.0584384	0.21864	0.194621	0.0145841	-7.33607e-05	-0.0275836	0.0155919	0.231392	0.265071	0.111143	-0.0462392	0.0063216	-0.000418156	0.200522	0.324763	0.23628	0.0108769	0.00907615	-0.00335897	-0.0318874	-0.00185288	0.00441058	0.133462	0.222891	0.255055	0.0223016	0.01969	0.0307869	0.107023	0.13391	0.0745512	-0.0217187	0.0417393	0.0381067	0.0612177	0.220275	0.174161	0.0496427	-0.0149502	-0.0381559	-0.0147979	0.0212033	-0.0246621	0.196239	0.24033	0.237395	-0.0622653
73.8333	0.00302088	0.00433685	0.0320173	0.142564	0.184771	0.0106829	0.030178	0.0228468	0.0358652	0.202822	0.204596	0.0384533	-0.082298	0.0301355	0.0623981	0.214589	0.324541	0.203002	-0.0262667	-0.014045	-0.0106501	-0.0184798	-0.0382568	0.00353654	0.147571	0.203689	0.258168	0.0302256	0.0223717	0.0390966	0.0701654	0.0992913	0.126703	0.0123486	0.0626948	0.0473901	0.0594904	0.208642	0.176058	0.0307673	0.0155444	-0.00977841	0.00139334	0.00942363	-0.00370855	0.224528	0.198219	0.275505	-0.0585058
74.1667	0.0001777	0.0115834	-0.00859593	0.0742339	0.173141	0.058713	0.0527503	0.0778525	0.039108	0.153999	0.15125	0.0356612	-0.0896956	0.0460062	0.121575	0.217161	0.25858	0.161197	-0.0437356	-0.0171518	-0.0104114	0.0168515	-0.0619489	0.0167575	0.156013	0.16064	0.211769	0.033707	0.0178272	0.0410065	0.0579666	0.0872531	0.194963	0.0438384	0.0736733	0.0405852	0.056684	0.200279	0.206869	0.0131302	0.0531957	0.033846	0.0137048	-0.00436462	0.0243008	0.250482	0.149261	0.306324	-0.0113524
74.5	0.00813814	0.0245318	-0.021079	0.0614721	0.159482	0.122416	0.0473665	0.0957294	0.031265	0.11902	0.128109	0.0672487	-0.0613095	0.0489379	0.127508	0.197397	0.175596	0.139131	-0.0310993	0.00611814	0.00410375	0.0417695	-0.0585728	0.0234735	0.167522	0.138421	0.180912	0.0362402	0.0140433	0.0381476	0.0578837	0.104433	0.232507	0.0601714	0.0716983	0.0269621	0.0564039	0.196003	0.21865	-0.00508634	0.0665947	0.0603821	0.0239236	-0.0124001	0.0413381	0.271391	0.135958	0.305004	0.0301989
74.8333	0.0278986	0.0376869	0.0210023	0.132627	0.145313	0.173875	0.00433401	0.0511292	0.0182469	0.120962	0.147801	0.103246	0.00264676	0.0374668	0.052133	0.150989	0.116035	0.154674	0.0141756	0.0549694	0.0355989	0.0335086	-0.0210202	0.00917502	0.186897	0.167034	0.210612	0.0399263	0.0164338	0.0321189	0.0599131	0.151259	0.207644	0.0529348	0.0554494	0.014857	0.0615506	0.195171	0.178792	-0.0238489	0.0355001	0.048047	0.0326799	-0.00966135	0.0349085	0.283715	0.184739	0.257683	0.0303591
75.1667	0.0445648	0.0438621	0.0805292	0.238144	0.139218	0.218529	-0.0437026	-0.0158731	0.00582797	0.138815	0.181173	0.135878	0.0726138	0.024257	-0.0464572	0.0997851	0.0872649	0.184127	0.0630355	0.0999754	0.0706055	0.00758865	0.0288279	-0.0162852	0.203192	0.217772	0.265739	0.0412936	0.0201196	0.0243922	0.0642081	0.20331	0.149223	0.0303822	0.0302301	0.00886825	0.0722042	0.191294	0.116032	-0.0357197	-0.0156612	0.0172666	0.0359769	-0.0020873	0.0146485	0.280569	0.25776	0.194441	0.00616739
75.5	0.0392695	0.0354479	0.104495	0.308995	0.151548	0.270161	-0.0535142	-0.048847	-0.000251522	0.140546	0.188625	0.162919	0.111696	0.0255044	-0.0886295	0.0721679	0.088385	0.193398	0.0785295	0.104552	0.0916119	-0.0108993	0.0618426	-0.036964	0.201528	0.247251	0.291126	0.0354772	0.0176485	0.0164071	0.0734613	0.229957	0.101229	0.00493375	0.00300045	0.01266	0.0877394	0.176418	0.0744422	-0.0314101	-0.0512948	-0.000980937	0.0286614	0.00164328	-0.00427253	0.254231	0.301104	0.156346	-0.0121303
75.8333	0.00217834	0.0101974	0.0583854	0.295942	0.186597	0.33241	0.000726002	-0.01062	0.00381367	0.106378	0.145789	0.182265	0.0949573	0.0496792	-0.0237568	0.0877758	0.11706	0.160487	0.0386369	0.0479647	0.0859636	-0.00407924	0.057644	-0.0402392	0.173539	0.225001	0.2489	0.0199385	0.00507114	0.00982122	0.0885742	0.210308	0.0959567	-0.0129394	-0.0196071	0.0272716	0.105604	0.147995	0.0856687	-0.00652335	-0.0459726	0.0148712	0.00876767	-0.00365395	-0.0101387	0.202966	0.277774	0.171997	-0.0024969
76.1667	-0.0404136	-0.0126847	-0.0183425	0.228907	0.224437	0.368358	0.0752352	0.0589487	0.014089	0.0655385	0.0892346	0.192299	0.0452995	0.0743491	0.0827645	0.131261	0.165218	0.111751	-0.018943	-0.0271156	0.0604343	0.0170646	0.0308466	-0.0267728	0.136914	0.172219	0.170372	0.00144329	-0.00755101	0.0071644	0.103284	0.162425	0.118931	-0.0205622	-0.0322693	0.0432437	0.115534	0.125089	0.131651	0.0237687	-0.0149315	0.0487449	-0.0129174	-0.0091854	-0.00504838	0.148976	0.218439	0.220113	0.024268
76.5	-0.0531787	-0.00863113	-0.0677392	0.157604	0.239083	0.330943	0.108828	0.100741	0.0247051	0.0595102	0.0707637	0.191526	-0.00241601	0.0693559	0.136532	0.178531	0.223354	0.0856383	-0.0415808	-0.0621679	0.0266553	0.0343328	0.00481386	-0.00054776	0.11586	0.123013	0.104143	-0.0109161	-0.00665381	0.0111844	0.109538	0.114108	0.143987	-0.0172088	-0.0299898	0.0484924	0.105342	0.132167	0.181901	0.039402	0.0164255	0.0751507	-0.022419	-0.00266299	0.0054463	0.120445	0.170683	0.266941	0.0491558
76.8333	-0.0142574	0.0344783	-0.0495491	0.120975	0.214963	0.197911	0.0621815	0.0737453	0.0304289	0.114198	0.123802	0.180363	-0.0206527	0.0174104	0.0747032	0.20911	0.278722	0.108135	0.00430086	-0.0194302	-0.00391501	0.0338398	-0.00294358	0.0324194	0.128002	0.104072	0.0870912	-0.0106248	0.015972	0.0224789	0.102426	0.0873062	0.151262	-0.00300231	-0.0108629	0.0355993	0.0694894	0.18238	0.211672	0.027264	0.0290024	0.0751416	-0.0110694	0.0229376	0.0163771	0.136031	0.168307	0.284348	0.0573764
77.1667	0.0443375	0.0789751	0.00570595	0.114879	0.178143	0.0462292	-0.0165815	0.00936651	0.0285739	0.193196	0.208266	0.166884	-0.0111741	-0.047301	-0.039324	0.217007	0.305621	0.155383	0.0760723	0.0558252	-0.0205076	0.0189543	0.00167445	0.0579772	0.164659	0.112388	0.109188	-0.00147771	0.0471164	0.0330457	0.0896137	0.0805571	0.146102	0.0185371	0.0146569	0.0158089	0.0290554	0.243615	0.219172	0.0020473	0.0289326	0.0559399	0.00857177	0.0535858	0.025111	0.17628	0.18997	0.266669	0.0510129
77.5	0.0771251	0.0747438	0.0498098	0.124402	0.165103	-0.022329	-0.0574756	-0.0428842	0.0170901	0.244526	0.265698	0.161075	0.0169316	-0.0777232	-0.110592	0.19985	0.275107	0.191061	0.112052	0.0975669	-0.0125258	-0.00264099	0.00691547	0.0599406	0.210575	0.137535	0.148678	0.0101531	0.0682142	0.0327326	0.0819119	0.0865477	0.140158	0.0430401	0.0330249	0.00503156	0.0117712	0.272442	0.208352	-0.0146042	0.0286568	0.0313103	0.0186378	0.0699871	0.0295986	0.21221	0.200547	0.213858	0.0363673
77.8333	0.0540508	-0.00709103	0.0477827	0.137372	0.197861	0.0577396	-0.0144452	-0.0463717	-0.00293895	0.232328	0.254796	0.169733	0.0526224	-0.0429142	-0.0731914	0.160404	0.174873	0.189362	0.0712004	0.0605934	0.0235036	-0.0235581	0.00402521	0.0295167	0.250468	0.168746	0.18745	0.0190445	0.0655335	0.0155199	0.087124	0.0991912	0.142301	0.065582	0.0347858	0.0142623	0.0354017	0.240867	0.18551	-0.00693607	0.0370938	0.012616	0.00722151	0.0590641	0.0283975	0.22261	0.177133	0.133314	0.0193115
78.1667	0.0067646	-0.110443	0.0175901	0.152589	0.240603	0.206861	0.0628494	-0.0159629	-0.0178949	0.185237	0.202897	0.18691	0.0770412	0.0236143	0.0225867	0.12199	0.0591402	0.166536	-0.00495481	-0.016979	0.0625615	-0.0375872	-0.00375764	-0.0125185	0.268976	0.193912	0.221973	0.024569	0.0446752	-0.00808098	0.101029	0.117308	0.150299	0.0790163	0.0268434	0.0348359	0.0778447	0.18264	0.166343	0.0172471	0.0490758	0.00161384	-0.0137465	0.032606	0.0224934	0.217351	0.145701	0.0622271	0.00399831
78.5	-0.0176569	-0.157985	-0.00956623	0.171594	0.243051	0.309191	0.100819	0.0205997	-0.0110256	0.148013	0.154498	0.203466	0.0693772	0.0722372	0.0974034	0.113069	-0.00123525	0.149346	-0.0542439	-0.0762043	0.0725055	-0.0388127	-0.0101962	-0.0379966	0.250717	0.200587	0.252361	0.0272483	0.0160728	-0.0234262	0.116401	0.140945	0.159138	0.0756412	0.020191	0.0531718	0.107031	0.146946	0.168898	0.0442512	0.0559134	-0.00234064	-0.0263763	0.00861883	0.0134788	0.214076	0.144443	0.0452366	-0.00584929
78.8333	0.0111835	-0.0983191	-0.0106141	0.194644	0.175469	0.282071	0.0501989	0.0402264	0.0258098	0.151195	0.142896	0.211627	0.0198039	0.067708	0.0934767	0.14951	0.0411316	0.156454	-0.0332035	-0.0735398	0.034037	-0.0240423	-0.0108555	-0.0272106	0.189994	0.18166	0.27662	0.0276879	-0.0107925	-0.020206	0.126725	0.168458	0.165183	0.0515291	0.0229111	0.0582622	0.0996467	0.167691	0.203047	0.0620198	0.0511432	5.06493e-05	-0.0183315	0.000482552	0.00327133	0.223918	0.196786	0.109319	-0.00790799
79.1667	0.0569656	0.0162446	0.00500058	0.216859	0.0902791	0.175587	-0.0409669	0.0384388	0.0663084	0.168453	0.156596	0.209068	-0.037569	0.0322931	0.0392542	0.196825	0.139742	0.174117	0.0268036	-0.0270563	-0.0207674	-0.000975812	-0.00850873	0.00570327	0.119851	0.151358	0.284336	0.0268299	-0.0302516	-0.00544712	0.128344	0.191438	0.170293	0.0178514	0.0314441	0.0493886	0.0673954	0.217658	0.24597	0.065048	0.037206	0.00785642	0.000509392	0.00307306	-0.00491165	0.231971	0.267091	0.210805	-0.00545338
79.5	0.0666901	0.107467	0.0197026	0.232075	0.0604394	0.0730086	-0.10031	0.0154116	0.0755563	0.159239	0.172904	0.194826	-0.0576473	0.00263763	-0.015259	0.207934	0.224627	0.180492	0.0757082	0.0297719	-0.0469875	0.0199639	-0.00773124	0.0381476	0.0830191	0.129243	0.262983	0.0257006	-0.0375881	0.00948966	0.118312	0.199786	0.177701	-0.0104466	0.0393192	0.0284053	0.030736	0.254348	0.266671	0.0494683	0.0187686	0.0200881	0.0147141	0.00664019	-0.00752778	0.216823	0.304955	0.288364	-0.0031608
79.8333	0.00770517	0.118256	0.0205211	0.236017	0.131989	0.0389659	-0.0771086	-0.0249969	0.0321682	0.100219	0.174569	0.170129	-0.0124526	0.00476842	-0.0323004	0.15407	0.242877	0.161201	0.0763964	0.0691996	-0.0151447	0.0304375	-0.0112337	0.0522074	0.107399	0.129211	0.207409	0.0250802	-0.0299005	0.0155825	0.0960924	0.18722	0.187708	-0.0219626	0.0413345	-0.00104648	0.00690441	0.246536	0.244144	0.0154943	0.000903752	0.0345633	0.0133577	0.00399189	-0.00231971	0.166747	0.276012	0.298192	-0.00376407
80.1667	-0.0712506	0.0761081	0.0129038	0.231961	0.243284	0.0635307	-0.00723087	-0.064193	-0.0311264	0.0369202	0.16611	0.144974	0.0575319	0.0222401	-0.0230768	0.079713	0.209816	0.131722	0.0435746	0.0863976	0.0424727	0.0304398	-0.0142684	0.0486976	0.161568	0.142491	0.141926	0.0247668	-0.0115471	0.0131661	0.0707822	0.162741	0.188875	-0.0194689	0.0373613	-0.0281754	0.000245197	0.208089	0.19733	-0.0203375	-0.00969191	0.0443256	0.00354553	-0.00183153	0.00783007	0.108761	0.210053	0.26659	-0.0022311
80.5	-0.101091	0.0296643	0.00690289	0.225071	0.305759	0.118135	0.051808	-0.0798991	-0.0680693	0.0320859	0.157489	0.131548	0.0947077	0.0279894	-0.0110374	0.0476551	0.157829	0.115001	0.00490469	0.0822657	0.0781344	0.0220493	-0.0102235	0.0331157	0.199273	0.154644	0.0982172	0.0243127	0.0112989	0.00491419	0.0538861	0.139166	0.166832	-0.00928117	0.0285394	-0.0404029	0.0118802	0.164143	0.155159	-0.0374098	-0.0059158	0.0412248	-0.00310993	-0.00523166	0.0187541	0.0795733	0.152911	0.237386	0.0084117
80.8333	-0.0366554	0.0148014	0.00950951	0.218111	0.259877	0.177329	0.0581802	-0.0572199	-0.0473158	0.124102	0.156181	0.137763	0.0606981	0.00439141	-0.0124901	0.0983179	0.115024	0.126338	-0.0175767	0.0592363	0.0586583	0.00877001	0.00494876	0.0112132	0.188313	0.155564	0.0986518	0.0229044	0.0323344	-0.00609329	0.0536213	0.126143	0.116277	0.0024969	0.0164464	-0.0298013	0.0391873	0.135818	0.139979	-0.0219415	0.015296	0.0214503	0.00183975	-0.00232449	0.026225	0.104415	0.139236	0.2417	0.0309351
81.1667	0.0715147	0.0163322	0.0154706	0.204258	0.162222	0.228141	0.0328076	-0.0107891	0.0028245	0.253927	0.159717	0.154423	-0.00598509	-0.0284242	-0.015178	0.182645	0.0923997	0.150462	-0.0243335	0.0258722	0.00905482	-0.000191133	0.0250387	-0.0102422	0.152706	0.152461	0.128351	0.0182653	0.0447355	-0.0151509	0.0650527	0.120632	0.0681914	0.0106106	0.00441162	-0.00704657	0.0645676	0.128147	0.14782	0.0125019	0.0408529	-0.00144984	0.0141862	0.00391646	0.0257767	0.162621	0.158959	0.25982	0.0512984
81.5	0.148953	0.00630343	0.0164719	0.174288	0.0984071	0.260717	0.0122994	0.0373773	0.0391285	0.338163	0.163141	0.168059	-0.0476081	-0.0408891	0.000297355	0.229212	0.0966768	0.164457	-0.0214549	-0.00773124	-0.0311175	0.00579843	0.041272	-0.0242286	0.130523	0.156874	0.163123	0.00775304	0.0415481	-0.0171468	0.0799573	0.116423	0.0626267	0.0100174	-0.00379799	0.0125342	0.0666786	0.142149	0.168133	0.0455188	0.0536257	-0.00958775	0.0265571	0.00880328	0.012883	0.222054	0.190833	0.259327	0.0512583
81.8333	0.14193	-0.0323279	0.00701557	0.125297	0.127415	0.267465	0.0227062	0.0692914	0.0314233	0.317507	0.163303	0.168285	-0.0252529	-0.0137401	0.0443168	0.190318	0.129162	0.151981	-0.0146663	-0.0326528	-0.033061	0.0317879	0.0472306	-0.0251517	0.147776	0.175046	0.183669	-0.00870488	0.0197078	-0.00873878	0.0913778	0.109843	0.122263	-0.00124324	-0.00544705	0.0177229	0.033718	0.17495	0.190768	0.0607182	0.0421263	0.00831715	0.0327719	0.00938634	-0.013542	0.255677	0.217194	0.219603	0.020734
82.1667	0.0796778	-0.072964	-0.00713183	0.0796591	0.201717	0.249833	0.0478429	0.0830776	0.00173745	0.229024	0.164272	0.157058	0.0247368	0.0310669	0.0911922	0.113161	0.169504	0.122985	-0.00823983	-0.044667	-0.0110215	0.0604933	0.0459205	-0.0131287	0.182237	0.192021	0.190254	-0.0209022	-0.00829272	0.00633822	0.0974197	0.10737	0.200295	-0.0128042	-0.00192727	0.0137363	-0.00795351	0.20813	0.207191	0.0577522	0.0174317	0.0371168	0.0314192	0.00966906	-0.0408236	0.256865	0.234721	0.167233	-0.0177053
82.5	0.0121636	-0.0780971	-0.0173875	0.0660686	0.247152	0.21153	0.0609657	0.0808885	-0.0148503	0.133872	0.171923	0.13942	0.0472012	0.0612708	0.106218	0.0686656	0.191937	0.0939929	-0.00608405	-0.0407225	0.00999466	0.0690471	0.0427035	0.0102956	0.199619	0.187543	0.188038	-0.0160628	-0.0260711	0.0225797	0.0974543	0.118021	0.232545	-0.0112164	0.00433792	0.0099002	-0.0224347	0.219381	0.209267	0.0402838	-0.00374042	0.055056	0.0222796	0.0153932	-0.0528471	0.224096	0.243675	0.140608	-0.0333273
82.8333	-0.0207416	-0.0237943	-0.0166586	0.102327	0.213121	0.158732	0.0428479	0.0653488	0.00562893	0.0806187	0.189462	0.121115	0.00576018	0.0535095	0.0668046	0.10559	0.179919	0.0795594	-0.00970433	-0.0203712	0.0111693	0.0425306	0.0409587	0.0412335	0.177755	0.149511	0.181674	0.0125329	-0.0220884	0.0347798	0.0914387	0.145429	0.177227	0.0110846	0.0107657	0.0130294	0.0138462	0.195321	0.192446	0.0133432	-0.0087261	0.0467697	0.00695213	0.0292077	-0.0389703	0.162277	0.243423	0.164603	-0.00646115
83.1667	-0.0195604	0.0595769	-0.00381303	0.162661	0.143263	0.10749	0.00433225	0.040972	0.0427042	0.0674617	0.209422	0.110683	-0.0608502	0.0200164	-0.00117227	0.184028	0.153815	0.0863672	-0.0109933	0.00642255	-0.00156135	-0.00217962	0.0361337	0.0664242	0.142946	0.0984259	0.173802	0.04738	-0.00417809	0.0389264	0.0816744	0.171699	0.0821126	0.0381237	0.0141361	0.0198956	0.0751428	0.158279	0.16652	-0.0125698	-0.00107848	0.0224532	-0.00569203	0.0413909	-0.0104406	0.102026	0.229742	0.210054	0.0383193
83.5	0.00508634	0.128074	0.0207914	0.210409	0.104779	0.0763203	-0.0362211	0.0127438	0.0647947	0.0800081	0.221665	0.117367	-0.0951146	-0.0180761	-0.0597209	0.24191	0.143217	0.11913	0.000559497	0.0270911	-0.0160728	-0.0402584	0.0216932	0.0702642	0.133614	0.0629393	0.166558	0.0649169	0.0149829	0.0313061	0.0710489	0.173553	0.0173645	0.0480408	0.0110697	0.0247596	0.123379	0.139511	0.144866	-0.0255882	0.0115952	-0.00130792	-0.00496337	0.0391285	0.016022	0.0803865	0.197514	0.234285	0.065379
83.8333	0.0400441	0.146872	0.0529612	0.218889	0.14332	0.0785956	-0.0625661	-0.0138794	0.049537	0.103792	0.218396	0.145529	-0.0574704	-0.0427103	-0.0788636	0.234556	0.166841	0.176443	0.0298945	0.0326319	-0.0216211	-0.0527088	-0.00454826	0.0432779	0.17484	0.0642454	0.162062	0.04944	0.0255418	0.0111404	0.0626138	0.137742	0.0329663	0.0267242	0.000298514	0.0231944	0.130636	0.160337	0.139803	-0.0181439	0.02281	-0.0117479	0.0147031	0.0153086	0.0272829	0.121059	0.147859	0.209113	0.0504347
84.1667	0.0620239	0.117616	0.0731605	0.201353	0.218358	0.107105	-0.0669124	-0.0315576	0.0114371	0.124053	0.201194	0.18001	0.0198334	-0.0481274	-0.0606789	0.18685	0.199906	0.232421	0.0596715	0.0283026	-0.0129844	-0.0438476	-0.0273772	0.000502812	0.238339	0.0937045	0.162377	0.0166775	0.0289417	-0.0106102	0.0600762	0.0911227	0.0981862	-0.00894478	-0.0109999	0.0160221	0.109627	0.202334	0.159427	0.000135473	0.0305711	-0.0113806	0.038375	-0.0143701	0.0245495	0.194358	0.106853	0.164339	0.0146087
84.5	0.045203	0.0510669	0.0580178	0.181037	0.267818	0.149491	-0.0435836	-0.0324799	-0.0257815	0.12596	0.17398	0.200774	0.0865949	-0.0316429	-0.015259	0.14107	0.20676	0.25506	0.0669798	0.0229255	0.0136783	-0.0238197	-0.0272301	-0.0368955	0.282485	0.135218	0.169547	-0.00978498	0.0294499	-0.0200501	0.0673074	0.0705828	0.162113	-0.0343367	-0.0135366	0.00537699	0.0832204	0.237143	0.210778	0.015323	0.0340058	-0.00653958	0.0459951	-0.0285066	0.0126141	0.257253	0.106813	0.144256	-0.00962492
84.8333	-0.0220543	-0.0369109	-0.00341574	0.179062	0.250777	0.195799	0.00645203	-0.0132787	-0.0432793	0.10346	0.144202	0.197068	0.104613	0.00512945	0.0441567	0.129508	0.168052	0.225639	0.0381139	0.0231207	0.0569278	-0.00163217	0.00659058	-0.0523026	0.274734	0.172407	0.182484	-0.0125906	0.030249	-0.00862325	0.0848942	0.099454	0.184602	-0.0319602	-0.00164247	-0.00627286	0.0688839	0.241773	0.289608	0.0173668	0.0321651	-0.00235586	0.0251646	-0.0131346	-0.00317115	0.278632	0.168967	0.181561	0.000123956
85.1667	-0.0946362	-0.110051	-0.0723986	0.208092	0.21092	0.245676	0.0556472	0.0116417	-0.0417518	0.085623	0.133409	0.195288	0.0836859	0.0433844	0.0917416	0.144534	0.129658	0.178566	-0.00381366	0.0266969	0.0942018	0.0182607	0.0493191	-0.0473082	0.218864	0.187766	0.187554	0.000700586	0.0301843	0.0108688	0.100286	0.146854	0.168564	-0.0128764	0.0158719	-0.015124	0.0624785	0.214706	0.346524	0.011713	0.0237938	0.000850015	-0.0058823	0.0159729	-0.0152171	0.275072	0.270188	0.262553	0.0259097
85.5	-0.113244	-0.126984	-0.0977667	0.278675	0.213081	0.301169	0.06981	0.0234335	-0.0267787	0.110301	0.166678	0.231115	0.0456136	0.0600188	0.0985224	0.168531	0.153757	0.161534	-0.0264853	0.0292603	0.0976577	0.0325428	0.0673241	-0.0280531	0.127733	0.163506	0.167987	0.0162994	0.0270163	0.0202849	0.0976499	0.168348	0.127674	0.00471576	0.0265761	-0.0170392	0.054463	0.159795	0.320846	0.00768286	0.00756015	0.00396008	-0.0212536	0.0356079	-0.0153753	0.275069	0.376258	0.361932	0.0397028
85.8333	-0.0420225	-0.0643103	-0.0466986	0.404376	0.3138	0.372736	0.0282122	0.00970468	-0.00491933	0.207522	0.268545	0.33638	0.00990374	0.0405915	0.0482423	0.199212	0.28586	0.216717	-0.0079321	0.0280693	0.0519422	0.0390312	0.0387635	-0.00175608	0.031645	0.102625	0.126553	0.0238327	0.0193505	0.00787391	0.0745012	0.143602	0.0854939	0.00776143	0.0216876	-0.00994147	0.0423801	0.100686	0.195043	0.0119286	-0.0153562	0.00722831	-0.00416588	0.0295468	0.000695808	0.314652	0.47477	0.471638	0.0222384
86.1667	0.0611045	0.0295035	0.040256	0.610836	0.536421	0.504466	-0.0360196	-0.0161154	0.0133485	0.376023	0.461396	0.527505	-0.0131011	0.00530941	-0.0244881	0.295581	0.504802	0.364213	0.032421	0.0269902	-0.00834181	0.0400771	-0.011047	0.0200531	0.0306892	0.0912467	0.144178	0.026591	0.00917076	-0.0125556	0.0817615	0.14869	0.105113	0.0037836	0.00701592	5.50113e-06	0.0521073	0.140204	0.124169	0.0204275	-0.0337307	0.00839633	0.0257298	0.009502	0.0221088	0.459967	0.640544	0.652568	-0.0106899
86.5	0.11477	0.0880228	0.104205	0.926709	0.895992	0.748855	-0.0762951	-0.0341421	0.0165669	0.606722	0.767074	0.817062	-0.0153498	-0.0169583	-0.0723416	0.531969	0.772752	0.618601	0.0648005	0.0315417	-0.0361018	0.0391648	-0.0450024	0.0247666	0.242399	0.23628	0.321331	0.031281	-0.000694481	-0.0208051	0.183703	0.283788	0.259505	0.00544965	-0.00798164	0.00457771	0.116606	0.40097	0.306427	0.0264881	-0.0338275	0.00457771	0.0396735	-0.00582973	0.0341693	0.784695	0.970206	0.982857	-0.0345235
86.8333	0.064566	0.065652	0.102372	1.33965	1.36457	1.1136	-0.0600532	-0.0306778	-0.00185686	0.871636	1.16898	1.18385	0.00656611	-0.00616522	-0.0621241	0.930568	1.04103	0.961231	0.0668462	0.0439458	-0.000505398	0.0383904	-0.0368703	0.00521752	0.719606	0.59125	0.706031	0.0414213	-0.00787787	-0.00336055	0.408532	0.599311	0.578867	0.0210502	-0.0155637	-0.0013806	0.249435	0.934003	0.846129	0.0256816	-0.0081508	-0.00512747	0.0188763	-0.00307107	0.027276	1.30192	1.49331	1.47977	-0.0313603
87.1667	-0.0360716	0.0001526	0.0564484	1.67332	1.74227	1.42717	-0.0108489	-0.016775	-0.029057	1.06719	1.4967	1.47161	0.0374851	0.022445	-0.0171736	1.30502	1.21762	1.24054	0.0458503	0.0532387	0.0642409	0.0342958	-0.00391062	-0.0239979	1.25632	0.996147	1.13652	0.0477781	-0.0118566	0.0265542	0.640188	0.946614	0.922287	0.0413685	-0.0148536	-0.0107522	0.386549	1.50392	1.47203	0.0226303	0.025835	-0.0136729	-0.0155665	0.00987787	0.0122002	1.78235	1.97113	1.91706	-0.00992173
87.5	-0.106748	-0.0498752	0.00424346	1.71037	1.7862	1.47326	0.0337333	-0.00967313	-0.047303	1.07091	1.5414	1.4903	0.0576028	0.044806	0.0250387	1.41682	1.19962	1.27173	0.0165182	0.0451603	0.107671	0.0220348	0.0257442	-0.0428426	1.58187	1.23758	1.39858	0.0379296	-0.0125691	0.0490308	0.726549	1.12729	1.10608	0.0528113	-0.00669049	-0.0133516	0.444501	1.80376	1.819	0.0242188	0.0444256	-0.0120256	-0.0325889	0.0197976	0.00480659	1.93609	2.09787	2.00762	0.0144143
87.8333	-0.0900307	-0.0428467	-0.0247651	1.31852	1.35027	1.11888	0.0464849	-0.0201772	-0.0441395	0.810723	1.17601	1.12585	0.0527664	0.0435042	0.0372528	1.11431	0.929857	0.943344	-0.00891775	0.0117111	0.093739	-0.000165984	0.0303259	-0.0368166	1.50457	1.1641	1.33972	0.0054884	-0.010149	0.0496458	0.569119	1.00464	1.00354	0.0457845	0.00719427	-0.00216945	0.367727	1.62248	1.6338	0.0344933	0.0326236	0.00560629	-0.0118151	0.0168581	0.0152205	1.57701	1.67851	1.57184	0.0290729
88.1667	-0.0203423	-0.00524001	-0.0344189	0.705708	0.675496	0.56448	0.0416992	-0.0333532	-0.0282135	0.416116	0.600701	0.56808	0.0314285	0.0277363	0.0330544	0.593181	0.533909	0.437184	-0.0281163	-0.0300655	0.0440884	-0.0217861	0.0135246	-0.0135667	1.14889	0.872038	1.05427	-0.0317952	-0.00551104	0.0359148	0.283934	0.688799	0.71594	0.0266917	0.0215015	0.0171	0.212209	1.1329	1.11073	0.0461445	0.0102605	0.0320506	0.0243695	0.00478719	0.0306102	0.933922	0.961217	0.860143	0.0326897
88.5	0.044932	0.0194511	-0.0368899	0.164944	0.0996738	0.093843	0.0440453	-0.0278329	-0.013447	0.0669807	0.0974146	0.0827984	0.00769309	0.0133516	0.0362402	0.135953	0.18304	0.00838713	-0.0412093	-0.0568653	-0.00521713	-0.0292319	-0.0146051	0.0137233	0.718293	0.519665	0.69828	-0.0501368	0.000234754	0.0208379	0.0406617	0.351611	0.401555	0.00593593	0.0300402	0.0355862	0.0618137	0.603821	0.555996	0.0490245	0.00587472	0.0568944	0.0428888	-0.00929794	0.0324046	0.339412	0.30496	0.23045	0.0267033
88.8333	0.0628854	0.00184653	-0.0409673	-0.0828469	-0.12638	-0.0831415	0.068844	0.00941319	-0.00891624	-0.0988457	-0.121314	-0.129898	-0.00753027	0.0116486	0.0609418	-0.0458649	0.00778021	-0.152124	-0.0474015	-0.052743	-0.0268278	-0.013813	-0.0432375	0.0336364	0.379351	0.238768	0.401175	-0.0336394	0.00632371	0.014194	-0.0350969	0.129385	0.186698	-0.00757638	0.0289047	0.0461082	-0.0180273	0.249876	0.21051	0.0362157	0.0370351	0.0711885	0.0222016	-0.0187407	0.00895329	0.0465741	-0.0166807	-0.0481472	0.013563
89.1667	0.0485258	-0.0309784	-0.0419099	-0.105067	-0.0997894	-0.0521911	0.0940234	0.0580568	-0.00431277	-0.11172	-0.120625	-0.132685	-0.0161099	0.0157217	0.0826299	-0.0248345	-0.0242924	-0.11028	-0.0421906	-0.0311883	-0.0282509	0.0135488	-0.058463	0.0418229	0.151008	0.0551948	0.185896	0.00204238	0.0133726	0.0128754	0.00599996	0.0162847	0.0698957	-0.0109255	0.0233326	0.0482417	-0.0356185	0.0692096	0.0539981	0.0137229	0.0774318	0.0718403	-0.0130944	-0.0187274	-0.0237122	-0.00937922	-0.0716317	-0.0618921	-0.000237482
89.5	0.0313397	-0.0378345	-0.031594	-0.0411994	-0.00466094	0.027075	0.0881632	0.0894307	0.0155179	-0.0440477	-0.0350776	-0.0539334	-0.0231086	0.0141146	0.0671104	0.0554641	0.0136632	0.00377314	-0.0201469	-0.0130501	-0.0257078	0.0370286	-0.045601	0.0356998	0.0153053	-0.0316943	0.0487667	0.0333664	0.0223436	0.0105533	0.0692287	-0.0290592	0.0177239	-0.00268849	0.0208467	0.0432521	-0.0176988	0.00583532	0.000895	-0.00921899	0.0897855	0.0572213	-0.0268668	-0.00490469	-0.0426399	0.0272902	-0.0131951	0.01414	-0.00719354
89.8333	0.0331302	0.00790264	-0.00568349	-0.00380715	0.0157849	0.0314569	0.0321792	0.0828809	0.0577261	0.0394747	0.0256514	0.00182763	-0.031497	-0.000654872	-0.0044988	0.0807467	0.0589531	0.083155	0.0200342	-0.0123182	-0.0308839	0.0439064	0.00128796	0.0150803	-0.0462287	-0.0298413	-0.0166227	0.0422134	0.0325676	0.00252706	0.0808843	-0.0423291	0.000157633	0.0163441	0.0267693	0.0329224	0.0114408	0.00660274	-0.020261	-0.0249088	0.050391	0.029027	0.00458064	0.023221	-0.0318838	0.040457	0.0325098	0.040534	-0.00299709
90.1667	0.0449673	0.0746003	0.0250079	0.00222371	-0.0181226	-0.0165677	-0.043669	0.0498077	0.0974461	0.104991	0.0514077	0.0254404	-0.0358767	-0.0201711	-0.0898288	0.053911	0.090744	0.114037	0.0631595	-0.0155481	-0.0373199	0.0338833	0.0531786	-0.0106376	-0.0541012	0.0235953	-0.0276005	0.0321568	0.0368507	-0.00938875	0.0513359	-0.0364552	0.00076022	0.0365265	0.037618	0.0211079	0.0373018	0.0297074	-0.0245143	-0.0317817	-0.0101586	0.00224933	0.0551992	0.050706	-0.00352285	0.0265402	0.0480963	0.020518	0.00387365
90.5	0.0502374	0.116061	0.0458788	-0.00107316	-0.0451667	-0.0581017	-0.0967858	0.00962492	0.101808	0.126354	0.0569181	0.0315898	-0.0287574	-0.0320439	-0.131198	0.00715022	0.0986677	0.105854	0.0899109	-0.00243631	-0.0340204	0.00976577	0.0723043	-0.0296597	-0.029329	0.0841535	-0.00422557	0.0121927	0.0263679	-0.021751	0.0119711	-0.0186797	0.00649242	0.0459996	0.0477099	0.0121818	0.0478334	0.0361815	-0.0128049	-0.0298071	-0.047696	-0.00479569	0.0865041	0.0587472	0.023358	0.0100944	0.0433611	-0.00701915	0.00174389
90.8333	0.0366242	0.0994357	0.0464743	0.00415891	-0.0210401	-0.0491243	-0.0966183	-0.021554	0.0507532	0.088665	0.055024	0.032623	-0.00576952	-0.0273476	-0.0900561	-0.0320325	0.0766585	0.0693806	0.0860222	0.0386833	-0.0134189	-0.0233737	0.0351461	-0.0330173	0.00794773	0.114906	0.0328958	-0.00910057	-0.00275583	-0.0309281	-0.0117151	0.00392618	0.00683527	0.0364541	0.0517411	0.00870424	0.035736	0.000783268	0.0117248	-0.019576	-0.0317789	0.0180382	0.071727	0.0356753	0.0341519	0.00952811	0.0280082	-0.0115706	-0.0158159
91.1667	0.00899973	0.045267	0.0329248	0.019069	0.0309274	-0.00512092	-0.0607852	-0.0408169	-0.0245286	0.0220151	0.0510241	0.0315372	0.0249724	-0.011012	-0.00437207	-0.0548956	0.0358596	0.0207507	0.0574348	0.0849287	0.0183349	-0.0513966	-0.0248253	-0.0230432	0.0410967	0.109061	0.0609667	-0.0248171	-0.0345954	-0.0325342	-0.017798	0.0249765	0.0013511	0.0137819	0.0459254	0.00598272	0.012713	-0.0468235	0.0371231	-0.00416621	0.0131356	0.0482182	0.0309652	-0.00164374	0.0321639	0.0186637	0.0113734	0.00384284	-0.0342539
91.5	-0.023467	-0.012554	0.015507	0.0406292	0.0704967	0.0435469	-0.018948	-0.0485522	-0.0800365	-0.0322566	0.0483317	0.0289921	0.0522328	0.00856853	0.0687536	-0.0573876	-0.00828347	-0.0225616	0.0151416	0.104781	0.0516627	-0.0578982	-0.0598917	-0.0048956	0.0543624	0.0673649	0.0566428	-0.028469	-0.0482755	-0.0219948	-0.0102453	0.0382565	-0.00787747	-0.0125751	0.0268559	-0.00248839	-0.00478116	-0.0632486	0.0492358	0.0127225	0.0488652	0.0550415	-0.00396735	-0.0292101	0.0251774	0.0251774	0.00269967	0.0278184	-0.0337733
91.8333	-0.0512548	-0.0467018	0.00222077	0.0637157	0.0684429	0.0723031	0.00608072	-0.0451036	-0.0836237	-0.0442813	0.0479771	0.0250748	0.0663519	0.0240589	0.0867839	-0.0378752	-0.0415603	-0.0469929	-0.029738	0.0765835	0.0765856	-0.0329587	-0.0369613	0.015762	0.0382672	-0.0035778	0.00742602	-0.0163181	-0.0301846	0.00207399	0.00638719	0.0394585	-0.0182167	-0.0341899	-0.00545401	-0.0197689	-0.00521162	-0.020685	0.0387322	0.027599	0.0471112	0.0191686	-0.0096744	-0.0297031	0.019622	0.0206076	0.00808535	0.0496043	-0.00291268
92.1667	-0.0634332	-0.056112	-0.00804057	0.0748196	0.0395983	0.0797144	0.018884	-0.0306366	-0.0505609	-0.0300684	0.0414592	0.0175812	0.0639722	0.0323601	0.065433	-0.00439661	-0.0547016	-0.0546215	-0.065581	0.0181341	0.0815236	0.00740253	0.0185514	0.0312457	0.00844558	-0.0737167	-0.0557968	0.00437514	0.00423453	0.0282945	0.0251933	0.031903	-0.0248289	-0.0466966	-0.0373099	-0.0351348	0.00327921	0.0463436	0.015575	0.0378067	0.0191087	-0.0332875	0.00357006	-0.012518	0.0165134	0.0119433	0.021048	0.0610536	0.0364464
92.5	-0.0487199	-0.0462857	-0.0186605	0.0583364	0.00980937	0.0701328	0.0308937	-0.00527254	-0.00797284	-0.0170974	0.0178941	0.00373483	0.0433121	0.0314319	0.0349784	0.0325917	-0.0396735	-0.0514363	-0.0806381	-0.0429069	0.0544965	0.0406809	0.0666056	0.0333664	-0.0131903	-0.10714	-0.0912925	0.0236006	0.0322756	0.0420986	0.0386789	0.0208177	-0.0223251	-0.0467444	-0.0515973	-0.0344166	0.00762951	0.0877304	-0.00544965	0.0408975	-0.0140238	-0.0648508	0.0170745	0.00627073	0.0155133	0.0100357	0.0319601	0.0546701	0.0540869
92.8333	-0.00252329	-0.0233107	-0.0310133	0.00683995	-0.00138064	0.0484988	0.0494185	0.0285014	0.0222129	-0.0246976	-0.0269724	-0.0171565	0.00575105	0.0204343	0.0190035	0.0633968	0.00549634	-0.0421808	-0.0672189	-0.0831775	-0.00837377	0.0500046	0.0770342	0.0178614	-0.0107977	-0.0804318	-0.0703022	0.0333673	0.0370814	0.03405	0.0411024	0.0107366	-0.00795295	-0.032921	-0.0371764	-0.00935227	-0.00114699	0.0683176	-0.0126976	0.0357491	-0.0350496	-0.0495892	0.0166185	0.0141525	0.0159904	0.0214458	0.0334855	0.0273174	0.0301113
93.1667	0.052984	0.0043776	-0.0384367	-0.0543811	0.000358029	0.0221044	0.0652749	0.0587332	0.0388589	-0.0395982	-0.0708753	-0.0374466	-0.0346873	0.00332765	0.0143169	0.0813794	0.0585321	-0.0266177	-0.0338688	-0.0965092	-0.0785563	0.041031	0.0591642	-0.00382622	0.00718712	-0.0201564	-0.0159637	0.0337606	0.0251919	0.0152403	0.0337322	0.00341934	0.0104943	-0.0115684	-0.00680758	0.0246892	-0.0157344	0.0127437	-0.00709183	0.0265415	-0.0422604	-0.00774623	0.00586738	0.0128724	0.016139	0.0355718	0.0274532	-0.00670291	-0.0140985
93.5	0.0889383	0.0277569	-0.0322591	-0.0918593	0.0030518	-0.00116986	0.065156	0.0711043	0.046025	-0.0403783	-0.0849201	-0.0474047	-0.0608181	-0.0147277	0.0110334	0.0806634	0.0910964	-0.00326455	0.00680787	-0.0810318	-0.119418	0.0250502	0.0321965	-0.0163272	0.0262582	0.0346262	0.0356107	0.0268849	0.00899647	0.00189271	0.0195888	-6.81206e-05	0.0225867	0.0090328	0.0207741	0.046431	-0.0247414	-0.0394042	0.00730253	0.0187803	-0.0378297	0.0288904	-0.00704263	0.00773906	0.0138603	0.0375215	0.0179838	-0.0287298	-0.0468408
93.8333	0.0839765	0.0400492	-0.0064917	-0.0808836	-0.00266515	-0.0153684	0.0395996	0.0554707	0.0473957	-0.0111615	-0.0482919	-0.0400364	-0.0600702	-0.0296653	0.00138661	0.0577173	0.082286	0.028599	0.0446009	-0.0368913	-0.104095	0.0112327	0.0115705	-0.00819778	0.0350729	0.0538414	0.0564875	0.0147809	-0.00162964	0.00632201	0.00139801	0.000890529	0.0205654	0.0224839	0.0311515	0.0400078	-0.019618	-0.0575261	0.0268356	0.0166675	-0.0240946	0.0358863	-0.0156632	0.00309582	0.00765643	0.0163888	0.00847305	-0.0249153	-0.0440958
94.1667	0.046737	0.043454	0.0341241	-0.0317677	-0.0157277	-0.0222334	-0.00547821	0.0183844	0.0451532	0.0417497	0.0275049	-0.0192929	-0.0383272	-0.0417951	-0.013915	0.0183882	0.0409363	0.0666443	0.0788755	0.0277019	-0.0448028	0.000270333	-0.00232009	0.0163023	0.0349413	0.0433548	0.0514467	-0.000766145	-0.0068669	0.0252083	-0.0192944	0.00511302	0.00735435	0.0299137	0.0271808	0.0112003	-0.00318002	-0.0469723	0.0495179	0.0191894	-0.00404755	0.0182195	-0.0202988	-0.000576936	-0.00156501	-0.0227896	-0.000582224	-0.000664436	-0.0125713
94.5	-0.00664131	0.0424151	0.082164	0.0364182	-0.0324632	-0.0254317	-0.0603167	-0.0294281	0.041104	0.106508	0.122886	0.00813814	-0.00608684	-0.052521	-0.0320439	-0.0291324	-0.0166832	0.10778	0.111391	0.102522	0.0364742	-0.00926441	-0.012843	0.0489878	0.0303364	0.0180174	0.0334472	-0.0180347	-0.00940973	0.0513231	-0.0412375	0.0109674	-0.0114515	0.0343328	0.0160358	-0.0287993	0.0189152	-0.0220807	0.0737746	0.0240288	0.0191555	-0.0117785	-0.0229419	-0.00376445	-0.0122953	-0.0709908	-0.00940973	0.0338046	0.0333429
[truncated: 35 more columns]

## Sheet: 1 - Duox2#1
Animal	RD06	RD06	RD06	RD06	RD06	RD06	RD06	RD06	RD06	RD06	RD06	RD06	RD06	RD06	RD06	RD06	RD06	RD06	RD06	RD06	RD06	RD07	RD07	RD07	RD07	RD07	RD07	RD07	RD07	RD07	RD07	RD07	RD07	RD07	RD07	RD07	RD07	RD07	RD07	RD07	RD07	RD07	RD10	RD10	RD10	RD10	RD10	RD10	RD10
Sample	NTC	NTC	NTC	Lung	Lung	Lung	Lung-NAC	Lung-NAC	Lung-NAC	Islet	Islet	Islet	Islet-NAC	Islet-NAC	Islet-NAC	Kidney	Kidney	Kidney	Kidney-NAC	Kidney-NAC	Kidney-NAC	NTC	NTC	NTC	Lung	Lung	Lung	Lung-NAC	Lung-NAC	Lung-NAC	Islet	Islet	Islet	Islet-NAC	Islet-NAC	Islet-NAC	Kidney	Kidney	Kidney	Kidney-NAC	Kidney-NAC	Kidney-NAC	NTC	NTC	NTC	Lung	Lung	Lung	Lung-NAC
Replicate	1	2	3	1	2	3	1	2	3	1	2	3	1	2	3	1	2	3	1	2	3	1	2	3	1	2	3	1	2	3	1	2	3	1	2	3	1	2	3	1	2	3	1	2	3	1	2	3	1
X	22: NTC	23: NTC	24: NTC	25: R6-P1	26: R6-P1	27: R6-P1	28: R6-P2	29: R6-P2	30: R6-P2	31: R6-b1	32: R6-b1	33: R6-b1	34: R6-b2	35: R6-b2	36: R6-b2	37: R6-R1	38: R6-R1	39: R6-R1	40: R6-R2	41: R6-R2	42: R6-R2	22: NTC	23: NTC	24: NTC	25: R7-P1	26: R7-P1	27: R7-P1	28: R7-P2	29: R7-P2	30: R7-P2	31: R7-b1	32: R7-b1	33: R7-b1	34: R7-b2	35: R7-b2	36: R7-b2	37: R7-R1	38: R7-R1	39: R7-R1	40: R7-R2	41: R7-R2	42: R7-R2	22: NTC	23: NTC	24: NTC	25: RD10-P1	26: RD10-P1	27: RD10-P1	28: RD10-P2
60.5	0.16194	0.187686	0.204052	0.11283	0.20285	0.0632813	0.138341	0.161957	0.181942	0.214488	0.108281	0.10883	0.109051	0.155097	0.105849	0.0781752	0.144089	0.23597	0.0770245	0.134054	0.0998628	0.30738	0.234402	0.151973	0.122234	0.190331	0.0380972	0.0372672	0.153506	0.127487	0.337021	0.332654	0.175915	0.124639	0.0291976	0.072473	0.215806	0.276337	0.270157	0.187758	0.102705	0.166934	0.108884	0.0704095	0.105004	0.319459	0.270891	0.35648	0.0688037
60.8333	0.14404	0.169061	0.187899	0.269298	0.208992	0.206158	0.14761	0.130505	0.13251	0.180268	0.12433	0.125645	0.122643	0.112922	0.126647	0.122578	0.103198	0.208474	0.107143	0.178497	0.192821	0.242832	0.206845	0.190238	0.187862	0.153361	0.157923	0.0211674	0.0892817	0.0410503	0.248812	0.301472	0.243078	0.149115	0.0414702	0.0584168	0.0820315	0.146699	0.210568	0.176944	0.180298	0.166334	0.118225	0.104271	0.0916725	0.234057	0.217783	0.269711	0.0698844
61.1667	0.130502	0.154128	0.173829	0.383552	0.214043	0.319338	0.149667	0.0995039	0.096362	0.155773	0.147123	0.146253	0.13091	0.0808794	0.138593	0.157348	0.0729188	0.185823	0.130883	0.213077	0.259673	0.182131	0.176641	0.211721	0.239471	0.124975	0.249881	0.0137406	0.0473558	-0.0249489	0.174354	0.257743	0.288364	0.167492	0.0562296	0.0525716	-0.00736644	0.055392	0.159358	0.156438	0.234615	0.165269	0.125413	0.12677	0.0808382	0.163738	0.170811	0.1979	0.072368
61.5	0.125687	0.146577	0.163925	0.413376	0.216913	0.373127	0.137302	0.0694031	0.0867836	0.150729	0.183404	0.174443	0.128528	0.0691016	0.132833	0.172852	0.0638615	0.172863	0.14187	0.22793	0.27431	0.129123	0.141146	0.199639	0.263042	0.11376	0.286107	0.0236599	0.0500261	-0.0500731	0.127398	0.188918	0.289896	0.173668	0.0759625	0.0631489	-0.00801099	0.0407489	0.124909	0.116545	0.242384	0.163272	0.128293	0.126541	0.0749981	0.123581	0.13611	0.156005	0.0776575
61.8333	0.131719	0.148681	0.160355	0.335545	0.216998	0.348966	0.107348	0.0417946	0.110698	0.170665	0.234805	0.209988	0.112622	0.0825966	0.105032	0.163913	0.0830361	0.171747	0.136416	0.217245	0.223469	0.0882983	0.100789	0.147219	0.25086	0.125611	0.251752	0.0543045	0.106961	-0.0225267	0.118023	0.0941495	0.237863	0.163512	0.100273	0.0926814	0.101188	0.12193	0.114777	0.055802	0.192038	0.159652	0.124689	0.097784	0.0753962	0.122639	0.11913	0.153194	0.0860077
62.1667	0.141761	0.157034	0.165615	0.202795	0.215643	0.272854	0.0728236	0.0228361	0.149587	0.204318	0.282498	0.236572	0.0901268	0.105875	0.0689145	0.143175	0.123047	0.173864	0.121604	0.19142	0.145254	0.0667156	0.0683068	0.0877271	0.22042	0.155674	0.184047	0.0878794	0.177309	0.0349168	0.14161	0.0193801	0.170712	0.140769	0.117231	0.120989	0.248175	0.241409	0.133226	0.0056575	0.118855	0.152821	0.112335	0.0569471	0.078265	0.145838	0.122566	0.175465	0.0930811
62.5	0.146737	0.16681	0.182287	0.086853	0.214683	0.181926	0.0507907	0.0198269	0.178567	0.236231	0.302545	0.233863	0.0704263	0.118324	0.0427253	0.127738	0.172896	0.167907	0.107204	0.164906	0.0906151	0.0720769	0.0595102	0.06444	0.195521	0.196405	0.133244	0.101295	0.20759	0.090842	0.189866	0.0222527	0.138955	0.111153	0.112027	0.122215	0.337606	0.322492	0.183695	0.00578874	0.0698198	0.140964	0.0889398	0.0260409	0.078584	0.172075	0.148427	0.203027	0.0933921
62.8333	0.140273	0.17293	0.210015	0.0432798	0.214851	0.107826	0.0527606	0.0368791	0.179549	0.253834	0.280234	0.190694	0.060091	0.105606	0.0397726	0.130083	0.221114	0.148428	0.100674	0.148354	0.0954837	0.106882	0.0835548	0.103558	0.192644	0.237694	0.136076	0.0801996	0.164026	0.120734	0.251493	0.133284	0.174816	0.0814213	0.0777353	0.0817067	0.304251	0.311019	0.261462	0.0777445	0.0769268	0.123317	0.0559029	0.0211013	0.0735113	0.185731	0.194334	0.21886	0.0832748
63.1667	0.126802	0.169304	0.236701	0.0629774	0.212486	0.0602276	0.0680352	0.0653555	0.161602	0.256111	0.237769	0.132581	0.0544339	0.0784824	0.0536287	0.144219	0.254329	0.133389	0.100202	0.13722	0.135726	0.152822	0.122971	0.162977	0.198998	0.259148	0.175218	0.045183	0.0916546	0.127679	0.303175	0.27449	0.237368	0.0625092	0.0389853	0.0296437	0.203328	0.242978	0.329149	0.170559	0.112195	0.103317	0.0293762	0.0342647	0.06892	0.193129	0.240348	0.217027	0.0663399
63.5	0.113454	0.149586	0.247306	0.120683	0.202828	0.0433121	0.0803642	0.0934322	0.140586	0.244937	0.206584	0.0942063	0.0459531	0.0539935	0.0729318	0.159533	0.258699	0.146607	0.101659	0.123162	0.172192	0.186386	0.153631	0.183519	0.194476	0.237806	0.219825	0.0255725	0.0552175	0.121665	0.318587	0.340759	0.267396	0.0663966	0.0282928	0.00741153	0.120165	0.176897	0.341215	0.215139	0.132649	0.0854505	0.0292002	0.0516929	0.0728618	0.206075	0.262142	0.194362	0.0480179
63.8333	0.106065	0.111916	0.231167	0.190455	0.184587	0.0590412	0.0781703	0.111055	0.128435	0.223524	0.20719	0.10053	0.0304821	0.045367	0.0877044	0.168151	0.228059	0.200398	0.101319	0.101185	0.17541	0.190227	0.157002	0.12766	0.167709	0.165413	0.244071	0.0409564	0.0972438	0.111191	0.281921	0.265759	0.225687	0.0988821	0.065298	0.041011	0.117105	0.157821	0.271322	0.166384	0.108903	0.0740792	0.0661206	0.0622764	0.0893674	0.23135	0.243465	0.15173	0.0327688
64.1667	0.105264	0.0723612	0.195115	0.243643	0.17036	0.100496	0.0685689	0.115251	0.121373	0.200443	0.216419	0.137622	0.0171939	0.0505887	0.0935079	0.173141	0.186955	0.261077	0.0970604	0.0796845	0.154619	0.171641	0.136924	0.0445	0.142291	0.0925358	0.242182	0.0719696	0.171415	0.098801	0.219426	0.13826	0.153024	0.141041	0.118137	0.0949037	0.164547	0.176874	0.169948	0.0751793	0.0659254	0.0730554	0.114504	0.0658214	0.106382	0.25563	0.20037	0.106113	0.0211711
64.5	0.110383	0.0514738	0.150352	0.250919	0.176212	0.15854	0.0633481	0.104818	0.111696	0.185603	0.200178	0.181825	0.0185969	0.0638336	0.087288	0.180311	0.167614	0.283455	0.0871614	0.0704022	0.128739	0.144089	0.10283	0.00479569	0.150556	0.0844455	0.213404	0.0895084	0.2092	0.0855522	0.167867	0.0858112	0.110192	0.167769	0.14207	0.118167	0.209907	0.211699	0.106774	0.0164034	0.0422705	0.0861045	0.13962	0.0648626	0.10783	0.260566	0.156986	0.0785253	0.0128332
64.8333	0.119999	0.0630749	0.107982	0.197459	0.209957	0.221869	0.0703639	0.0812604	0.0944811	0.185326	0.138185	0.212931	0.0421032	0.0789088	0.0683306	0.193032	0.190061	0.238465	0.0712036	0.0814628	0.113004	0.118863	0.0648801	0.0543566	0.209932	0.179207	0.161966	0.0737604	0.164162	0.0718444	0.153757	0.190224	0.139201	0.161516	0.107691	0.0771404	0.213336	0.241959	0.129303	0.0410445	0.063782	0.112961	0.118017	0.0617425	0.0837213	0.235293	0.132312	0.0855021	0.00748483
65.1667	0.12968	0.0940652	0.0787102	0.126459	0.246388	0.270525	0.0817436	0.0569169	0.0759187	0.191585	0.0653867	0.224506	0.0747403	0.0881501	0.0452824	0.204953	0.225515	0.16152	0.053976	0.10652	0.107907	0.0985912	0.0361417	0.139206	0.278232	0.306056	0.11205	0.0420782	0.0782468	0.0554497	0.162609	0.350365	0.206962	0.134954	0.0469225	0.00722173	0.185941	0.255385	0.19632	0.104526	0.105456	0.137398	0.0713403	0.0580338	0.0484027	0.198879	0.12482	0.125672	0.00534128
65.5	0.134241	0.124615	0.0731416	0.0956196	0.252046	0.282387	0.0856817	0.0468335	0.064978	0.192767	0.0305362	0.21356	0.0984398	0.083525	0.0291302	0.207287	0.232994	0.10415	0.0415693	0.135608	0.110257	0.0837339	0.0304091	0.180422	0.298365	0.36702	0.0928257	0.0211059	0.0154915	0.0334838	0.169684	0.419364	0.261612	0.10831	0.00702306	-0.0389287	0.151568	0.241728	0.244435	0.13838	0.129576	0.139194	0.0325135	0.0551169	0.0223072	0.177877	0.127849	0.193187	0.0067394
65.8333	0.129267	0.138537	0.0964704	0.143197	0.206607	0.246241	0.073932	0.0596957	0.0678102	0.180874	0.0667257	0.182117	0.100128	0.0609108	0.0278274	0.19378	0.186763	0.104397	0.0386776	0.158598	0.116422	0.0742846	0.0547501	0.125221	0.234368	0.297714	0.122541	0.0287825	0.0213238	0.00572072	0.157708	0.3012	0.26503	0.0974894	0.020925	-0.0245169	0.130283	0.197886	0.228539	0.0965623	0.111322	0.106447	0.0257364	0.0534283	0.0203218	0.189665	0.136949	0.277401	0.0122828
66.1667	0.113432	0.134207	0.132245	0.229676	0.142282	0.194508	0.0524828	0.0787477	0.0792929	0.162384	0.144397	0.152238	0.0867109	0.0318232	0.0371932	0.168311	0.122083	0.146339	0.0444078	0.164696	0.120993	0.0683683	0.0893272	0.025387	0.134807	0.168083	0.175756	0.0482277	0.0667253	-0.017431	0.139257	0.103234	0.234058	0.101109	0.0642632	0.0237839	0.127027	0.14934	0.176666	0.0227165	0.0774491	0.0605174	0.0403219	0.0496288	0.0351505	0.214929	0.156507	0.348483	0.023642
66.5	0.0861783	0.113643	0.158604	0.296099	0.104415	0.17052	0.0308814	0.0808728	0.0914857	0.147392	0.218331	0.150996	0.0700898	0.0116874	0.0500133	0.137288	0.089457	0.200561	0.0564699	0.142943	0.118119	0.0636428	0.107576	-0.0411586	0.0693777	0.0816609	0.216106	0.0538562	0.104067	-0.0229042	0.134372	-0.0163232	0.199283	0.113462	0.098348	0.0634339	0.142963	0.128721	0.135133	-0.0170901	0.0676092	0.0310822	0.0568608	0.0394357	0.0539515	0.22518	0.193122	0.371802	0.0427546
66.8333	0.0500633	0.0805989	0.159308	0.298405	0.124561	0.202482	0.0174747	0.0520356	0.097695	0.144101	0.25316	0.193385	0.0592042	0.0116453	0.0600452	0.107612	0.121799	0.241744	0.07187	0.0903759	0.104544	0.0591319	0.0919244	-0.0197252	0.0868244	0.110604	0.216627	0.030296	0.0991772	-0.00207572	0.156567	0.0500991	0.184544	0.127392	0.0942653	0.0635995	0.175553	0.157933	0.137439	0.0209438	0.105795	0.0389692	0.060384	0.0212861	0.0657705	0.201309	0.247098	0.326285	0.0688444
67.1667	0.0200913	0.0457681	0.140614	0.252128	0.179101	0.258105	0.0158087	0.0145239	0.096216	0.15314	0.252927	0.246076	0.0511488	0.0257057	0.0649342	0.0881603	0.181647	0.260941	0.0847976	0.0360116	0.087377	0.0593217	0.0607657	0.0514447	0.152086	0.201572	0.187952	0.00302944	0.0717235	0.0359021	0.193263	0.207518	0.1867	0.129943	0.0622032	0.0402709	0.207472	0.215988	0.165795	0.0915575	0.153364	0.0696108	0.0536831	0.00449815	0.0672015	0.161741	0.293571	0.245077	0.0902809
67.5	0.0143787	0.0215806	0.114405	0.187699	0.230629	0.289976	0.0282292	-0.000293443	0.0865908	0.173249	0.23153	0.263661	0.0400569	0.0435939	0.0632976	0.0882989	0.213946	0.2533	0.0887385	0.0168632	0.0763242	0.0700643	0.0414855	0.110876	0.20915	0.26985	0.150111	0.00775213	0.0548308	0.0774332	0.225356	0.310314	0.195863	0.106704	0.0221256	0.0211446	0.217695	0.271175	0.189593	0.127224	0.156016	0.0995905	0.0439896	0.00110975	0.0567259	0.134279	0.301388	0.174878	0.0927201
67.8333	0.0425495	0.0170988	0.0909456	0.131517	0.250075	0.266209	0.0542249	0.0276877	0.0698742	0.201428	0.201263	0.217693	0.0228343	0.0569914	0.0554066	0.112525	0.182518	0.21793	0.0792562	0.0553104	0.0775648	0.0936257	0.0533024	0.11381	0.216366	0.253189	0.122605	0.0642932	0.0711991	0.110054	0.237914	0.258323	0.203606	0.0516135	-0.00855342	0.0258244	0.193886	0.297558	0.1886	0.0839012	0.0809641	0.109887	0.0370251	0.0182796	0.0349786	0.139073	0.25204	0.151026	0.0676472
68.1667	0.0802576	0.0279157	0.0740316	0.0938564	0.241724	0.217033	0.0818566	0.073513	0.053173	0.227741	0.168014	0.147567	0.00747711	0.0654039	0.0481498	0.145852	0.126696	0.169795	0.0602264	0.1152	0.0831804	0.117927	0.0827689	0.0823633	0.189529	0.179204	0.122821	0.129015	0.101828	0.125833	0.232699	0.133225	0.207337	-0.00801263	-0.0226179	0.0415432	0.158454	0.29231	0.184074	0.0114779	-0.0185256	0.09906	0.0324712	0.043649	0.0112086	0.16564	0.177609	0.163417	0.0298656
68.5	0.0946646	0.0462566	0.0658427	0.0809618	0.218204	0.188204	0.096328	0.100964	0.0451063	0.240513	0.136067	0.10964	0.00475377	0.0702932	0.0500697	0.168423	0.104688	0.127824	0.0376026	0.145747	0.081728	0.127304	0.108271	0.0553685	0.158796	0.0979763	0.167614	0.142415	0.117291	0.117971	0.215646	0.0621551	0.205921	-0.0365127	-0.0154016	0.0474417	0.142496	0.258379	0.20765	-0.0166727	-0.0676726	0.0700643	0.0284992	0.0599797	-0.00318127	0.195842	0.122827	0.190581	7.82514e-06
68.8333	0.0651569	0.0644334	0.066684	0.0957453	0.190436	0.210741	0.0874282	0.0848026	0.0507453	0.231094	0.110223	0.141803	0.0214737	0.0725536	0.0655786	0.167296	0.154567	0.106607	0.0172024	0.11255	0.0664321	0.110938	0.112429	0.0605416	0.147782	0.0511192	0.261026	0.0680726	0.0969633	0.0833997	0.192305	0.131987	0.198957	-0.0100403	0.0135396	0.0298794	0.16561	0.201864	0.276002	0.0463743	-0.01687	0.0291643	0.0244975	0.0551268	-0.000408001	0.215203	0.120146	0.213526	-0.00682671
69.1667	0.0200202	0.0751022	0.0693644	0.127796	0.162531	0.256713	0.0632875	0.0437167	0.0609674	0.202916	0.0973408	0.208081	0.0486093	0.0708095	0.0825674	0.157192	0.233858	0.103397	0.00429977	0.046759	0.0491876	0.0774006	0.0947994	0.0811304	0.153939	0.0463752	0.355836	-0.0380953	0.0554231	0.0339695	0.166685	0.268542	0.18896	0.047989	0.04776	0.00409265	0.201395	0.141468	0.34597	0.141752	0.0827973	-0.0041385	0.0247235	0.0373184	0.0128338	0.223892	0.152917	0.223153	0.00232854
69.5	-0.000234754	0.0710053	0.0648185	0.163373	0.136895	0.283451	0.0366217	0.00737519	0.0631019	0.162432	0.104797	0.254034	0.0731739	0.0631176	0.0847966	0.159747	0.279949	0.111107	0.00403274	-0.00409219	0.0465568	0.0401094	0.0591748	0.0892653	0.168176	0.0830191	0.39201	-0.0970876	0.0160494	-0.0147377	0.142413	0.357374	0.179177	0.102344	0.0665919	-0.00746305	0.211949	0.0990428	0.359438	0.184144	0.155071	-0.00703284	0.0346514	0.0198759	0.0262299	0.225743	0.192213	0.212838	0.0149069
69.8333	0.0306308	0.0487811	0.048509	0.192166	0.116964	0.260511	0.0184046	-0.00224719	0.0487337	0.117139	0.135475	0.241002	0.0839837	0.048793	0.0622545	0.188321	0.248956	0.124208	0.0189153	-0.00520779	0.0682887	0.0107987	0.0123069	0.0659536	0.183757	0.154434	0.331082	-0.0556293	-0.00309988	-0.0489623	0.123795	0.318438	0.17372	0.125888	0.0563648	0.00960688	0.17291	0.0905154	0.280319	0.117147	0.145126	0.0331722	0.055948	0.013008	0.0317369	0.223463	0.214099	0.180344	0.0214883
70.1667	0.0817683	0.0206527	0.0340111	0.217588	0.110287	0.206343	0.0126432	0.00604861	0.0264709	0.0787018	0.1743	0.193454	0.0770652	0.0321842	0.0298416	0.223157	0.17191	0.143386	0.040965	0.0272504	0.0968796	-0.00553179	-0.0272114	0.0277097	0.203353	0.230437	0.220863	0.0366517	-0.00525113	-0.0622312	0.117868	0.20928	0.180165	0.123851	0.0313976	0.0374535	0.11406	0.108112	0.160654	5.71182e-07	0.0838637	0.0886872	0.0750502	0.0144741	0.0303944	0.21527	0.214599	0.140972	0.025239
70.5	0.108057	0.00273936	0.039428	0.246484	0.125443	0.151622	0.0216024	0.0157677	0.00917721	0.0598281	0.201705	0.151638	0.0502481	0.0188977	0.00868591	0.236224	0.0985706	0.170883	0.0595756	0.0643813	0.108012	-0.00556591	-0.0378267	-7.54567e-05	0.231992	0.274952	0.130737	0.104402	0.00104801	-0.0498931	0.13235	0.121846	0.206951	0.109557	0.0130065	0.050167	0.0787202	0.138133	0.0745177	-0.0791426	0.0236179	0.121603	0.0745876	0.0189212	0.0255127	0.198258	0.194729	0.114409	0.032472
70.8333	0.0792313	0.00680877	0.0751661	0.279874	0.165884	0.121228	0.044161	0.0149895	0.00613801	0.0706015	0.203746	0.145026	0.00592443	0.0132298	0.0129872	0.208872	0.0682003	0.206449	0.0665546	0.082691	0.0850835	0.0107645	-0.00744479	0.000520489	0.268771	0.264664	0.112166	0.0939142	0.00904596	-0.0125156	0.16915	0.122147	0.254467	0.0936686	0.0164863	0.0309904	0.0974509	0.168575	0.0746248	-0.0586496	0.00471566	0.106177	0.0442914	0.0218146	0.0201334	0.172505	0.158897	0.115206	0.0464021
71.1667	0.0244378	0.0272229	0.120843	0.295481	0.214564	0.116865	0.0656528	0.0100915	0.0123242	0.110609	0.188969	0.159967	-0.0352628	0.0142358	0.0292309	0.15999	0.078085	0.23987	0.0633656	0.0803143	0.0423488	0.0305358	0.0381926	0.0175444	0.289085	0.227292	0.144933	0.0380715	0.0191752	0.0284577	0.206934	0.172469	0.290881	0.0761934	0.033046	-0.000221461	0.149767	0.194214	0.128263	0.0170385	0.0194544	0.0653447	0.00230063	0.021894	0.0162225	0.150021	0.125087	0.137361	0.0578513
71.5	-0.0123217	0.0539924	0.148379	0.265202	0.249309	0.134443	0.0680253	0.0120256	0.0191283	0.176814	0.171541	0.172033	-0.0481078	0.0196607	0.0369738	0.117849	0.115015	0.258442	0.0538861	0.0607935	0.00177743	0.0375763	0.0638844	0.0315744	0.262401	0.203315	0.190905	-0.00859682	0.0336643	0.046364	0.218556	0.209166	0.276306	0.0544773	0.0478731	-0.0144609	0.202424	0.211522	0.181364	0.0769627	0.0481246	0.0342056	-0.0261438	0.0187177	0.015477	0.145796	0.114677	0.169736	0.0545435
71.8333	7.02285e-05	0.0776004	0.13833	0.176598	0.255181	0.168121	0.0409912	0.0275948	0.0212101	0.261395	0.162267	0.165118	-0.0172482	0.0270808	0.0227253	0.105317	0.165715	0.254399	0.0414612	0.0295956	-0.0188871	0.0228043	0.0468626	0.0283233	0.173925	0.219669	0.218225	-0.00641277	0.0537266	0.0252715	0.188197	0.187024	0.189587	0.027759	0.0494366	0.00790899	0.230016	0.218833	0.193885	0.069811	0.0725076	0.0371867	-0.0228027	0.012795	0.0184466	0.1681	0.141389	0.201989	0.029527
72.1667	0.0411944	0.0904209	0.105789	0.0798856	0.246188	0.20505	0.0053251	0.0470072	0.0262999	0.337398	0.158499	0.156406	0.0333069	0.0333991	0.000805751	0.123651	0.216648	0.239729	0.0273048	-0.000112514	-0.0188043	0.00549724	0.0140893	0.0140422	0.0718269	0.249115	0.220152	0.0248959	0.0765148	-0.0078269	0.145331	0.134557	0.084498	0.00285009	0.0393316	0.0490412	0.238503	0.221922	0.181892	0.0228614	0.0803495	0.0560132	0.00255601	0.00843956	0.0210909	0.198302	0.188323	0.226977	-0.00285325
72.5	0.0777477	0.0853007	0.0744831	0.040945	0.243573	0.230629	-0.0104334	0.0563221	0.0453956	0.373083	0.154225	0.171404	0.0697052	0.0353501	-0.00751213	0.168701	0.254213	0.231359	0.0120982	-0.013239	-0.00135962	0.0120228	0.00495918	0.000117377	0.0200184	0.250871	0.196223	0.0507499	0.0981664	-0.0152077	0.130758	0.0987141	0.0335405	-0.0115449	0.0224347	0.0817179	0.241687	0.228426	0.175479	-0.016961	0.0608874	0.0617355	0.0331629	0.0109161	0.0182216	0.211047	0.230923	0.238353	-0.0229277
72.8333	0.0846139	0.0595504	0.0626187	0.102058	0.260266	0.233981	0.0115266	0.0464801	0.0831295	0.347565	0.146407	0.223001	0.0676426	0.0313681	0.0116869	0.231302	0.268197	0.238974	-0.00215779	0.000114469	0.028488	0.0573724	0.0453926	-0.00358373	0.0618698	0.199208	0.150446	0.0455338	0.113501	0.0265384	0.171074	0.114835	0.0858992	-0.00920398	0.00365992	0.0847255	0.248195	0.241618	0.19603	-0.0144779	0.0110602	0.0347707	0.0543728	0.0229328	0.00742107	0.189174	0.248796	0.232349	-0.0171262
73.1667	0.0694248	0.0283375	0.0663156	0.211111	0.275939	0.219121	0.0460993	0.0279459	0.118673	0.28337	0.143896	0.27361	0.041008	0.0266878	0.0428873	0.282209	0.261957	0.24329	-0.00818461	0.0290726	0.0594856	0.111034	0.107412	0.00673305	0.158593	0.128607	0.104705	0.0194876	0.112067	0.0835624	0.236063	0.171832	0.197481	0.00616365	-0.0119279	0.0608666	0.245958	0.247303	0.230098	0.0184999	-0.0413864	-0.00699626	0.0600375	0.0369722	-0.00264856	0.148301	0.238203	0.2155	0.00372404
73.5	0.0479994	0.0112934	0.0761725	0.292392	0.261947	0.19379	0.0574502	0.016066	0.124831	0.213881	0.158517	0.273027	0.0132385	0.0282441	0.0632159	0.287162	0.242241	0.217782	0.00261583	0.0575665	0.0788065	0.131119	0.149564	0.0333435	0.250858	0.0886041	0.0853561	-0.00818489	0.0820935	0.107701	0.281306	0.247012	0.300875	0.0283661	-0.0192264	0.018948	0.217735	0.226921	0.25553	0.0584147	-0.0610048	-0.0363135	0.0461331	0.04296	-0.000554874	0.112241	0.199566	0.196915	0.0226965
73.8333	0.0330837	0.0211964	0.0840726	0.291163	0.202992	0.166729	0.0227267	0.0213301	0.084898	0.165528	0.19385	0.192825	0.00212563	0.0397059	0.0561542	0.225968	0.215593	0.148959	0.0334698	0.0721289	0.0779177	0.0900521	0.14075	0.0741558	0.292426	0.112948	0.109963	-0.0216391	0.0198097	0.0674377	0.274044	0.316385	0.343024	0.0513857	-0.0143677	-0.029809	0.156162	0.171586	0.25583	0.0849122	-0.0250724	-0.0331512	0.0139719	0.0340253	0.020415	0.10009	0.138842	0.184132	0.0274571
74.1667	0.025133	0.0434135	0.087039	0.236576	0.137156	0.150697	-0.0289961	0.0348032	0.0241255	0.136955	0.220501	0.0916901	0.00287948	0.0516787	0.0306013	0.134717	0.187746	0.0754775	0.0661167	0.0696989	0.0654599	0.0175128	0.0912823	0.109609	0.289403	0.172246	0.160933	-0.0184675	-0.0465643	-0.00215269	0.228155	0.350794	0.328287	0.0699012	0.00157737	-0.0645255	0.0933983	0.111112	0.237147	0.0904527	0.0382341	-0.0063671	-0.0137887	0.0161095	0.0480961	0.11209	0.0841208	0.178387	0.0240423
74.5	0.0215298	0.0564584	0.0833797	0.178756	0.115867	0.159457	-0.0556608	0.042694	-0.0217474	0.119856	0.200833	0.0500859	0.00506454	0.0515024	0.00181096	0.0635702	0.16423	0.0490287	0.0769239	0.0498168	0.0543676	-0.0425073	0.0218277	0.115772	0.260984	0.221321	0.211882	0.00037827	-0.0808102	-0.0493487	0.169179	0.319786	0.275382	0.0787656	0.0263036	-0.061908	0.0714826	0.0849864	0.211287	0.0707001	0.0880133	0.0279592	-0.00915541	-0.00164328	0.0656039	0.143765	0.0690289	0.179343	0.0230806
74.8333	0.0204699	0.0452621	0.0723648	0.156055	0.171193	0.199671	-0.0289523	0.0356951	-0.0268466	0.107924	0.115841	0.119196	0.00155784	0.0314411	-0.0174219	0.0501169	0.149446	0.101906	0.0513347	0.015143	0.0536345	-0.0562848	-0.047744	0.0778777	0.223917	0.226313	0.241394	0.0313513	-0.0586789	-0.0380858	0.119451	0.21093	0.204062	0.0740496	0.0559453	-0.0093722	0.116905	0.11911	0.188164	0.0263539	0.0932739	0.0556339	0.0428703	-0.0110956	0.0611241	0.188374	0.113817	0.186454	0.031586
75.1667	0.0234022	0.0204237	0.0571138	0.159732	0.257778	0.249608	0.0244755	0.0224351	-0.00475985	0.102843	0.0210448	0.233079	-0.00151359	0.00345628	-0.024137	0.0816698	0.14328	0.188807	0.0110948	-0.0191833	0.0564925	-0.0311702	-0.100747	0.0177927	0.185163	0.198635	0.247924	0.060524	-0.00379881	0.00507123	0.0884912	0.0838902	0.138239	0.0566949	0.0803944	0.0628302	0.19396	0.185029	0.170109	-0.0217448	0.0626661	0.0700062	0.105306	-0.00813868	0.043124	0.230101	0.185238	0.19834	0.0421133
75.5	0.0325889	-0.00104074	0.041708	0.169273	0.310906	0.280439	0.0642266	0.0160266	0.0210599	0.108298	-0.00940246	0.296512	0.00528979	-0.0155662	-0.0178329	0.132971	0.144488	0.245034	-0.0129741	-0.0349029	0.0522328	0.0152171	-0.121291	-0.0334554	0.149237	0.161019	0.234894	0.0713737	0.0482322	0.0379005	0.0826167	0.016349	0.102865	0.0288614	0.0879825	0.113738	0.251397	0.240704	0.157563	-0.0477191	0.0147504	0.0663113	0.128176	0.0103292	0.0251411	0.250861	0.236671	0.213408	0.0436021
75.8333	0.0474797	-0.00661926	0.0307931	0.169242	0.285146	0.272263	0.0612875	0.0245201	0.0323645	0.126001	0.0719515	0.24501	0.0268258	-0.0140343	8.63915e-05	0.180829	0.15164	0.225112	3.81847e-05	-0.0201808	0.034136	0.0652438	-0.0991485	-0.051566	0.12028	0.133437	0.208467	0.0531974	0.0698185	0.0306659	0.104839	0.0607115	0.115058	-0.00516324	0.0707971	0.112708	0.251375	0.254557	0.151294	-0.0337569	-0.0320113	0.0433224	0.0795801	0.0430761	0.0172668	0.239774	0.235826	0.228625	0.0292248
76.1667	0.0562743	-0.00181693	0.0312714	0.164503	0.212186	0.240889	0.0321743	0.0357189	0.031726	0.149778	0.205759	0.137039	0.0496251	-0.00153157	0.0205954	0.210303	0.162554	0.160461	0.0313966	0.0111222	0.0114397	0.101219	-0.0467387	-0.0391465	0.100942	0.12483	0.185756	0.0185713	0.0653735	0.0035743	0.144948	0.168266	0.160608	-0.0325777	0.0359495	0.0703569	0.209713	0.236871	0.153395	0.0056952	-0.0595504	0.0139646	-6.41951e-05	0.0715355	0.0158088	0.214775	0.207731	0.23517	0.00908263
76.5	0.0443602	0.00335698	0.0506091	0.165001	0.142999	0.211054	0.00478578	0.0323641	0.0269213	0.171487	0.305972	0.061799	0.0556367	0.00706473	0.0327633	0.208522	0.174864	0.101727	0.0524547	0.0387216	-0.00262925	0.105438	0.0178567	-0.00553139	0.0934992	0.141377	0.186618	-0.0141087	0.0473127	-0.0106813	0.18943	0.265021	0.217473	-0.0384527	-0.00569279	0.00762169	0.155642	0.208388	0.166292	0.048126	-0.049897	-0.00529874	-0.0522622	0.0728073	0.0136284	0.201003	0.191744	0.222782	-0.00249081
76.8333	0.00506338	0.0018826	0.0905284	0.177513	0.116665	0.200603	-5.36594e-05	0.0042984	0.0238955	0.184651	0.309051	0.0824804	0.0336574	0.00194893	0.0292643	0.169941	0.185898	0.0877789	0.0435659	0.0475217	0.0009161	0.0681485	0.0765228	0.0380412	0.100966	0.183906	0.221452	-0.0296132	0.0263597	0.00916047	0.225393	0.293519	0.264907	-0.0133588	-0.042573	-0.054023	0.113662	0.185902	0.188958	0.0744899	0.00515419	-0.00299682	-0.0366248	0.033628	0.00579111	0.214495	0.213655	0.187892	0.00434186
77.1667	-0.0365342	-0.00130233	0.129775	0.196156	0.124703	0.199809	0.0101838	-0.0302294	0.021266	0.189465	0.241483	0.158223	-0.000125617	-0.00639789	0.0171942	0.118336	0.191763	0.110377	0.0210819	0.043184	0.0141032	0.011409	0.111011	0.0727187	0.129306	0.231821	0.262847	-0.0253781	0.00646962	0.0386356	0.242445	0.262441	0.287344	0.030134	-0.0603763	-0.0909423	0.0893358	0.170392	0.206572	0.0796032	0.0747492	0.0123716	0.0148119	-0.0207201	-0.00382138	0.234892	0.244987	0.153723	0.0214329
77.5	-0.047412	0.00172936	0.141349	0.211882	0.146741	0.192052	0.0209518	-0.0458693	0.0158185	0.187795	0.152263	0.222155	-0.0226773	-0.002423	0.0072539	0.0848147	0.188264	0.149502	0.0103543	0.0365591	0.0247196	-0.0347688	0.103039	0.0777447	0.185221	0.259172	0.273939	-0.00200547	-0.0100944	0.0418488	0.23082	0.197001	0.270515	0.0739554	-0.0440986	-0.0789618	0.0834959	0.158885	0.20086	0.0617482	0.118269	0.0273153	0.0519061	-0.0553181	-0.00912336	0.232732	0.243694	0.150192	0.0361385
77.8333	-0.00782663	0.0157048	0.107987	0.217718	0.165682	0.166862	0.0208925	-0.0255436	0.006154	0.181108	0.0830723	0.224671	-0.0174267	0.022974	0.00723191	0.0906122	0.172767	0.186599	0.0276682	0.0363305	0.023909	-0.047487	0.045614	0.0420037	0.266193	0.247732	0.230855	0.035889	-0.0205627	-0.00295321	0.187957	0.122149	0.209025	0.101648	0.0116908	-0.00724819	0.095676	0.149823	0.162492	0.0232427	0.107722	0.0314883	0.0389065	-0.0457583	-0.0059143	0.190017	0.183792	0.194033	0.0390267
78.1667	0.0488553	0.0325513	0.051353	0.214987	0.177526	0.138365	0.0114022	0.0147352	-0.00186476	0.169294	0.0463286	0.185234	0.0063399	0.0530839	0.0132668	0.117479	0.148882	0.208956	0.0530431	0.0425146	0.0162394	-0.0323026	-0.023104	-0.00705703	0.33283	0.210158	0.161699	0.067637	-0.0201392	-0.0609555	0.140129	0.0617772	0.132975	0.103208	0.0741279	0.081666	0.120223	0.147314	0.117921	-0.0174513	0.0656185	0.0271248	-0.00237547	-0.00967706	0.00246544	0.134583	0.103544	0.249225	0.033515
78.5	0.0759899	0.0409959	0.00284835	0.207087	0.181546	0.126836	-0.00293443	0.0506818	-0.000559497	0.151844	0.0471353	0.140574	0.0328723	0.0647452	0.0185847	0.137295	0.121782	0.205321	0.0574321	0.0529605	0.00963498	-0.00188642	-0.0536654	-0.0323491	0.33652	0.166832	0.107569	0.0685566	-0.00352131	-0.0832008	0.120813	0.0395142	0.0813423	0.0702424	0.100775	0.131907	0.150185	0.156882	0.102541	-0.037836	0.0270985	0.0196042	-0.0357374	0.0247783	0.0107903	0.10573	0.0572722	0.266563	0.0262328
78.8333	0.0427484	0.0332837	-0.0133593	0.19732	0.178756	0.144947	-0.016748	0.0635815	0.0142419	0.130228	0.0854547	0.120111	0.0492776	0.0432796	0.0181256	0.130227	0.0981749	0.170195	0.0228654	0.0641288	0.0105499	0.0318994	-0.0137957	-0.00985402	0.248389	0.134095	0.0980506	0.024853	0.0303592	-0.0374574	0.151515	0.0695698	0.0818257	0.00232991	0.0645863	0.105745	0.178321	0.18086	0.13866	-0.0235036	0.01689	0.0130824	-0.0342549	0.0360186	0.0147179	0.128237	0.0818616	0.214527	0.0221434
79.1667	-0.0184379	0.0157302	-0.00202848	0.188605	0.177133	0.174949	-0.0215306	0.0570018	0.032687	0.113816	0.140685	0.124023	0.0540929	0.00794198	0.0136855	0.109594	0.0909173	0.121078	-0.0243176	0.0669243	0.0195589	0.0604264	0.0600805	0.0321686	0.118504	0.112127	0.116689	-0.0337214	0.0656328	0.0416051	0.205836	0.128483	0.117015	-0.0690692	8.44562e-05	0.0380348	0.196219	0.208819	0.19624	0.00759391	0.0180829	0.00682083	-0.00811468	0.0286876	0.0134386	0.168806	0.144442	0.132332	0.0195447
79.5	-0.0593224	-0.00183108	0.0248504	0.183762	0.186391	0.191491	-0.00799003	0.0400804	0.0414173	0.113954	0.187083	0.145179	0.0487126	-0.0135297	0.00877394	0.0970038	0.114401	0.0812216	-0.0467004	0.0508634	0.0357665	0.0758745	0.114363	0.0523893	0.0166675	0.0970709	0.135519	-0.0665277	0.0821953	0.102591	0.245403	0.183377	0.158224	-0.104524	-0.0428161	-0.018227	0.195177	0.227137	0.232155	0.0294145	0.00335698	-0.00114247	0.0232187	0.0139874	0.00702586	0.17962	0.194705	0.076882	0.0150683
79.8333	-0.0458751	-0.0113538	0.0549494	0.185154	0.211332	0.178044	0.0273412	0.0205955	0.0311771	0.136699	0.205356	0.175739	0.0350854	-0.00237215	0.00651045	0.107464	0.172932	0.0691044	-0.0196575	0.0122166	0.0564922	0.0726088	0.109178	0.0234954	-0.00438414	0.0886847	0.136544	-0.0458861	0.0668806	0.107231	0.241571	0.208853	0.183434	-0.0774924	-0.0290973	-0.0240162	0.170877	0.225252	0.217306	0.0240282	-0.0426009	-0.0110015	0.0430297	0.0012796	-0.00378656	0.131832	0.196213	0.0891584	0.00710399
80.1667	-0.00093169	-0.0119394	0.0745899	0.193293	0.237098	0.15338	0.0646306	0.000887311	0.009121	0.166965	0.202005	0.205035	0.0173764	0.024278	0.00845262	0.129589	0.230477	0.084116	0.0302738	-0.0257281	0.0719144	0.0537344	0.0595498	-0.02576	0.0398219	0.1012	0.141645	0.00404446	0.0342744	0.0697452	0.204602	0.209445	0.197304	-0.0129802	0.0166728	0.00379366	0.136543	0.20483	0.178703	0.00595329	-0.0870766	-0.0158782	0.0455993	-0.00743692	-0.0156239	0.0724619	0.168014	0.146461	0.0010747
80.5	0.0384557	-0.00447598	0.0697555	0.208235	0.243914	0.145098	0.0782207	-0.0180638	-0.0134933	0.18438	0.189982	0.221692	0.00030518	0.0403092	0.0157677	0.145397	0.240916	0.120873	0.0637651	-0.0329282	0.0704263	0.0245416	-0.00577282	-0.0526073	0.116692	0.152465	0.182672	0.046146	0.00590015	0.0174825	0.154485	0.197168	0.211161	0.0511177	0.0550297	0.0343546	0.109785	0.170596	0.157386	-0.00217986	-0.0853488	-0.00712647	0.0279578	-0.0120038	-0.0244511	0.0675002	0.143028	0.210171	0.00416155
80.8333	0.0446486	0.0092837	0.0344444	0.228331	0.221014	0.172891	0.051893	-0.034058	-0.0270199	0.175279	0.179986	0.217346	-0.01156	0.0281312	0.0282847	0.142332	0.177628	0.171087	0.0532903	0.0080886	0.0457173	-0.00863178	-0.0603698	-0.0277933	0.197451	0.247501	0.27551	0.0527146	-0.00236668	-0.0259356	0.111099	0.183969	0.233631	0.0842249	0.0572125	0.0431776	0.104449	0.129696	0.181305	0.0147935	-0.0116255	0.0193988	-0.00796715	-0.0119321	-0.0263324	0.157837	0.146116	0.248826	0.019089
81.1667	0.0276633	0.0241293	-0.00528702	0.245131	0.193668	0.224846	0.00718595	-0.0400189	-0.0282588	0.152841	0.173707	0.195678	-0.0142552	0.00423729	0.0404804	0.12955	0.0919768	0.214845	0.0185312	0.0645134	0.0126621	-0.035257	-0.0871408	0.0238694	0.26859	0.340018	0.372176	0.0337042	0.00275752	-0.051785	0.0938853	0.181518	0.26253	0.0850353	0.0372734	0.0312092	0.119331	0.0989652	0.226057	0.0421754	0.0841697	0.0498384	-0.0406565	-0.00541109	-0.0177286	0.283968	0.169908	0.259601	0.0307545
81.5	0.00693014	0.033986	-0.015368	0.248487	0.196154	0.281147	-0.0249231	-0.0276507	-0.0156214	0.13695	0.170584	0.163381	-0.00396735	-0.00635793	0.0454934	0.121636	0.0548235	0.229329	-0.00902826	0.0909672	-0.00856853	-0.0437575	-0.071315	0.0640516	0.32042	0.370896	0.408724	0.00848329	0.00890836	-0.0550666	0.122174	0.201419	0.292973	0.059561	0.0199684	0.00575483	0.149466	0.0976577	0.254155	0.0578026	0.133184	0.0658318	-0.0436936	0.00970038	0.00480023	0.361287	0.198978	0.246828	0.0195989
81.8333	-0.00226206	0.0341117	0.0263565	0.247528	0.262715	0.335951	-0.0222735	0.00607771	0.00992935	0.153669	0.179174	0.140778	0.0199503	0.0126816	0.0384255	0.137186	0.122633	0.211633	-0.00678874	0.057067	-0.00402146	-0.0267631	-0.00788219	0.0649013	0.358639	0.316517	0.359799	-0.0075424	0.00716182	-0.034068	0.21605	0.260819	0.331983	0.0159801	0.0226636	-0.0247016	0.198597	0.150156	0.252477	0.0465023	0.0893867	0.054788	-0.00145191	0.0326561	0.0400982	0.343998	0.232301	0.231829	-0.0239441
82.1667	-0.00118857	0.0250949	0.0943788	0.328508	0.427457	0.439304	0.00202801	0.0431386	0.0372256	0.253761	0.244505	0.202727	0.0454796	0.0429782	0.0222311	0.210842	0.294286	0.238515	0.0123113	-0.00758611	0.0153847	0.00627182	0.0691262	0.0404759	0.450507	0.295265	0.354426	-0.0148171	0.00235534	-0.000224364	0.398617	0.399034	0.434223	-0.0288647	0.0331667	-0.0469619	0.305314	0.301351	0.305378	0.0210649	-0.00196288	0.0271931	0.0585351	0.0511598	0.0686263	0.34154	0.326468	0.303865	-0.0694697
82.5	0.00473421	0.00885663	0.151275	0.596965	0.724451	0.655225	0.0260577	0.0602396	0.0525483	0.494163	0.420721	0.437716	0.0574365	0.0574756	0.00182773	0.381258	0.554266	0.406646	0.026449	-0.0583951	0.0325135	0.0416866	0.115918	0.0153099	0.678674	0.461026	0.560224	-0.0177477	0.00276675	0.0317421	0.693733	0.660926	0.666264	-0.0559643	0.031896	-0.046649	0.516918	0.601256	0.521585	0.00127158	-0.0727836	-0.000697555	0.0979438	0.0500278	0.0662496	0.502159	0.55247	0.569187	-0.0765802
82.8333	0.0107268	-0.0116732	0.169078	1.09573	1.14816	1.00677	0.0339588	0.0423252	0.0465321	0.887029	0.724306	0.876404	0.0460658	0.0385003	-0.0175493	0.655876	0.868752	0.759358	0.0198757	-0.0624768	0.0346036	0.0668464	0.101952	0.00725628	1.07601	0.89404	1.0658	-0.0189183	0.0134418	0.049376	1.08832	1.05047	1.04991	-0.0517363	0.006932	-0.0157171	0.843369	1.05309	0.94836	0.00114664	-0.0734847	-0.0152725	0.0890717	0.0204997	0.0199027	0.905515	0.934205	1.06713	-0.0212601
83.1667	0.0145571	-0.0295296	0.157645	1.6168	1.53463	1.3531	0.0341413	0.0072869	0.0272284	1.26536	1.02109	1.31813	0.0233286	0.00590798	-0.0293934	0.917295	1.13071	1.12663	0.0011409	-0.033804	0.0263951	0.0732189	0.0496834	0.00744199	1.47628	1.37997	1.64367	-0.0136222	0.0264981	0.0492887	1.42153	1.40812	1.42786	-0.0243054	-0.0229942	0.0285561	1.14528	1.47287	1.38713	0.0116875	-0.0284379	-0.013496	0.0466996	-0.0204921	-0.0392021	1.35692	1.30718	1.5694	0.0549775
83.5	0.0146302	-0.036739	0.13629	1.88947	1.6803	1.51245	0.041082	-0.0187468	0.00704263	1.41737	1.13925	1.50441	0.00661504	-0.0110628	-0.0268804	1.0169	1.2148	1.28509	-0.0151319	0.00193672	0.0170029	0.0532976	-0.00518136	0.000312447	1.66347	1.63083	1.98736	0.00466993	0.0308213	0.0303582	1.4956	1.53343	1.59805	0.0127773	-0.0314891	0.062562	1.24591	1.62982	1.57786	0.0181348	0.0194944	0.00502374	-0.00377025	-0.0495918	-0.068783	1.59311	1.4598	1.78078	0.094237
83.8333	0.0104021	-0.0280169	0.120094	1.72684	1.45195	1.36024	0.0630684	-0.0174067	-0.00444668	1.20374	0.965603	1.26456	0.00747677	0.00682185	-0.00680327	0.857448	1.04086	1.08621	-0.0176358	0.0240203	0.0128916	0.00603271	-0.0340082	-0.0226277	1.49057	1.44789	1.87809	0.0374884	0.019473	-0.00440228	1.18934	1.29638	1.4232	0.0466488	-0.00243411	0.0682472	1.03137	1.37395	1.34679	0.0102129	0.0372531	0.0368394	-0.0407572	-0.0496022	-0.0404363	1.43197	1.25095	1.50578	0.0576461
84.1667	0.00553368	-0.00883556	0.107201	1.27709	0.997754	1.00086	0.0836307	-0.00136061	-0.0089677	0.774906	0.621564	0.779146	0.0141116	0.0387779	0.0195758	0.547094	0.70946	0.68064	-0.00833175	0.0315688	0.00992287	-0.043798	-0.0364504	-0.0416371	1.08665	0.989348	1.44791	0.0663679	0.00222033	-0.035439	0.687882	0.848618	1.02512	0.0671993	0.0391889	0.0497791	0.639045	0.878482	0.865303	-0.00441845	0.0309919	0.0631468	-0.0579653	-0.0279589	0.0187292	1.01596	0.821331	0.947747	-0.0175769
84.5	0.004737	0.0126432	0.0915221	0.772194	0.536239	0.595916	0.0801099	0.00896468	-0.0110754	0.353791	0.2872	0.316536	0.00887874	0.0540169	0.0373773	0.245365	0.366326	0.293887	0.00750235	0.0286661	0.00130792	-0.0649598	-0.0192331	-0.0299149	0.649808	0.502667	0.916559	0.067844	-0.00699372	-0.0390631	0.252973	0.412197	0.590433	0.0650073	0.058123	0.0168803	0.269163	0.397447	0.391067	-0.0136157	0.0166675	0.0613021	-0.0529197	0.00174389	0.0677266	0.568726	0.38213	0.409768	-0.0751906
84.8333	0.0110678	0.029525	0.0686714	0.399797	0.239067	0.279309	0.0390913	-0.000357054	-0.0134003	0.113178	0.101162	0.0814705	-0.0186866	0.0310349	0.0361199	0.0761603	0.129215	0.0979078	0.0245393	0.0193399	-0.0169252	-0.0378561	0.00936852	0.0265735	0.337938	0.184816	0.469925	0.0290124	0.00128883	-0.00203786	0.0782042	0.158921	0.270523	0.0360837	0.0317347	-0.019488	0.075526	0.127418	0.123888	-0.00927452	0.00714859	0.0186092	-0.0264137	0.0277766	0.0755315	0.267905	0.10079	0.124358	-0.0740915
85.1667	0.0209568	0.0399843	0.0410724	0.170155	0.0904506	0.0741011	-0.0158613	-0.017249	-0.0108762	0.0253667	0.0364263	0.0241666	-0.0503457	-0.0145345	0.0229151	0.0208716	0.00395583	0.0505494	0.0372543	0.00739428	-0.0374807	0.0105589	0.0348778	0.0907993	0.148235	0.0308244	0.158387	-0.0207906	0.018585	0.0470649	0.0846195	0.0595668	0.0759641	-0.00183223	-0.0121159	-0.0434107	0.0262664	0.03519	0.0321566	0.000553618	0.00295098	-0.0378398	0.00768826	0.0458667	0.0509692	0.107211	-0.0301561	0.0417902	-0.0337262
85.5	0.029178	0.0434631	0.0128513	0.0491856	0.0277387	-0.0243563	-0.0519394	-0.0231338	0.00348778	0.0125342	0.0245532	0.0312083	-0.060684	-0.057773	0.00927279	0.0252646	-0.031608	0.0561314	0.0400731	-0.00342268	-0.0502458	0.041693	0.0412678	0.112968	0.0377116	-0.0147602	-0.0015477	-0.0416689	0.0319266	0.0692212	0.125124	0.0346575	-0.0178749	-0.0255686	-0.0329456	-0.0377343	0.043097	0.0301111	0.0264098	0.00377808	0.00150243	-0.0710053	0.0322535	0.0536064	0.0128276	0.0343724	-0.061908	0.0417774	0.0113207
85.8333	0.0315881	0.0401158	-0.0110219	0.00340161	-0.00213009	-0.0289774	-0.0456828	-0.00582875	0.0320704	0.0104287	0.0104864	0.0135941	-0.0334981	-0.0783064	0.00414729	0.0425481	-0.00297846	0.0395182	0.029897	-0.0103408	-0.0474296	0.0287579	0.0196136	0.0617689	-0.0287644	-0.00306915	-0.0111402	-0.0086675	0.0310163	0.0393728	0.0884541	0.0194961	-0.036453	-0.0191877	-0.00416857	0.00493356	0.0595164	0.0356707	0.0320823	-0.00673545	0.00124131	-0.0552246	0.0355565	0.0498098	-0.021715	0.00322863	-0.0420916	0.0280177	0.0340816
86.1667	0.0283726	0.0329491	-0.0222017	0.00170502	-0.0138654	0.0142596	-0.0110238	0.0212685	0.058803	0.00907895	-0.00729393	-0.0200217	0.0105704	-0.0739357	0.00627171	0.0557023	0.0509553	0.00775408	0.0135291	-0.0145017	-0.0305294	-0.00781929	-0.0106029	-0.0201651	-0.0549094	0.0320547	0.0572884	0.0434033	0.0162406	-0.0116756	0.00666967	0.00851195	-0.0085334	0.00431355	0.0452106	0.0529399	0.0561655	0.0319216	0.0342016	-0.018296	0.00464848	-0.010341	0.0274983	0.0381805	-0.0419181	-0.00793078	-0.00404114	0.000149397	0.0380546
86.5	0.0207995	0.0256821	-0.0114988	0.0135944	-0.0125887	0.0511105	0.0287574	0.0383655	0.0630052	0.0120837	-0.0169236	-0.0365708	0.0416689	-0.0470056	0.0118238	0.0551505	0.0879574	-0.0115714	0.000247711	-0.0180247	-0.00336425	-0.0358074	-0.0227977	-0.0717174	-0.0365853	0.0610906	0.113651	0.0647922	-0.00934322	-0.0391536	-0.0523384	0.0109161	0.0362947	0.024704	0.0722896	0.0648704	0.0254708	0.0130574	0.0326934	-0.0132563	0.0152154	0.0324254	0.0233874	0.023644	-0.0386506	-0.0147041	0.0224816	-0.0182041	0.0343546
86.8333	0.0104383	0.0213411	0.0244586	0.0153808	-0.00316276	0.0422994	0.054179	0.0313424	0.032275	0.0214257	-0.01007	-0.0135773	0.0388988	-0.00284485	0.0171815	0.0357076	0.0775278	0.000383346	-0.00302816	-0.0213118	0.0289429	-0.0316453	0.000129314	-0.0510199	0.0218438	0.0617119	0.0926486	0.0234065	-0.0398661	-0.0135266	-0.0398447	0.0306307	0.0718212	0.0270763	0.0479358	0.0156266	-0.0318139	-0.0210613	0.0276733	0.0180704	0.0339659	0.0487022	0.0332342	0.0105553	-0.00880174	-0.0277667	0.0177046	-0.0100005	0.0322358
87.1667	6.45409e-05	0.0201788	0.0657712	0.010625	0.0105841	0.00842529	0.060954	0.00876945	-0.0126762	0.0326234	0.00747402	0.029065	0.0171788	0.041283	0.0195237	0.00975661	0.0361102	0.0274692	0.00118207	-0.0178951	0.0560536	-0.00645158	0.0373442	0.00679894	0.0820047	0.0403682	0.0281409	-0.0422101	-0.0582123	0.0337971	0.0162156	0.0504233	0.0853529	0.0178178	-0.00190587	-0.0546275	-0.0816264	-0.0479055	0.0200153	0.0535286	0.0520528	0.0415075	0.0458592	0.000986096	0.0266584	-0.038101	0.00181377	0.0154793	0.0335094
87.5	-0.0072444	0.021755	0.0867221	0.00970038	0.025082	-0.0149446	0.0485941	-0.0151104	-0.0428583	0.039579	0.0263842	0.0608696	0.000381476	0.0651306	0.0162293	-0.00592754	-0.00811635	0.0447891	0.00799943	0.00041082	0.0663259	0.0199854	0.0585292	0.0473617	0.0970219	0.0107031	-0.0212246	-0.0758549	-0.0444546	0.0561733	0.0687419	0.0477725	0.0675757	0.00863951	-0.0375208	-0.089412	-0.0815771	-0.0392794	0.010783	0.0630022	0.0581614	0.0207073	0.0447852	-0.00356274	0.0407396	-0.0317665	0.00498461	0.0423731	0.0381258
87.8333	-0.00903461	0.0251109	0.0705038	0.0194593	0.036812	-0.00282442	0.019383	-0.0281125	-0.0373184	0.0382705	0.0387868	0.059784	0.0057474	0.0554951	0.00631502	-0.000276224	-0.0322702	0.0354369	0.0131695	0.0364478	0.0531939	0.031754	0.0423646	0.0326739	0.0388403	-0.0144175	-0.0133358	-0.0398367	0.0108074	0.0223189	0.0812367	0.00973284	0.0167965	0.00851278	-0.0300269	-0.0508053	-0.00817514	0.0194791	0.00139651	0.0273923	0.0454591	-0.00365486	0.0193498	-0.00284181	0.0162981	-0.000750835	0.0452716	0.0575712	0.0446696
88.1667	-0.00534522	0.0272144	0.0359463	0.0326709	0.0424572	0.0274455	-0.0133079	-0.0262855	-0.00725211	0.0329779	0.0426099	0.03749	0.0239881	0.027352	-0.00465298	0.0149543	-0.0346609	0.0144683	0.0149363	0.0716836	0.0303976	0.0284505	0.00352111	-0.00972623	-0.0453135	-0.0252385	0.0277751	0.029491	0.0748664	-0.0376062	0.0596149	-0.0383378	-0.0381934	0.0154507	0.00612912	0.0248818	0.0864746	0.0888973	-0.00529941	-0.0283307	0.0250433	-0.0208241	-0.0178517	-0.00160779	-0.0244239	0.0392457	0.0922451	0.0589716	0.0462623
88.5	0.00316136	0.024515	0.0107889	0.0385835	0.0387516	0.0479432	-0.0333351	-0.00773622	0.0281079	0.0300569	0.037232	0.014103	0.039183	0.00272119	-0.00947086	0.0223016	-0.0188958	0.00492984	0.0121681	0.0822422	0.0167531	0.0135482	-0.0343328	-0.0359174	-0.0893924	-0.0127824	0.0615402	0.0772635	0.104488	-0.0780809	0.0203943	-0.0615056	-0.0609816	0.0247269	0.0456681	0.0827802	0.131368	0.115969	-0.00610361	-0.0681793	0.0124933	-0.019868	-0.0484092	-0.00586886	-0.0493375	0.0665947	0.103354	0.0472247	0.0346598
88.8333	0.0150201	0.0149149	0.0142233	0.0301745	0.0244128	0.0390885	-0.0299294	0.0249582	0.0519376	0.0332641	0.0232158	0.0054895	0.0391848	-0.0020347	-0.0038092	0.0097464	0.00934402	0.021778	0.00478684	0.0528527	0.0246345	-0.00780836	-0.0521351	-0.0154682	-0.048811	0.0255415	0.0578145	0.0640373	0.0704837	-0.0668847	-0.0199748	-0.0361023	-0.0282622	0.0317838	0.0670966	0.0825902	0.0798888	0.0665134	0.00101676	-0.0658073	0.0183233	0.00446734	-0.0579466	-0.01806	-0.0361029	0.0659645	0.0523045	0.0249634	0.00590536
89.1667	0.0255555	0.00212623	0.0312495	0.0153375	0.00609441	0.0146673	-0.0138188	0.0513401	0.0570473	0.0359606	0.00585962	0.01052	0.0269401	0.00681704	0.00516415	-0.0129582	0.0360821	0.0476087	-0.00307234	0.00266319	0.0406456	-0.0237885	-0.0492494	0.0280934	0.0351707	0.0667759	0.0281447	0.012054	-0.000151503	-0.0249983	-0.0453115	0.0164788	0.0308441	0.0327403	0.0640641	0.0422894	-0.0170379	-0.0183391	0.0134214	-0.0334329	0.0327846	0.034721	-0.048223	-0.0263239	-0.00137688	0.0472106	-0.0221782	0.00275096	-0.0268068
89.5	0.0292895	-0.00868591	0.0383197	0.00569489	-0.00756593	-0.00319266	-0.0011053	0.0464813	0.0386562	0.0289083	-0.00835431	0.023816	0.00916904	0.0173517	0.00740698	-0.0306159	0.0452684	0.0569279	-0.00622099	-0.0405733	0.0449481	-0.0208903	-0.0296461	0.0577495	0.099831	0.0815771	-0.00549961	-0.0410233	-0.0663767	0.0132971	-0.0395027	0.0635793	0.0741103	0.023884	0.0340058	-0.00557541	-0.084099	-0.0786329	0.0273019	0.00708455	0.0410631	0.0477535	-0.0250315	-0.0152297	0.0284346	0.0264853	-0.0651115	-0.00686656	-0.0459951
89.8333	0.0226383	-0.0136291	0.0194321	0.00953534	-0.0100468	0.00128607	-0.00297708	-0.00246541	-0.00240495	0.00778661	-0.0142883	0.0390982	-0.00777843	0.0203955	-0.00339555	-0.0320022	0.0274016	0.0332121	-0.00138928	-0.0559374	0.0242396	0.00833248	0.000936649	0.0467987	0.0986287	0.0514121	-0.0253476	-0.0649531	-0.0943611	0.023058	0.00439466	0.0797806	0.0707061	0.00396032	-0.019561	-0.033986	-0.0679118	-0.0711077	0.0386637	0.0371843	0.0317171	0.0284379	0.00484845	0.0237503	0.0338235	0.0161316	-0.0387522	0.00352613	-0.0395596
90.1667	0.00959502	-0.0139012	-0.0112312	0.0218115	-0.00329122	0.018481	-0.0109657	-0.0600252	-0.0428581	-0.0120561	-0.0121831	0.0464829	-0.0190325	0.0177785	-0.0186489	-0.021781	-0.000824927	-0.00417977	0.00701783	-0.0498437	-0.00863818	0.0471032	0.0296881	0.00980521	0.0497438	0.000993141	-0.0304246	-0.0591798	-0.0791134	0.016691	0.0566425	0.0686248	0.0353887	-0.0184547	-0.0687913	-0.0380396	-0.00281265	-0.0192865	0.0427689	0.0515	0.00679468	-0.00630058	0.0306917	0.0715328	0.0228729	0.0132548	0.0256884	0.0208215	-0.0169294
90.5	-0.00395281	-0.0119725	-0.0319422	0.0341421	0.00864189	0.0324196	-0.0116888	-0.0786427	-0.0538135	-0.0103543	-0.00362402	0.0351855	-0.0200935	0.0140819	-0.0260312	-0.00858809	-0.0161687	-0.0269185	0.0126767	-0.0355401	-0.0343076	0.0725893	0.0420294	-0.0283505	-0.0124633	-0.0341567	-0.0239547	-0.0305689	-0.0228522	0.0159402	0.0783325	0.0408942	-0.00568745	-0.0323273	-0.0797577	-0.0183622	0.0549325	0.0366119	0.0346933	0.0479642	-0.0282837	-0.0315241	0.0407865	0.102131	0.0105639	0.0111508	0.0797602	0.0267815	0.00708455
90.8333	-0.0128937	-0.00951033	-0.0277222	0.0395103	0.0217149	0.0315673	0.00395087	-0.0281918	-0.0179096	0.0237828	0.00912975	0.00033947	-0.00914899	0.0131014	-0.0169684	0.000809247	-0.00272274	-0.0159419	0.011127	-0.0234578	-0.0380371	0.0681172	0.0289001	-0.0474265	-0.0584058	-0.0281152	-0.00902284	0.0121954	0.0648072	0.0348397	0.0445287	0.00740665	-0.0305672	-0.02969	-0.0318578	0.0204478	0.0633694	0.0641919	0.0125062	0.0275553	-0.0658299	-0.0285581	0.0282645	0.0973269	0.00809342	0.00514539	0.0868224	0.00925308	0.0204086
91.1667	-0.0152201	-0.00497133	-0.010589	0.0363577	0.031976	0.0221422	0.0279091	0.0517344	0.0361013	0.0637472	0.0211235	-0.0392492	0.00486406	0.0154918	0.00212129	0.00711746	0.0260787	0.0107431	0.00536112	-0.0127593	-0.023679	0.0416483	0.00331374	-0.0457357	-0.0775905	0.00663619	0.0118427	0.0531551	0.144663	0.056582	-0.013815	-0.0208768	-0.0340904	-0.0148395	0.0422127	0.0579018	0.0377914	0.0623516	-0.0137513	0.00343679	-0.0890854	-0.00378084	0.00563097	0.0699673	0.0115217	-0.00131609	0.0574718	-0.0195763	0.0219178
91.5	-0.00970038	0.00399082	0.000690289	0.0244907	0.0354948	0.0148002	0.0478563	0.104113	0.067939	0.0735558	0.0267287	-0.0588562	0.0103214	0.0211228	0.021072	0.0129115	0.0494661	0.0258621	0.000234754	0.000209602	0.00026829	0.00730253	-0.016198	-0.0262299	-0.0642975	0.0480151	0.0362528	0.074534	0.170119	0.0566491	-0.0517726	-0.0329595	-0.015296	0.00486109	0.0964337	0.0695386	0.0078039	0.0378122	-0.0310448	-0.00818174	-0.0790241	0.0301659	-0.00976577	0.0406676	0.0131249	-0.00275836	0.0141146	-0.0414341	0.0132245
91.8333	0.00322251	0.0179398	-0.00686847	0.00524668	0.0293867	0.0170216	0.0539695	0.0886838	0.0497467	0.0307866	0.0224976	-0.0419809	-5.75359e-05	0.028787	0.0316355	0.0200105	0.0517414	0.0106049	-0.00056342	0.0169574	0.0254007	-0.0221462	-0.0159317	0.00588197	-0.0186468	0.0764223	0.0600601	0.064356	0.112354	0.0200662	-0.0375691	-0.0224722	0.0223824	0.022405	0.0971474	0.040197	-0.00397773	-0.000875095	-0.0300891	0.00277052	-0.0258666	0.0609085	-0.00539674	0.025204	0.00734638	0.00365118	-0.0236776	-0.0426882	-0.00291552
92.1667	0.0164067	0.0303087	-0.023117	-0.0139121	0.01495	0.0235839	0.0464514	0.0322269	0.00336331	-0.032738	0.0137058	-0.00501596	-0.0161778	0.0329679	0.0332351	0.0272107	0.0374935	-0.0199832	0.00198735	0.0304081	0.0436917	-0.0393101	-0.00149715	0.0363611	0.0358829	0.0821927	0.0720844	0.0338466	0.0136716	-0.0299705	0.00796421	-0.00155583	0.0579328	0.0322099	0.0601468	-0.00808416	-0.00289732	-0.0378399	-0.016594	0.0218091	0.0431805	0.0771457	0.0119891	0.019998	-0.00270207	0.0101744	-0.0476708	-0.0282688	-0.0191729
92.5	0.0210357	0.0327482	-0.0321239	-0.0239919	-0.00547145	0.026089	0.0280112	-0.0217148	-0.0369486	-0.0716347	0.00780949	0.0274226	-0.0236006	0.0270722	0.0272119	0.0325526	0.0163825	-0.0423927	0.00574081	0.0313397	0.0472091	-0.0381476	0.0166675	0.0487115	0.0699735	0.0581441	0.0593876	3.17896e-05	-0.0658485	-0.0607219	0.0508449	0.013021	0.065948	0.0290498	0.0135878	-0.0439661	-0.00128854	-0.0553821	-1.81655e-05	0.0283109	0.0916637	0.067844	0.0308232	0.0166323	-0.0117415	0.00643059	-0.0524656	-0.00774689	-0.027075
92.8333	0.011532	0.0200798	-0.0226168	-0.0189522	-0.0279158	0.0188037	0.00253251	-0.0399128	-0.0454046	-0.0545375	0.0098662	0.0367926	-0.0125598	0.00754897	0.0157132	0.0342975	-0.00308847	-0.0392652	0.00870557	0.0145003	0.0316153	-0.0163475	0.0298223	0.0326925	0.0631584	0.00358956	0.0158399	-0.0231367	-0.0818782	-0.0493261	0.0647569	0.0096739	0.0307404	0.0106904	-0.0197586	-0.044859	-0.00789244	-0.0422243	0.0120747	0.00879803	0.0931884	0.0280647	0.0414525	0.00858597	-0.0157492	-0.0136895	-0.0357745	0.0106672	-0.0208848
93.1667	-0.00472538	-0.000190993	-0.00195889	-0.00456455	-0.0419503	0.00665594	-0.0214037	-0.030395	-0.0301325	-0.00614924	0.015338	0.0288467	0.00802143	-0.0169826	0.00411086	0.0315904	-0.0170453	-0.0178455	0.00950965	-0.00948194	0.00695194	0.0134799	0.0360195	0.00308517	0.0303774	-0.0561789	-0.0374527	-0.0340024	-0.0531004	-0.012429	0.0540498	-0.00244583	-0.0245018	-0.0131356	-0.0386596	-0.0231688	-0.0170796	-0.0127806	0.0197017	-0.0216259	0.0615953	-0.0227527	0.041885	-0.0030772	-0.015727	-0.0392086	-0.00775811	0.0242046	-0.0058085
93.5	-0.0171183	-0.0173875	0.0178276	0.0104466	-0.0355245	-0.00276116	-0.0340422	-0.011503	-0.0077385	0.0348096	0.017288	0.0154116	0.0245475	-0.034861	-0.00141691	0.0237968	-0.0227712	0.00847071	0.00693592	-0.0260088	-0.0131446	0.034994	0.0350097	-0.0190738	-0.00457771	-0.0893743	-0.0725757	-0.0339831	-0.0139511	0.0234463	0.03074	-0.00900282	-0.0668714	-0.0297038	-0.0472666	-5.03045e-05	-0.0196281	0.0121118	0.024775	-0.0407119	0.0207836	-0.0590742	0.0320439	-0.0153971	-0.0139329	-0.054878	0.0183108	0.0314571	0.0102118
93.8333	-0.017603	-0.0233764	0.0274406	0.0192608	-0.000402308	-0.0036936	-0.028423	0.00197664	0.00846605	0.0386361	0.0105166	0.0059907	0.0266692	-0.0373856	0.0035976	0.0107061	-0.0186102	0.0289927	0.000225364	-0.0241403	-0.0183219	0.0359473	0.0269991	-0.0178364	-0.0230816	-0.0727497	-0.0688272	-0.0247861	0.00821008	0.0377275	0.00487351	0.00084362	-0.0714888	-0.0295205	-0.0493808	0.00796331	-0.0087339	0.0164994	0.0289237	-0.031785	-0.0101462	-0.0618453	0.0124406	-0.0260349	-0.0122217	-0.0493846	0.0322173	0.0316783	0.0209466
94.1667	-0.00843273	-0.0201981	0.0284579	0.0226742	0.0563938	0.00225644	-0.00876838	0.00947786	0.0183479	0.0116962	-0.00322719	0.000794694	0.0170237	-0.0277002	0.0167806	-0.00619835	-0.00715065	0.0438486	-0.00954849	-0.00756947	-0.0113637	0.0204645	0.0140175	0.00239097	-0.0271738	-0.0172184	-0.0343558	-0.00927743	0.0143284	0.0336454	-0.021384	0.0239555	-0.0455862	-0.0160156	-0.0474001	0.00282586	0.0127341	0.00396144	0.0326448	-0.000466803	-0.0312887	-0.0379297	-0.0140629	-0.0351371	-0.0108346	-0.0271587	0.035977	0.0267708	0.027016
94.5	0.00556506	-0.0124361	0.0251774	0.0233874	0.124027	0.0116477	0.0179039	0.0139899	0.0250684	-0.030627	-0.0204572	-0.00228885	0.0014946	-0.0119099	0.0340477	-0.0250097	0.00795817	0.0558715	-0.020854	0.0163526	0.00166214	-0.00323618	-0.00144961	0.0321133	-0.0240602	0.0577663	0.015477	0.00938702	0.0124252	0.0203817	-0.047837	0.0537	-0.00442365	0.00415012	-0.043372	-0.00888712	0.039489	-0.0170392	0.0361521	0.0420471	-0.0475377	-0.000670726	-0.0440164	-0.0434714	-0.00960955	0.00343328	0.0346634	0.0192987	0.0307528
[truncated: 35 more columns]

## Sheet: 1 - Duoxa2#1
Animal	RD06	RD06	RD06	RD06	RD06	RD06	RD06	RD06	RD06	RD06	RD06	RD06	RD06	RD06	RD06	RD06	RD06	RD06	RD06	RD06	RD06	RD07	RD07	RD07	RD07	RD07	RD07	RD07	RD07	RD07	RD07	RD07	RD07	RD07	RD07	RD07	RD07	RD07	RD07	RD07	RD07	RD07	RD10	RD10	RD10	RD10	RD10	RD10	RD10
Sample	NTC	NTC	NTC	Lung	Lung	Lung	Lung-NAC	Lung-NAC	Lung-NAC	Islet	Islet	Islet	Islet-NAC	Islet-NAC	Islet-NAC	Kidney	Kidney	Kidney	Kidney-NAC	Kidney-NAC	Kidney-NAC	NTC	NTC	NTC	Lung	Lung	Lung	Lung-NAC	Lung-NAC	Lung-NAC	Islet	Islet	Islet	Islet-NAC	Islet-NAC	Islet-NAC	Kidney	Kidney	Kidney	Kidney-NAC	Kidney-NAC	Kidney-NAC	NTC	NTC	NTC	Lung	Lung	Lung	Lung-NAC
Replicate	1	2	3	1	2	3	1	2	3	1	2	3	1	2	3	1	2	3	1	2	3	1	2	3	1	2	3	1	2	3	1	2	3	1	2	3	1	2	3	1	2	3	1	2	3	1	2	3	1
X	43: NTC	44: NTC	45: NTC	46: R6-P1	47: R6-P1	48: R6-P1	49: R6-P2	50: R6-P2	51: R6-P2	52: R6-b1	53: R6-b1	54: R6-b1	55: R6-b2	56: R6-b2	57: R6-b2	58: R6-R1	59: R6-R1	60: R6-R1	61: R6-R2	62: R6-R2	63: R6-R2	43: NTC	44: NTC	45: NTC	46: R7-P1	47: R7-P1	48: R7-P1	49: R7-P2	50: R7-P2	51: R7-P2	52: R7-b1	53: R7-b1	54: R7-b1	55: R7-b2	56: R7-b2	57: R7-b2	58: R7-R1	59: R7-R1	60: R7-R1	61: R7-R2	62: R7-R2	63: R7-R2	43: NTC	44: NTC	45: NTC	46: R7-P1	47: R7-P1	48: R7-P1	49: R7-P2
60.5	0.0522077	-0.00858138	0.0409497	0.177318	0.216561	0.115616	0.0253518	0.0872816	0.065582	0.14988	0.19145	0.282359	0.0707197	0.0265035	0.0513525	0.218277	0.209158	0.0107596	0.035559	0.0184126	-0.00549325	-0.0172345	0.00775667	0.115256	0.442294	0.2878	0.287153	-0.0760701	-0.0253236	-0.0281492	0.157604	0.263189	0.288287	0.0743877	0.0524656	0.0631288	0.0573667	0.0735776	0.0359859	0.0890216	0.147359	0.16612	-0.00169805	0.0429432	-0.035333	0.248654	0.20757	0.209049	0.0372756
60.8333	0.0424075	0.0418339	0.0426012	0.20754	0.178298	0.227288	0.0897823	0.0672685	0.0710701	0.205643	0.200185	0.277116	0.0519155	0.019929	0.0768252	0.158856	0.223431	0.085682	0.0227455	0.0226889	0.047401	0.0349562	-0.0208482	0.0111702	0.226462	0.224429	0.316131	0.0200397	0.0577189	0.0105474	0.139556	0.199966	0.24356	0.049595	0.0704638	0.0774203	0.181121	0.162078	0.100062	0.0274777	0.0860603	0.0853605	0.0321125	0.0413644	0.0408768	0.217407	0.234577	0.230751	0.0402313
61.1667	0.0359792	0.0774462	0.0367331	0.227906	0.151183	0.313273	0.13124	0.0524668	0.070524	0.247152	0.197396	0.265061	0.0332675	0.0133171	0.0900885	0.116104	0.234119	0.151618	0.0144496	0.0210368	0.0836593	0.076618	-0.0358788	-0.0595512	0.0598752	0.169416	0.323182	0.0919215	0.114344	0.04598	0.142873	0.151043	0.20227	0.0243549	0.0777644	0.0851478	0.275713	0.222241	0.164224	-0.0174053	0.03065	0.0163535	0.0581405	0.0387604	0.0979727	0.192451	0.258942	0.253418	0.0425234
61.5	0.0362947	0.0834523	0.0158258	0.228558	0.146362	0.347882	0.126752	0.0480877	0.0579095	0.260152	0.171562	0.239382	0.014932	0.00663041	0.0789326	0.10669	0.237638	0.19958	0.0151885	0.00752778	0.0866458	0.0972218	-0.0237605	-0.0635429	-0.00821935	0.131118	0.286377	0.115347	0.118135	0.0748848	0.188918	0.130719	0.167849	-0.00178022	0.0636701	0.0797475	0.31198	0.225732	0.228558	-0.0289665	-0.0129847	-0.0291486	0.068603	0.0341064	0.116841	0.180075	0.278019	0.278012	0.0434882
61.8333	0.0441749	0.0522301	-0.0221776	0.204745	0.16914	0.317617	0.0660413	0.0565066	0.0307619	0.237802	0.118797	0.196862	-0.00152331	0.00113446	0.0381399	0.138716	0.231196	0.222654	0.0269694	-0.0194809	0.0489133	0.0897552	0.0203424	0.0136365	0.0495052	0.116997	0.196081	0.0775663	0.0573324	0.0927771	0.284122	0.146609	0.143908	-0.0266384	0.0244199	0.0582077	0.273899	0.160083	0.287979	0.000655962	-0.0392185	-0.0427304	0.0589494	0.0265717	0.0872594	0.184863	0.289501	0.303357	0.0426251
62.1667	0.0502374	0.00488052	-0.0574827	0.172127	0.201452	0.257729	-0.0103804	0.0687542	0.000894366	0.202917	0.0657668	0.148651	-0.00888514	0.00330648	-0.00954147	0.186027	0.215172	0.222212	0.0417577	-0.0444889	-0.000230444	0.0612723	0.0663113	0.110735	0.172703	0.130927	0.0918354	0.011739	-0.021186	0.0902891	0.375172	0.179585	0.134747	-0.037571	-0.016	0.0317266	0.198012	0.0763124	0.316707	0.0441269	-0.0434771	-0.0293239	0.0375567	0.0161032	0.03458	0.204578	0.29241	0.319713	0.040086
62.5	0.0425492	-0.0303146	-0.0648327	0.151467	0.219393	0.215654	-0.0493062	0.0730253	-0.0163105	0.185724	0.0467748	0.109497	0.00147141	0.0209267	-0.0343713	0.2139	0.190738	0.201696	0.0490084	-0.0477099	-0.0222891	0.0223436	0.075289	0.147577	0.279109	0.175886	0.0254708	-0.0374968	-0.0558844	0.0568324	0.393824	0.203835	0.144843	-0.0193099	-0.026667	0.0150547	0.133998	0.0413074	0.283789	0.065312	-0.0214487	0.0028014	0.0160337	0.0028422	-0.00695375	0.235274	0.286107	0.315201	0.0361857
62.8333	0.0148847	-0.0326394	-0.0284215	0.159149	0.207196	0.22395	-0.0159852	0.0611121	-0.0106681	0.205081	0.0846831	0.0913632	0.0334143	0.055975	-0.017292	0.198636	0.160764	0.166666	0.0417782	-0.016637	0.00802605	-0.0156789	0.0247879	0.0733092	0.307806	0.248475	0.0348749	-0.0377877	-0.00731847	-0.00888297	0.299578	0.202588	0.176086	0.0339686	0.0114098	0.0177004	0.118604	0.0991158	0.176094	0.040811	0.0260252	0.0437295	0.00420339	-0.0118674	-0.0124099	0.270324	0.270673	0.283192	0.0316201
63.1667	-0.0161507	-0.0116418	0.0297522	0.194035	0.18166	0.255649	0.0505079	0.0391964	0.00721406	0.234366	0.156588	0.0950878	0.0717845	0.087231	0.0180238	0.16064	0.134906	0.131147	0.0275304	0.0321188	0.0631722	-0.0383179	-0.0422012	-0.0456253	0.283263	0.319789	0.102153	-0.00591719	0.0755894	-0.0709521	0.162929	0.195245	0.220025	0.0903113	0.0694924	0.0282042	0.136841	0.202424	0.0517735	-0.00183946	0.0774914	0.0769565	0.0047447	-0.0218719	0.00589711	0.292366	0.249091	0.238063	0.0286095
63.5	-0.0282439	0.0155642	0.0782388	0.250608	0.167724	0.268903	0.0926418	0.0170574	0.0215303	0.235592	0.228142	0.118728	0.0966659	0.087674	0.0372211	0.131338	0.124516	0.111282	0.0173299	0.0746675	0.102399	-0.0303146	-0.0663181	-0.113462	0.251296	0.354543	0.195464	0.0290466	0.121825	-0.0841715	0.0821153	0.210248	0.265624	0.108321	0.106911	0.0298641	0.160786	0.281079	-0.013201	-0.0223687	0.106344	0.0843315	0.0185506	-0.0198149	0.0263409	0.281353	0.225071	0.199443	0.0297551
63.8333	-0.00745916	0.0343814	0.0929925	0.318806	0.183592	0.235506	0.0704462	0.00270384	0.0210759	0.184828	0.271707	0.157739	0.0933704	0.0421972	0.0173783	0.134219	0.13617	0.118403	0.0191632	0.0924889	0.0964928	0.0146973	-0.0102634	-0.0651284	0.245586	0.329446	0.285848	0.044946	0.0825495	-0.0227112	0.122548	0.263517	0.301195	0.0631035	0.095123	0.0123021	0.170294	0.284074	0.0310327	0.00595782	0.0947334	0.0560242	0.0432598	-0.0018112	0.0318196	0.227568	0.20218	0.180652	0.0358819
64.1667	0.0266292	0.0402794	0.0795829	0.370382	0.220523	0.181829	0.0141943	-0.00293706	0.0130492	0.11439	0.286472	0.197175	0.0681209	-0.0166498	-0.0186933	0.161021	0.157339	0.144609	0.0287025	0.0885436	0.062389	0.0675149	0.0750171	0.0416714	0.251274	0.269157	0.355857	0.0472638	-0.0023784	0.0617638	0.218321	0.320887	0.312428	-0.00421994	0.0540958	-0.00956481	0.176322	0.236984	0.129898	0.0557303	0.0598436	0.0154862	0.0634934	0.0221404	0.0233291	0.162611	0.183438	0.16978	0.0407106
64.5	0.0460695	0.0312447	0.0509836	0.372547	0.263042	0.147887	-0.0282801	-0.000708455	0.00924931	0.0706532	0.278332	0.219485	0.0323682	-0.0444038	-0.0367488	0.195542	0.170713	0.177189	0.0385416	0.0711625	0.0285598	0.0900428	0.116516	0.118541	0.241365	0.21033	0.390924	0.0483929	-0.0709247	0.0982153	0.270697	0.335669	0.284363	-0.036025	0.0159242	-0.0144961	0.197604	0.184534	0.20271	0.0860028	0.0276149	-0.0055102	0.0606183	0.0385701	0.00638971	0.128411	0.171723	0.148608	0.0361857
64.8333	0.0322722	0.0087316	0.0196924	0.307465	0.296852	0.161513	-0.0224653	0.00791298	0.0180015	0.0858786	0.2542	0.213636	-0.00289574	-0.0120224	-0.0131055	0.223712	0.166252	0.204754	0.0426987	0.0485003	0.016484	0.0581486	0.0663382	0.102549	0.198048	0.180829	0.381461	0.056536	-0.0768206	0.0409288	0.212511	0.279253	0.212212	0.00480357	0.00456505	0.0105111	0.243032	0.160265	0.192897	0.0685659	0.0170995	0.0136315	0.0243676	0.0380922	-0.0127183	0.152846	0.170237	0.108604	0.0177146
65.1667	0.00409609	-0.0119333	-0.00369477	0.217127	0.312374	0.201827	0.0128602	0.0189167	0.0337349	0.13587	0.225066	0.194657	-0.0285145	0.0478511	0.0336718	0.239971	0.162983	0.221195	0.0408905	0.0280075	0.0196664	0.0035517	-0.0229704	0.0326333	0.140249	0.173383	0.337793	0.0631349	-0.0368567	-0.054514	0.102888	0.195331	0.13189	0.0733436	0.0114251	0.0455079	0.282124	0.153006	0.140344	0.0261577	0.0197948	0.0488053	-0.0220609	0.0276578	-0.024674	0.207609	0.183478	0.0799799	-0.00544337
65.5	-0.0102381	-0.0119557	-0.0090576	0.158475	0.301209	0.23577	0.0455954	0.0276586	0.0474047	0.182316	0.202938	0.184089	-0.0357906	0.0871525	0.0744562	0.240889	0.187199	0.221725	0.0342585	0.0169583	0.0246179	-0.0280657	-0.0737519	-0.026805	0.0960773	0.171934	0.275227	0.0554411	0.0164115	-0.107207	0.0325218	0.145673	0.0894833	0.104164	0.0197731	0.0623077	0.274553	0.140404	0.109052	-0.00574756	0.0203095	0.0647297	-0.0471031	0.0183024	-0.0193966	0.25034	0.216263	0.102631	-0.0205661
65.8333	0.0077965	0.0190394	0.00915648	0.170072	0.260248	0.239156	0.0518718	0.0310503	0.0509746	0.196282	0.195425	0.196252	-0.0201797	0.0724319	0.0867537	0.225568	0.252812	0.204556	0.0243076	0.0193567	0.0213946	-0.00565489	-0.033777	-0.0292219	0.0875183	0.165442	0.208901	0.0270476	0.0561693	-0.0609968	0.0650946	0.171906	0.116308	0.0535849	0.0173033	0.0431799	0.1984	0.109247	0.144231	-0.00232187	0.00789136	0.0377886	-0.0291973	0.0180434	0.00825046	0.251575	0.267179	0.198185	-0.0183571
66.1667	0.0379502	0.057748	0.0382291	0.216953	0.207546	0.223296	0.0407501	0.0322261	0.0404432	0.186334	0.192555	0.216565	0.00624913	0.0286978	0.0746015	0.203235	0.324211	0.179889	0.0139986	0.0261246	0.014232	0.0432988	0.0474705	0.000490859	0.11206	0.162939	0.1533	-0.00308741	0.0785667	0.0412648	0.156227	0.235086	0.184588	-0.0350633	0.00941004	0.0122185	0.105356	0.0828739	0.215935	0.0186757	-0.00965549	-0.00897317	0.0132103	0.0228259	0.0436248	0.233413	0.309871	0.315206	-0.00322168
66.5	0.0502793	0.0724468	0.0608742	0.245772	0.16645	0.208376	0.0295235	0.035876	0.0128176	0.170418	0.179955	0.223224	0.0272734	-0.00442679	0.0486696	0.185651	0.353406	0.160924	0.00665584	0.0249133	0.0109102	0.0766766	0.0950782	0.0195824	0.161067	0.178473	0.122741	-0.00966405	0.0854945	0.131974	0.234526	0.276126	0.251774	-0.0966986	0.00591287	0.0039737	0.0655184	0.093763	0.275425	0.0288396	-0.019888	-0.0408451	0.0516711	0.025577	0.0671397	0.230847	0.311749	0.383987	0.017009
66.8333	0.0251838	0.0433829	0.0640719	0.220013	0.153498	0.209127	0.030477	0.0442178	-0.0295598	0.163172	0.149622	0.202369	0.0315772	0.00144254	0.0191187	0.180528	0.307299	0.157284	0.00488405	0.00841608	0.0163389	0.0644155	0.0581524	-0.00060341	0.224225	0.220866	0.125367	0.0221605	0.0789735	0.158976	0.248401	0.253101	0.283921	-0.0845303	0.0131277	0.039816	0.122386	0.15943	0.286746	0.0100613	-0.0130136	-0.0327651	0.0639442	0.0216353	0.0647836	0.265932	0.254698	0.356235	0.0351111
67.1667	-0.0155614	-0.00131417	0.0518667	0.170491	0.157981	0.218448	0.0358639	0.0495815	-0.0630058	0.166026	0.119019	0.171911	0.0274707	0.0297356	-0.00592782	0.179381	0.212365	0.16429	0.00840978	-0.0105065	0.0239457	0.0246762	-0.0181266	-0.0323445	0.284513	0.278018	0.144617	0.0654013	0.0615433	0.131918	0.225476	0.192736	0.2815	-0.0249333	0.023356	0.0883978	0.213062	0.237538	0.265064	-0.0145777	0.0101587	0.00173697	0.0526185	0.0159851	0.0448469	0.30897	0.178501	0.269305	0.0462892
67.5	-0.0398378	-0.0215443	0.0325691	0.144852	0.162381	0.223784	0.0329295	0.0418254	-0.0585022	0.177106	0.111978	0.157706	0.0281705	0.0526436	-0.0188558	0.16968	0.109974	0.173685	0.01624	-0.0139522	0.0242873	-0.0123246	-0.0645602	-0.0338242	0.323233	0.332602	0.157753	0.0826167	0.0358734	0.0758941	0.213181	0.13892	0.253586	0.0374262	0.0253954	0.105192	0.248054	0.270789	0.238326	-0.0116986	0.0461694	0.0394827	0.0264905	0.016022	0.0211949	0.317329	0.137413	0.181964	0.0463551
67.8333	-0.0248297	0.00943765	0.0144304	0.175173	0.155894	0.216675	0.0137428	0.0160496	-5.46866e-05	0.193226	0.142961	0.176601	0.0416862	0.0492338	-0.0147472	0.144336	0.036722	0.179943	0.0267422	0.00936211	0.0124974	-0.0246644	-0.0336196	0.0202589	0.325931	0.368852	0.150428	0.049524	0.00610318	0.0145369	0.243331	0.12482	0.211739	0.0679256	0.0131588	0.0613078	0.170216	0.222328	0.225177	0.0381599	0.0882897	0.0623017	-0.00490839	0.0256866	0.00497207	0.263926	0.166763	0.1398	0.0336373
68.1667	0.0150669	0.0649565	0.00546409	0.231262	0.154561	0.20503	-0.0103318	-0.0116762	0.0762347	0.205955	0.188964	0.209401	0.0551996	0.0260772	0.000532057	0.118022	0.0101218	0.188468	0.035727	0.0442426	0.0020168	-0.0235973	0.0355437	0.0891447	0.295131	0.377255	0.14185	-0.0055227	-0.0177472	-0.0343809	0.285292	0.140729	0.177457	0.0721165	0.00101994	-0.00959726	0.0517944	0.137077	0.207057	0.0987892	0.116713	0.0720543	-0.0291078	0.0350992	-0.00356349	0.183891	0.226167	0.135683	0.0165317
68.5	0.0561532	0.104982	0.0136241	0.26736	0.181137	0.200852	-0.0231065	-0.0200402	0.12124	0.205548	0.217617	0.227904	0.0506856	-0.00337878	0.0184198	0.110857	0.0429142	0.207392	0.0383655	0.0688763	0.010863	-0.0286713	0.0821081	0.115558	0.237602	0.349858	0.15962	-0.0410104	-0.0241875	-0.054551	0.292817	0.166222	0.174723	0.065594	0.00846792	-0.0582295	-0.00261583	0.0804033	0.156102	0.120063	0.108364	0.0756085	-0.0329023	0.030925	-0.00687494	0.127907	0.256313	0.149302	0.00595102
68.8333	0.07875	0.100372	0.0412971	0.250658	0.246885	0.21273	-0.0135097	0.00398643	0.101469	0.187184	0.206303	0.212763	0.0177916	-0.0273955	0.0320883	0.135741	0.136669	0.239314	0.0315275	0.0675313	0.0480548	-0.0509111	0.063612	0.0630225	0.164486	0.28469	0.220214	-0.0283197	-0.00634128	-0.036556	0.236755	0.185164	0.216393	0.0598102	0.0453414	-0.0498608	0.0776079	0.0979736	0.0614062	0.0701753	0.0513626	0.0772461	-0.00935074	0.00596957	-0.00692545	0.13281	0.217729	0.163458	0.00937231
69.1667	0.0792569	0.0655366	0.0686001	0.200153	0.317096	0.235581	0.00906358	0.0402998	0.0459684	0.165725	0.171431	0.180042	-0.0231445	-0.0410679	0.0416466	0.176714	0.248271	0.264691	0.0188769	0.0488002	0.0866163	-0.0672479	0.0110344	-0.0217372	0.104419	0.203701	0.295621	0.00959417	0.0242134	0.00145768	0.156337	0.198595	0.270813	0.0496456	0.0828779	-0.00802613	0.227197	0.156659	-0.0201116	-0.00940135	-0.0213944	0.0709046	0.0234311	-0.0223986	-0.00367812	0.180048	0.150302	0.173394	0.0205308
69.5	0.0580933	0.0257732	0.0700825	0.147795	0.345573	0.260911	0.0301019	0.0605129	-0.000582617	0.160955	0.139162	0.154661	-0.0441124	-0.0411994	0.0489379	0.2106	0.323436	0.258444	0.00577663	0.0273572	0.0905732	-0.0460895	-0.0262855	-0.0711976	0.0904097	0.13482	0.346707	0.0368823	0.0512848	0.0344525	0.107885	0.211846	0.295203	0.0258378	0.0826648	0.0291738	0.34691	0.203632	-0.014577	-0.0588744	-0.0658136	0.0479351	0.0410631	-0.0306706	0.00340394	0.237223	0.113762	0.177466	0.029726
69.8333	0.0194956	0.00128634	0.0305715	0.119662	0.302742	0.2795	0.0389586	0.0458109	-0.00573819	0.184303	0.129633	0.154097	-0.026163	-0.0265578	0.0548912	0.219575	0.323545	0.206315	-0.00258305	0.0142968	0.0380715	0.029036	-0.0137439	-0.0398099	0.140952	0.10104	0.344569	0.0284561	0.0621273	0.0442269	0.130279	0.22763	0.260676	-0.0152093	0.0224346	0.0341459	0.362999	0.201858	0.119442	-0.0371706	-0.0516964	0.00530736	0.0271482	-0.00441675	0.0136988	0.276777	0.148983	0.177738	0.029736
70.1667	-0.0170305	-0.00809356	-0.0239961	0.118359	0.225543	0.279246	0.0404464	0.0156674	0.0140093	0.213785	0.138868	0.166054	0.0134076	-0.00376814	0.0567788	0.207215	0.272647	0.13733	-0.00170086	0.00639612	-0.0362604	0.114119	0.0243217	0.0300751	0.216475	0.105609	0.301232	0.00226772	0.0577793	0.0399231	0.192613	0.238195	0.193909	-0.0544246	-0.055498	0.0213281	0.303686	0.177475	0.293606	0.0219059	-0.00442084	-0.0375347	-0.00278039	0.034476	0.021949	0.290506	0.22143	0.191111	0.0232512
70.5	-0.0281621	-0.00762951	-0.0574058	0.140618	0.167539	0.247323	0.0432431	-0.000871944	0.0299331	0.219062	0.156863	0.170792	0.048242	0.0185801	0.0509584	0.182447	0.210457	0.0913361	0.0127522	-0.00314717	-0.0836731	0.150029	0.0488387	0.074132	0.262888	0.146843	0.238949	-0.0129702	0.0427253	0.0375192	0.246535	0.23317	0.135469	-0.0670707	-0.0926731	0.0156659	0.222687	0.172412	0.387133	0.0658318	0.0367406	-0.0555287	-0.0252065	0.0550415	0.0217382	0.275044	0.277714	0.238197	0.0154407
70.8333	0.000100101	-0.00214102	-0.044614	0.18094	0.167295	0.18017	0.0527661	0.0156211	0.021642	0.182224	0.174608	0.156089	0.0582113	0.033461	0.0361863	0.154076	0.17038	0.0969674	0.0412941	-0.0179233	-0.0698807	0.099226	0.0331979	0.0477949	0.242741	0.215525	0.177892	0.00235861	0.0218415	0.0481204	0.255723	0.207401	0.115954	-0.0381191	-0.0503652	0.0336687	0.164642	0.214343	0.32126	0.0575526	0.0420163	-0.0336198	-0.0222277	0.0364428	0.00963312	0.231363	0.277829	0.32614	0.0104087
71.1667	0.0444616	0.00532643	-0.00526031	0.224887	0.203364	0.111269	0.0613914	0.0461054	0.00208746	0.135068	0.187066	0.139788	0.048101	0.0401023	0.0208116	0.130416	0.160571	0.138009	0.069199	-0.0286748	-0.0184494	0.0105298	0.000645893	-0.0144633	0.185129	0.272332	0.129903	0.0314848	0.00157098	0.0633389	0.231978	0.176604	0.126079	0.00862178	0.0312128	0.0581006	0.137891	0.273896	0.185296	0.0218905	0.0196384	0.00321657	0.00160311	-0.00163929	-0.00586878	0.177788	0.235305	0.408217	0.00800218
71.5	0.0723043	0.0121709	0.0298451	0.25579	0.239298	0.0833651	0.0582347	0.0619226	-0.00744366	0.121818	0.190193	0.14725	0.0289251	0.0392952	0.0155818	0.119656	0.182874	0.187032	0.07793	-0.0229319	0.0325917	-0.0456499	-0.0131071	-0.0584098	0.135786	0.270413	0.104739	0.0485428	-0.0112514	0.0699141	0.19913	0.161712	0.146588	0.0396343	0.0921136	0.0632897	0.141698	0.307442	0.11057	-0.00086356	-0.0126604	0.019997	0.0361194	-0.0293946	-0.0132871	0.136979	0.177056	0.424237	0.0070035
71.8333	0.0608884	0.016145	0.0378785	0.261693	0.247774	0.125001	0.036738	0.044442	0.00712969	0.169766	0.18333	0.19282	0.0108657	0.0325918	0.026968	0.127304	0.233098	0.221392	0.0563138	0.00614168	0.0542962	-0.0211046	0.0151301	-0.0448936	0.13086	0.185234	0.108948	0.0352235	-0.0123854	0.0578155	0.177858	0.176735	0.163721	0.031846	0.0887773	0.0327966	0.170074	0.28344	0.185323	0.0172609	-0.0377563	-0.00511229	0.0704325	-0.0250395	-0.004867	0.126362	0.1283	0.337923	0.00632476
72.1667	0.0269875	0.0164196	0.0279625	0.249504	0.237966	0.207904	0.00764905	0.0151459	0.0310646	0.238479	0.17936	0.246792	0.000778314	0.0245876	0.0443349	0.148127	0.282922	0.237573	0.0226309	0.0428494	0.0540496	0.0435702	0.0584724	0.00490941	0.168173	0.0815327	0.136232	0.00344471	-0.00796847	0.0299347	0.176222	0.207999	0.185698	0.003964	0.0431946	-0.0128883	0.196011	0.218705	0.325452	0.0549516	-0.0409624	-0.0413477	0.090766	0.00110322	0.012244	0.142425	0.107475	0.208642	0.00539666
72.5	-0.00274662	0.0125202	0.0172064	0.230847	0.228173	0.289601	-0.0139581	0.00554411	0.0424123	0.270593	0.194553	0.268443	0.0046867	0.0206393	0.0527708	0.174207	0.297987	0.236842	0.002525	0.0658615	0.0483202	0.0855777	0.0775158	0.0547417	0.235961	0.046364	0.17708	-0.0273195	-0.00673242	-0.00760639	0.19913	0.234905	0.22624	-0.0148594	-0.0062562	-0.0440416	0.187243	0.142144	0.403768	0.0785756	-0.00820075	-0.0447961	0.0826212	0.0306843	0.0271728	0.176418	0.131323	0.119674	0.00377954
72.8333	-0.00859404	0.00485832	0.0180581	0.215854	0.231293	0.335684	-0.0173136	0.0352827	0.0268428	0.227502	0.235949	0.231076	0.0249985	0.024084	0.0418742	0.198706	0.256553	0.222136	0.0130365	0.0607037	0.0496234	0.0602482	0.0457516	0.0758611	0.31686	0.135875	0.221525	-0.0404765	-0.0137669	-0.0472829	0.243915	0.241813	0.289354	-0.00371	-0.028755	-0.0390472	0.126856	0.0794851	0.331177	0.0636996	0.0642105	0.0121954	0.0391468	0.048021	0.0315794	0.218326	0.205854	0.129101	0.0016736
73.1667	0.00143807	-0.00261113	0.0243206	0.20868	0.23862	0.344023	-0.00886509	0.0765504	0.000502528	0.145637	0.27368	0.164097	0.049657	0.0301814	0.0192847	0.219101	0.187346	0.203084	0.0367912	0.0403234	0.0546617	-0.00458045	-0.0117477	0.0695859	0.371095	0.282581	0.257757	-0.0309603	-0.0195925	-0.0759582	0.277606	0.232902	0.340201	0.0253741	-0.023714	-0.00871722	0.059329	0.0437634	0.170967	0.0226896	0.13837	0.09224	-0.0159198	0.0480963	0.0272563	0.25306	0.294145	0.194208	0.00183834
73.5	0.0124107	-0.00504721	0.0251355	0.211991	0.236045	0.320557	0.000635793	0.0896722	-0.012843	0.0801862	0.268646	0.110937	0.0629896	0.032172	-0.00284835	0.233946	0.131707	0.190983	0.0478116	0.0245234	0.0561845	-0.0629435	-0.057014	0.04475	0.353291	0.388088	0.273507	0.00341372	-0.0110876	-0.0790926	0.259658	0.217307	0.334235	0.0521168	0.00189648	0.0280294	0.0444909	0.044838	0.0245234	-0.0228885	0.165979	0.141691	-0.051194	0.0285598	0.0185288	0.264266	0.348541	0.247087	0.00767311
73.8333	0.0133461	0.000526908	0.013769	0.226522	0.214738	0.273435	0.00303892	0.0494934	0.00278273	0.0719328	0.198228	0.102773	0.0541045	0.0250958	-0.0149163	0.241949	0.1199	0.193081	0.0285351	0.0272608	0.0491945	-0.079152	-0.0614946	0.0102525	0.24133	0.38076	0.261735	0.0591285	0.019194	-0.0479195	0.169099	0.202665	0.246361	0.0605807	0.0388207	0.0548256	0.120144	0.0866107	-0.028937	-0.0543397	0.115298	0.122482	-0.0450807	-0.00851135	0.00955938	0.243394	0.334833	0.238873	0.0208196
74.1667	0.00911211	0.00963185	-1.45511e-05	0.245295	0.186968	0.219652	0.000601048	-0.0110574	0.0322009	0.104031	0.105714	0.121762	0.0312349	0.0111919	-0.0174756	0.242419	0.137868	0.200416	-0.00494036	0.0391092	0.0377079	-0.0586204	-0.0342988	-0.0247454	0.10613	0.295996	0.236312	0.109861	0.0559959	0.0032367	0.0632579	0.190632	0.1293	0.0521831	0.0686615	0.0655126	0.235985	0.149152	0.00113667	-0.0644507	0.0208121	0.0588719	-0.015143	-0.043329	0.00385774	0.213119	0.272594	0.196894	0.0358886
74.5	0.00853779	0.0159242	-0.0023262	0.259403	0.170281	0.178413	-0.00181934	-0.0445309	0.0524438	0.14523	0.0508712	0.13781	0.00739476	-0.00550107	-0.0136236	0.234815	0.160478	0.199975	-0.028102	0.0447961	0.0279944	-0.0170392	0.00604883	-0.0510171	0.0418669	0.195951	0.216335	0.123588	0.0783866	0.0542785	0.0190374	0.181364	0.0552259	0.0326797	0.0707365	0.0564838	0.319688	0.206576	0.0831281	-0.0488792	-0.0664349	-0.00930074	0.0112662	-0.0516772	0.00477054	0.203926	0.194843	0.167522	0.0457335
74.8333	0.0173488	0.0151943	0.0155762	0.261796	0.177167	0.163218	-0.000471416	-0.0194443	0.0472032	0.170796	0.074254	0.130127	-0.00698326	-0.0202774	-0.00673537	0.218648	0.169026	0.183697	-0.0234544	0.0342644	0.0247069	0.0298752	0.0430129	-0.0604024	0.110387	0.131165	0.215222	0.0805107	0.0715823	0.0883185	0.0867619	0.175711	0.0746001	0.0083719	0.0329694	0.0275188	0.317617	0.237865	0.184636	-0.00752074	-0.105376	-0.0492093	0.0140724	-0.01878	0.0135829	0.234597	0.131864	0.18452	0.0451243
75.1667	0.0288573	0.0117681	0.0418483	0.252844	0.199901	0.164746	0.00396518	0.0318189	0.0268089	0.182081	0.139574	0.115141	-0.0117924	-0.0257632	-0.00129651	0.193641	0.170539	0.16333	-0.00157178	0.0183166	0.0260307	0.0663027	0.0680145	-0.0490067	0.244216	0.105705	0.223667	0.00973159	0.0453927	0.101309	0.210441	0.177283	0.151029	-0.0122583	-0.0222905	-0.00805694	0.250902	0.241484	0.27012	0.0427757	-0.0948487	-0.0560785	0.0023138	0.0323793	0.023334	0.277122	0.102989	0.231195	0.0364986
75.5	0.0332719	0.0121055	0.0594986	0.234771	0.225703	0.167967	0.00970317	0.0609089	0.00824993	0.186959	0.191333	0.118588	-0.00950754	-0.0139175	-0.00207011	0.159566	0.178476	0.155575	0.0199541	0.0129702	0.0285344	0.0763968	0.074464	-0.014002	0.343551	0.112027	0.226685	-0.0474203	0.0157755	0.0924115	0.307506	0.190382	0.226406	-0.0201835	-0.0640879	-0.0335317	0.159369	0.220769	0.303252	0.0809231	-0.0436653	-0.0321457	-0.00769309	0.0693777	0.0250013	0.291788	0.124814	0.278242	0.024211
75.8333	0.024018	0.020056	0.0564031	0.210963	0.244267	0.163513	0.0152368	0.0350965	0.0048233	0.190688	0.18922	0.156713	-0.00230059	0.0182843	-0.0113256	0.119531	0.20214	0.170385	0.027807	0.0283475	0.0293923	0.05098	0.058666	0.0411849	0.336353	0.142398	0.214914	-0.0600234	-0.0041379	0.0628876	0.316743	0.214874	0.256547	-0.00938946	-0.068666	-0.0363163	0.0802049	0.181517	0.261353	0.0907459	0.0343719	0.0166714	-0.00355424	0.0687154	0.0128621	0.252939	0.20097	0.302121	0.0124763
76.1667	0.00738679	0.0290282	0.0399055	0.189445	0.255186	0.164658	0.0201863	-0.0158643	0.0150566	0.188072	0.153681	0.207798	0.00886747	0.053802	-0.0213576	0.0899862	0.234211	0.190719	0.0257728	0.0509903	0.0282018	0.00754932	0.0285019	0.0881071	0.261643	0.188361	0.201483	-0.0387833	-0.0125216	0.0223935	0.262365	0.232889	0.252961	0.0140856	-0.0410628	-0.0203118	0.0400587	0.13938	0.176325	0.0757146	0.105505	0.0697329	0.0114345	0.0425857	-0.0056084	0.19114	0.283239	0.302335	0.00495095
76.5	-0.00711361	0.0298205	0.0222164	0.179402	0.260529	0.190331	0.0244536	-0.0465987	0.033785	0.171301	0.12035	0.240635	0.0233385	0.0705793	-0.021967	0.0907157	0.263214	0.192787	0.0219128	0.0615447	0.0251656	-0.0297297	-0.0052528	0.0920628	0.186209	0.241274	0.205145	-0.00481246	-0.0103761	-0.0173154	0.189938	0.22212	0.24108	0.0411901	0.00648508	0.00645784	0.0629435	0.112472	0.0937172	0.0442115	0.130985	0.102719	0.0300548	0.0121055	-0.0196355	0.151007	0.310439	0.284154	0.00515174
76.8333	-0.0121239	0.0167074	0.0122218	0.186111	0.260648	0.249327	0.028028	-0.0259432	0.0542776	0.138137	0.116248	0.232879	0.0392332	0.0545734	-0.00602899	0.132423	0.27937	0.161568	0.022177	0.0466262	0.0211407	-0.0418952	-0.0328577	0.0341586	0.160885	0.290515	0.237185	0.0239407	0.000750271	-0.0452992	0.138591	0.17128	0.239832	0.0626607	0.0599874	0.0357241	0.157313	0.113675	0.0510231	0.00538394	0.086597	0.097692	0.0456832	-0.00599073	-0.0211472	0.163748	0.244031	0.25299	0.0144438
77.1667	-0.00887911	-0.00213169	0.00550879	0.199204	0.24904	0.30989	0.0312501	0.0204207	0.0635377	0.108642	0.133932	0.197645	0.0497881	0.023796	0.0212854	0.18949	0.279685	0.117124	0.0240697	0.0167252	0.0195989	-0.0308012	-0.0487133	-0.0412645	0.1727	0.317534	0.279023	0.0421847	0.0171185	-0.0538809	0.121691	0.113143	0.24213	0.0683854	0.0984386	0.0582389	0.269384	0.134932	0.0535217	-0.0285601	0.00624058	0.0622512	0.0540751	-0.0124968	-0.0128826	0.206922	0.13605	0.214832	0.0255859
77.5	-0.000762951	-0.015041	-0.00566037	0.204404	0.217486	0.330129	0.034548	0.0526006	0.0470024	0.108448	0.157346	0.156914	0.0470187	0.00427253	0.0517308	0.227217	0.262866	0.0882827	0.0229839	-0.0116986	0.024666	-0.00350594	-0.0482555	-0.0740571	0.192733	0.301802	0.304608	0.047792	0.0344418	-0.0361993	0.146167	0.0915033	0.234379	0.0480405	0.0990796	0.0645093	0.329813	0.162953	0.0984375	-0.0446475	-0.0616523	0.0103781	0.0515809	-0.0125887	-0.000283382	0.244678	0.0611769	0.175813	0.029185
77.8333	0.00860774	-0.0139678	-0.0251898	0.191909	0.165738	0.284746	0.0381635	0.0428108	-0.000950333	0.151758	0.174051	0.128707	0.0265711	0.0136306	0.0765389	0.221215	0.229813	0.095717	0.0156393	-0.0255499	0.0378183	0.0311265	-0.0300374	-0.0253682	0.199348	0.23519	0.295569	0.0401681	0.0480228	0.00791544	0.209658	0.134442	0.20875	-0.00104413	0.0502844	0.0488159	0.292234	0.185395	0.176157	-0.0345097	-0.0796698	-0.0425771	0.037206	-0.0103471	0.0116118	0.250159	0.0740257	0.142587	0.0192892
78.1667	0.0146835	-0.00527041	-0.0416493	0.169816	0.125435	0.214833	0.0415937	0.0116947	-0.0501788	0.207052	0.186085	0.115222	-0.00138628	0.0359077	0.0848489	0.188347	0.190218	0.127473	0.00406267	-0.0251898	0.0499361	0.0570071	-0.00508055	0.0584595	0.200061	0.15918	0.26424	0.0248484	0.0515225	0.0518664	0.272656	0.207205	0.180467	-0.0509226	-0.0150395	0.0205316	0.202184	0.1937	0.249718	-0.00819703	-0.0544774	-0.0757912	0.0205752	-0.00547167	0.0193769	0.232481	0.14895	0.123885	0.00371098
78.5	0.0126817	0.00108993	-0.0397752	0.150695	0.136183	0.178076	0.0441494	-0.00799729	-0.0616002	0.231378	0.199105	0.114697	-0.0230542	0.0467435	0.0652768	0.155785	0.155969	0.163438	-0.00839246	-0.0143435	0.0492503	0.0562404	0.0124761	0.109785	0.209675	0.12766	0.230629	0.0089011	0.0381912	0.0623649	0.286361	0.259327	0.170516	-0.0659953	-0.0528517	-0.00719717	0.128176	0.180258	0.275316	0.0196355	-0.00376026	-0.0670726	0.0139687	0.00343328	0.0199893	0.209757	0.24024	0.128961	-0.00629644
78.8333	0.000627286	-0.00166896	-0.0105311	0.145329	0.21866	0.212209	0.0445813	0.00625997	-0.0111013	0.197996	0.215734	0.124545	-0.0276953	0.029717	0.0140725	0.144621	0.137015	0.186821	-0.0185376	0.00255221	0.0288449	0.0192095	0.013325	0.0824526	0.237599	0.176326	0.21138	-0.00216341	0.00598486	0.0200175	0.221906	0.255657	0.192668	-0.0240569	-0.0333787	-0.0236724	0.120279	0.143382	0.226988	0.0375443	0.0549313	-0.00593647	0.025129	0.0167835	0.012292	0.197842	0.308025	0.162245	-0.00278083
79.1667	-0.0122238	-0.00761311	0.0302104	0.157346	0.317818	0.275148	0.0393991	0.036091	0.065554	0.145014	0.226468	0.138872	-0.0168188	0.000164619	-0.0419799	0.151626	0.135549	0.194108	-0.0238444	0.0182131	0.0012168	-0.0305893	0.00748393	0.0162478	0.271681	0.26813	0.209665	-0.00906598	-0.0283181	-0.0389891	0.130146	0.222301	0.231828	0.0435191	0.0160839	-0.0279897	0.154795	0.105088	0.150112	0.046931	0.104586	0.0712752	0.0436485	0.0310754	0.00259118	0.203561	0.335809	0.208895	0.00900545
79.5	-0.0138079	-0.00762951	0.0603494	0.188587	0.359677	0.304853	0.0245525	0.0528951	0.117633	0.126752	0.218767	0.150955	0.00500453	-0.0186378	-0.0684621	0.167489	0.151827	0.185104	-0.0219495	0.0246433	-0.0162841	-0.0613812	0.00980211	-0.0275585	0.294372	0.347836	0.225289	-0.0140853	-0.0432339	-0.0645731	0.0818647	0.200682	0.265689	0.091965	0.053973	-0.0216932	0.189581	0.0933148	0.107903	0.0524089	0.128327	0.116514	0.0545824	0.0418254	-0.000940973	0.231483	0.312933	0.249245	0.0205089
79.8333	0.00308388	0.00397578	0.0634023	0.238332	0.298065	0.260637	-0.000139127	0.0369944	0.10905	0.177548	0.186703	0.156783	0.0316927	-0.0106294	-0.0425823	0.184119	0.184124	0.162936	-0.0117235	0.0168557	-0.0120247	-0.050316	0.0295129	-0.00650872	0.293822	0.372633	0.255673	-0.0183381	-0.0247292	-0.0238001	0.125665	0.22044	0.27777	0.0889642	0.0494699	-0.00713578	0.193927	0.126065	0.14347	0.0561904	0.114726	0.0960239	0.0474444	0.0457582	0.00679042	0.281235	0.239255	0.268907	0.0248503
80.1667	0.0262427	0.0192205	0.0453507	0.295612	0.198044	0.187202	-0.0193769	0.00440214	0.0623203	0.251825	0.150774	0.163187	0.0511204	0.0113915	0.0119486	0.198308	0.222798	0.144024	0.00302734	0.00189814	0.00276088	-0.01024	0.0533865	0.046601	0.280965	0.34942	0.288707	-0.0182941	0.0114265	0.0476739	0.221423	0.264102	0.274918	0.0520067	0.0147319	0.0100945	0.182857	0.181597	0.219503	0.0508854	0.0741542	0.033228	0.0295831	0.0444318	0.0185715	0.332683	0.156675	0.274585	0.0218482
80.5	0.0386053	0.0267033	0.0177924	0.346896	0.152481	0.150599	-0.013992	-0.0199457	0.0146051	0.284021	0.13809	0.179708	0.0496513	0.0274117	0.0597936	0.208068	0.256228	0.148108	0.0172628	-0.0101727	0.0111215	0.0370758	0.0625776	0.0801612	0.272428	0.297519	0.309894	-0.00926105	0.0420132	0.0970457	0.306833	0.302415	0.269811	0.0110334	-0.0273391	0.0236006	0.182827	0.228231	0.278586	0.0267033	0.0224288	-0.0341584	0.0128058	0.0406125	0.0241112	0.360749	0.117603	0.278259	0.0129956
80.8333	0.0291817	0.0188826	-0.00861178	0.385184	0.229397	0.202325	0.0258971	-0.0177321	-0.00566462	0.234716	0.169472	0.214611	0.0205992	0.0230113	0.0739784	0.215457	0.279615	0.190023	0.0267416	-0.0112033	0.00211388	0.072242	0.0446271	0.0579435	0.287451	0.243768	0.317175	0.0111893	0.0495793	0.0866621	0.339878	0.318448	0.277875	-0.00996178	-0.0565647	0.0288841	0.214788	0.246317	0.28196	-0.0192684	-0.0250246	-0.0746773	0.00512779	0.035345	0.0163836	0.356687	0.163314	0.296284	0.000688261
81.1667	0.0112759	0.00365614	-0.0269496	0.429606	0.397414	0.335649	0.0730232	0.00288428	-0.00498478	0.169039	0.240596	0.271064	-0.0149208	0.00614331	0.0609807	0.238729	0.31545	0.264974	0.0304179	-0.000652773	-0.0111739	0.0853945	0.0126211	0.00524304	0.355713	0.245056	0.358228	0.03643	0.0397467	0.0394707	0.359689	0.344548	0.325537	-0.0107755	-0.0636586	0.0290408	0.277678	0.264315	0.265493	-0.0624295	-0.0543546	-0.0819012	-0.000603985	0.0227891	0.00142282	0.37707	0.290522	0.362518	-0.00906659
81.5	0.00426526	-0.00721869	-0.0312458	0.505823	0.600308	0.529285	0.0908321	0.0271256	0.00141691	0.178257	0.34085	0.350958	-0.0288435	-0.00964588	0.0356407	0.300184	0.393043	0.36326	0.0280447	0.0201165	-0.00964588	0.0690507	-0.0139679	-0.0372638	0.509501	0.365786	0.493166	0.0575701	0.0239058	-0.00643059	0.425688	0.425385	0.441972	0.00284835	-0.0420577	0.0290648	0.36493	0.322715	0.283709	-0.0713012	-0.0521032	-0.0556602	-0.0153345	-0.00461683	-0.0114717	0.494799	0.484801	0.515195	-0.00935887
81.8333	0.02002	-0.004846	-0.018503	0.63729	0.796781	0.76224	0.0560398	0.0427627	0.00159845	0.324665	0.461674	0.456177	-0.00353225	-0.0137077	0.0108168	0.415727	0.535422	0.478024	0.0203624	0.0474741	0.0179939	0.0219232	-0.0209048	-0.0394086	0.769147	0.645653	0.761752	0.0668257	0.011105	-0.0223617	0.581748	0.594426	0.647222	0.0244828	0.00887282	0.0321667	0.472581	0.449048	0.379049	-0.0266697	-0.012189	-0.000343665	-0.0441525	-0.0483485	-0.0143736	0.754657	0.726245	0.776062	0.00325988
82.1667	0.0403807	0.00822377	0.00236482	0.838646	1.00524	1.0147	-0.00155545	0.0477598	-0.00323946	0.55468	0.60271	0.588584	0.0369355	-0.00698489	-0.00856137	0.575679	0.74047	0.613783	0.0120599	0.0687176	0.0518425	-0.0324946	-0.0149044	-0.0130539	1.10715	1.02552	1.12235	0.0608409	0.00102494	-0.0173133	0.809565	0.84032	0.924788	0.0449698	0.0660539	0.0344218	0.607076	0.619028	0.545624	0.0416217	0.0419631	0.0614228	-0.068722	-0.0855379	-0.00484927	1.08894	0.973012	1.10091	0.0183916
82.5	0.0396807	0.0265786	0.0194662	1.12232	1.25902	1.26713	-0.0388854	0.0426299	-0.00861045	0.785744	0.76565	0.750032	0.0580536	0.00668211	-0.0195461	0.763965	0.999785	0.777902	0.00881306	0.0688763	0.0641969	-0.0645139	-0.00791904	0.0194298	1.48404	1.42155	1.51298	0.0373664	-0.00899556	-0.00969397	1.07529	1.14051	1.24904	0.0544683	0.100478	0.0301217	0.777462	0.795408	0.765458	0.091465	0.0795513	0.102455	-0.0648508	-0.0872307	0.0181621	1.40184	1.17778	1.42906	0.0221764
82.8333	0.00266988	0.0445235	0.0241108	1.46952	1.55932	1.48791	-0.0261486	0.0295742	-0.0103739	0.944444	0.937391	0.925949	0.0368634	0.0225659	-0.0202977	0.952137	1.28414	0.9604	0.0139384	0.0395392	0.037248	-0.0535461	-0.00824957	0.0395966	1.84276	1.74667	1.86133	-0.00225835	-0.0196314	-0.0122417	1.33331	1.45226	1.574	0.0463022	0.0918608	0.0163046	0.973785	0.938833	1.00581	0.0920704	0.0778975	0.102998	-0.0185307	-0.0369769	0.052141	1.60626	1.29649	1.69613	0.00661554
83.1667	-0.0442359	0.055232	0.0204147	1.73652	1.77885	1.59698	0.0133871	0.0175472	-0.00577185	0.993938	1.04564	1.03605	-0.00340524	0.0323914	-0.0134087	1.06225	1.481	1.08193	0.0213134	-0.00146676	-0.00723838	-0.0154037	-0.00959197	0.0446979	2.05592	1.90088	2.05384	-0.0423412	-0.023612	-0.0150135	1.4909	1.65203	1.77237	0.026454	0.0548113	0.000994805	1.11009	1.00149	1.17486	0.0579222	0.0468175	0.0730275	0.0435104	0.0316588	0.0802465	1.65008	1.29815	1.82306	-0.0128472
83.5	-0.0642042	0.0515946	0.015695	1.74836	1.75816	1.50218	0.0431869	0.0171918	0.00760771	0.906525	1.00331	0.983633	-0.0279749	0.0269967	-0.0025795	1.00399	1.457	1.0458	0.0224562	-0.0297551	-0.0376026	0.0250003	-0.00199094	0.0359096	1.97851	1.78095	1.96663	-0.0636017	-0.0116804	-0.00239587	1.44361	1.59609	1.69648	0.00407152	0.0126614	-0.00503654	1.08141	0.933471	1.16601	0.0148231	0.00425073	0.0299468	0.0843606	0.0726075	0.0820573	1.48992	1.15504	1.72712	-0.0149069
83.8333	-0.0333823	0.029691	0.0153827	1.39941	1.40181	1.15654	0.0374176	0.0345464	0.0291923	0.67616	0.761054	0.715331	-0.0126704	0.00256037	0.00850729	0.729182	1.13516	0.796284	0.0119437	-0.0275786	-0.0313097	0.0472545	0.0192217	0.0158178	1.53322	1.34054	1.53731	-0.0526436	0.0198655	0.0334897	1.13364	1.20526	1.26687	-0.0122924	-0.0154172	0.00445657	0.826455	0.710917	0.916628	-0.0155524	-0.0333488	-0.0103592	0.0774252	0.0538948	0.0454661	1.11623	0.862901	1.36818	0.0136252
84.1667	0.020163	-0.00164219	0.0173631	0.861322	0.870327	0.693795	0.0130513	0.0572304	0.0464704	0.383428	0.420562	0.351187	0.0242745	-0.0233774	0.01624	0.358171	0.663944	0.441567	-0.00341033	-0.00374741	-0.00232359	0.0489525	0.0375654	-0.00735014	0.913497	0.760997	0.949513	-0.0196085	0.0525095	0.0695827	0.690002	0.658447	0.676872	-0.0164627	-0.0268936	0.0176204	0.458509	0.414291	0.53991	-0.0280406	-0.0554682	-0.0380875	0.0373779	-7.64498e-05	-0.00837828	0.654774	0.511333	0.876632	0.0534746
84.5	0.0553852	-0.0303793	0.0176351	0.375067	0.388225	0.292864	-0.00223799	0.0682587	0.043946	0.130569	0.121266	0.054591	0.0540242	-0.0279357	0.0170247	0.0534474	0.248202	0.130792	-0.0137331	0.0262891	0.0262673	0.0321893	0.0312726	-0.0239567	0.380458	0.280548	0.448343	0.0194777	0.0621805	0.0750878	0.288411	0.199079	0.187977	-0.00285897	-0.0233972	0.0180761	0.134526	0.150123	0.192998	-0.0216058	-0.0530796	-0.0449554	-0.0107903	-0.0508089	-0.0500133	0.26518	0.213404	0.4255	0.0772509
84.8333	0.0436417	-0.0464602	0.0134935	0.123	0.126962	0.0877988	0.0099931	0.0561127	0.0131072	-0.00476601	-0.0305312	-0.0541984	0.0553423	0.00230329	0.00914492	-0.0647788	0.0422293	-0.0227567	-0.0117388	0.0487355	0.0370266	0.00168395	-0.0107028	-0.0269759	0.128531	0.0742535	0.214083	0.0501388	0.0342047	0.0316906	0.0640475	0.00733395	-0.00743922	0.029021	-0.0083564	-0.00394126	-0.0266237	0.000803847	-0.00215336	0.0022189	-0.0225608	-0.0271105	-0.0456013	-0.0683343	-0.0579013	0.0666683	0.0535781	0.148932	0.065804
85.1667	0.00590566	-0.0476866	0.00741755	0.0529859	0.0457627	0.0331732	0.0312668	0.0311401	-0.0266209	-0.0432733	-0.0610403	-0.0274416	0.0373905	0.0429069	-0.00160644	-0.0454178	-0.00187539	-0.0492477	-0.00048964	0.0564122	0.0351261	-0.0273479	-0.0565204	-0.0198291	0.0853347	0.0644568	0.167678	0.0640978	-0.00850379	-0.0289987	-0.00998376	0.0103233	0.00646503	0.0593665	0.00760406	-0.0317416	-0.0584017	-0.0478556	-0.0643572	0.0316244	0.0180888	0.00157888	-0.0596284	-0.0568002	-0.0422046	0.0169031	0.0019214	0.0256249	0.0329453
85.5	-0.0244457	-0.0338259	0.0031826	0.0542673	0.0507907	0.0386925	0.033875	0.00915541	-0.0488289	-0.0302383	-0.0296025	0.03947	0.0169302	0.0599797	-0.00755909	0.0203408	0.0174389	-0.0147141	0.0143653	0.0437934	0.03139	-0.0370667	-0.0636184	-0.00854897	0.11179	0.110323	0.165238	0.0546273	-0.0336334	-0.062889	-0.00109831	0.0718954	0.0763968	0.0632886	0.0120605	-0.042021	-0.0323491	-0.0341866	-0.0476201	0.0522328	0.0454646	0.0228138	-0.0489577	-0.0288831	-0.0210105	0.033159	-0.000101727	-0.00459238	0.00072662
85.8333	-0.0226458	-0.00687221	0.00388429	0.0390386	0.0636737	0.0319822	0.000669269	0.00132529	-0.0352801	-0.00511323	0.0125511	0.0701702	0.00666882	0.0312821	-0.00320463	0.0582175	0.0213217	0.0248901	0.0280033	0.0101326	0.0335158	-0.0166987	-0.00694499	0.00125796	0.0977996	0.10165	0.0988309	0.0208908	-0.0189528	-0.0397152	0.0310052	0.0840786	0.0826069	0.0264698	-0.00184402	-0.0192977	-0.00691142	0.00581409	-0.00120703	0.053061	0.0426707	0.0242213	-0.0146273	0.00398337	-0.00822679	0.0482185	0.00038335	0.00452499	-0.014157
86.1667	0.00163021	0.0222738	0.00989979	0.0113002	0.0678899	0.0123492	-0.0432605	0.000226302	-0.000428252	0.0159808	0.0466295	0.0643922	0.00309803	-0.0188008	0.00831761	0.0615726	0.00931767	0.053925	0.0389079	-0.0262007	0.0366958	0.0162657	0.0685105	0.0056909	0.0492026	0.0507732	0.00436039	-0.0143852	0.0174496	0.015483	0.057496	0.0516212	0.0395184	-0.0231218	-0.0186993	0.0206223	0.0118514	0.0454893	0.0445822	0.0367049	0.0188463	0.0171305	0.0225164	0.0353381	-0.00104375	0.0568957	0.00189051	0.0248771	-0.0164376
86.5	0.0300966	0.0404844	0.0209267	-0.00199541	0.0623803	-0.00297914	-0.0622646	-0.0062126	0.0331003	0.0227555	0.0619516	0.0408942	-0.00134425	-0.0542282	0.0217064	0.0406762	0.000570117	0.0668295	0.0463891	-0.0420577	0.0329958	0.0372702	0.100248	0.0012755	0.00082164	0.000661224	-0.0463126	-0.0225834	0.0474057	0.0638402	0.0572598	0.00745149	-0.00490196	-0.0469469	-0.0175283	0.0541108	0.0309758	0.0605169	0.0641889	0.00915541	-0.0103605	0.0187963	0.036675	0.0599629	0.00752778	0.0695124	0.0143435	0.0347779	-0.0162036
86.8333	0.0473045	0.0385715	0.0352066	0.0167565	0.0471709	-0.00136653	-0.0325881	-0.0251249	0.0479933	0.00957476	0.0520992	0.0160155	-0.0113266	-0.0490361	0.031488	0.00689775	0.00864625	0.0600151	0.0490064	-0.0223739	0.0177881	0.029699	0.0479025	-0.0124764	-0.0198757	-0.015591	-0.00574329	0.01294	0.049549	0.0759089	0.0188076	-0.0208751	-0.0140824	-0.0198719	0.0139317	0.0633484	0.0536682	0.0362303	0.0419035	-0.0223711	-0.0312198	0.0400735	0.0122617	0.0728805	0.0219826	0.0912281	0.0420088	0.0198237	-0.0203409
87.1667	0.0491521	0.0231035	0.0451583	0.0477711	0.0266263	0.0114588	0.0219465	-0.0438935	0.0481941	-0.0105889	0.0277044	-0.00357961	-0.0199438	-0.0175684	0.0314992	-0.0239969	0.0248086	0.0377847	0.0423171	0.0155788	-0.000329597	0.00870019	-0.040361	-0.0241078	-0.0148427	-0.0043846	0.075847	0.0609338	0.0297209	0.0599157	-0.0308507	-0.0272955	0.00297107	0.029613	0.0530869	0.0537492	0.0678157	-0.00341415	0.00141297	-0.0457559	-0.0376751	0.0662159	-0.0254645	0.0700772	0.0368384	0.106552	0.0665241	-0.00525948	-0.0229236
87.5	0.0343747	0.00458838	0.0417443	0.0619164	0.00619609	0.0251774	0.0656216	-0.0449638	0.04296	-0.0201106	0.00366217	-0.0136459	-0.017397	0.0157537	0.0154043	-0.0351427	0.0347436	0.00641382	0.0211279	0.0464446	-0.00945333	-0.00263763	-0.0942426	-0.0191755	0.00661224	0.0180056	0.123821	0.0781731	0.000564877	0.0335051	-0.0550799	-0.0111195	0.0258577	0.0596119	0.0686293	0.0365356	0.0574756	-0.0248044	-0.0237469	-0.0476551	-0.0255882	0.0760771	-0.0410331	0.0477803	0.0441181	0.0948312	0.0638699	-0.0184634	-0.0148231
87.8333	0.00488521	-0.00817881	0.0196732	0.0398992	-0.00893114	0.0318187	0.072219	-0.0176145	0.0391484	-0.0071933	-0.00839369	-0.0114268	0.00192818	0.0322621	-0.0179633	-0.0165168	0.0287995	-0.0267522	-0.0153379	0.0509754	-0.00182252	0.0116865	-0.0647701	0.0102289	0.0341399	0.0370828	0.0865749	0.0371837	-0.0256095	0.0120818	-0.0297021	0.0243736	0.037966	0.0413931	0.0405856	0.0212075	0.0151785	-0.00463411	-0.0105549	-0.0207492	0.00490291	0.0550995	-0.0106923	0.00660932	0.0381175	0.0448374	0.0206621	-0.00494404	0.00903671
88.1667	-0.024692	-0.0132537	-0.0113637	0.00178235	-0.0146107	0.0328074	0.0535155	0.0215428	0.0340159	0.01665	-0.00987374	-0.000120484	0.0269079	0.0363006	-0.0490939	0.0145355	0.0159719	-0.0500884	-0.05019	0.034354	0.0137494	0.0393223	0.0117207	0.045875	0.0532271	0.0454622	0.00464872	-0.0265076	-0.0378277	0.00208933	0.0196342	0.0600271	0.0378412	-0.00111769	-0.00567804	0.0103736	-0.0326517	0.0391803	0.0219501	0.0181817	0.0365555	0.0150802	0.0424348	-0.0352472	0.0222216	-0.0169562	-0.0339422	0.0214858	0.0375207
88.5	-0.0365546	-0.0104046	-0.0379296	-0.0225325	-0.00695904	0.0319168	0.0307869	0.0490636	0.022419	0.0340785	-0.00544965	0.015586	0.0422337	0.0379659	-0.0533088	0.0338266	0.00991836	-0.0508997	-0.0621218	0.00787111	0.0243054	0.0608317	0.0775667	0.062998	0.0483202	0.0375372	-0.0583839	-0.061623	-0.0254488	0.00773124	0.0548235	0.0727151	0.0278177	-0.0308305	-0.0334609	0.00491988	-0.0511177	0.0784168	0.0442145	0.0463327	0.0478507	-0.0255952	0.0835068	-0.0552086	0.00208764	-0.0546512	-0.0601505	0.0398492	0.0554411
88.8333	-0.0193393	-0.000951814	-0.0489734	-0.0122001	0.0148617	0.0316706	0.0201093	0.0479633	0.00182113	0.0328606	0.000853717	0.0309545	0.0373196	0.0439379	-0.016182	0.0247658	0.0191362	-0.0227729	-0.0377321	-0.0173574	0.0207086	0.0610673	0.0889852	0.0448873	0.012474	0.0122167	-0.0562223	-0.0337494	0.0152884	0.0288168	0.048558	0.0476772	0.0112887	-0.02165	-0.017976	0.00514055	-0.0181888	0.0900358	0.0349384	0.0473555	0.0254812	-0.0507308	0.0865093	-0.0386553	-0.0171963	-0.0435194	-0.0316854	0.0354222	0.0518359
89.1667	0.0125612	0.00757735	-0.0429885	0.0173981	0.0395054	0.0295938	0.0167607	0.0270984	-0.0198879	0.0212003	0.00759876	0.0410424	0.0204672	0.0472291	0.0356996	0.0011485	0.0314823	0.0155798	0.00475827	-0.0309145	0.00910105	0.0420433	0.0577146	0.00705093	-0.0268216	-0.0135278	-0.0116587	0.0240693	0.0606278	0.0475789	0.0167204	0.00361611	-0.00411656	0.00854021	0.0179071	0.00896268	0.0367002	0.0717267	0.00583636	0.0307281	-0.0110136	-0.0528911	0.0607375	-0.00281278	-0.0328203	-0.00351231	0.0236704	0.0184944	0.0326456
89.5	0.0383152	0.00610361	-0.020854	0.0418243	0.05258	0.0219621	0.0108194	0.00178581	-0.0322116	0.0124107	0.0139947	0.0408556	0.00470032	0.0374355	0.0654964	-0.0156332	0.0296534	0.0391648	0.0392226	-0.0225579	-0.000554874	0.0100646	0.0093734	-0.0269485	-0.0334681	-0.0182091	0.0352411	0.0619248	0.0799338	0.041856	-0.0140092	-0.0324	-0.00971029	0.0308618	0.0394052	0.0137216	0.0712479	0.0263618	-0.0231233	0.0123852	-0.0338829	-0.0268304	0.0243138	0.027132	-0.0425436	0.0342486	0.0646192	0.00560819	0.00803642
89.8333	0.0420536	-0.00979571	0.0137899	0.0428321	0.0450419	0.00707822	-0.00413702	-0.0151264	-0.0276364	0.0162978	0.0196921	0.0282002	-6.14031e-05	0.00960586	0.048344	-0.0100822	0.00345537	0.0308796	0.0461954	0.0115417	-0.00111121	-0.0275827	-0.0329825	-0.0387134	0.0141442	0.0108303	0.0528803	0.0451109	0.0536047	-0.000663981	-0.0228362	-0.0397106	-0.00022589	0.0247225	0.0224905	0.0168463	0.0559875	-0.0381782	-0.0353189	0.00462112	-0.0230714	0.0259934	-0.00683665	0.0322766	-0.0442738	0.0460678	0.0617402	0.00857782	-0.0128533
90.1667	0.0277564	-0.025917	0.0462596	0.0269421	0.0292406	-0.0086452	-0.0205331	-0.020664	-0.0105809	0.0286398	0.0261067	0.0120813	0.00368447	-0.0193984	0.0072788	0.00971792	-0.0288694	0.00518721	0.0328547	0.0495627	0.00332341	-0.0596874	-0.0565481	-0.0305059	0.0796687	0.0509296	0.0435377	-0.000270583	0.00617489	-0.0528961	-0.0125081	-0.0232866	0.0159175	0.00267431	-0.0138419	0.0161414	0.0127899	-0.0939762	-0.0275153	0.00516855	0.010692	0.0773088	-0.0255784	0.018856	-0.0365111	0.037953	0.0331193	0.0203032	-0.0249957
90.5	0.00436643	-0.0234	0.0591105	0.00686656	0.0228739	-0.0167682	-0.0272941	-0.0143217	0.0115533	0.041708	0.0350958	0.00430383	0.0103362	-0.0272628	-0.0226873	0.0297886	-0.0419696	-0.0155582	0.0130395	0.0632704	0.00582617	-0.0740571	-0.0510814	-0.00975306	0.11227	0.0705984	0.0179611	-0.0329159	-0.0267871	-0.0779064	0.0083416	0.00549325	0.0268794	-0.0144447	-0.0398411	0.0095051	-0.0236397	-0.108107	0.000176066	0.00811998	0.0489829	0.092141	-0.0269733	-0.000610361	-0.0179039	0.0233381	0.00871944	0.0289558	-0.024391
90.8333	-0.0193046	0.0087783	0.0415391	-0.00641454	0.0368613	-0.0117752	-0.0168528	0.00280305	0.0313534	0.048774	0.0472975	0.0127441	0.0147657	-0.000792525	-0.0168407	0.0391794	-0.0195262	-0.0144042	-0.00121388	0.0351953	0.00207612	-0.0622517	-0.0126897	0.0153774	0.0774403	0.0487473	-0.0127075	-0.0231181	-0.0204512	-0.0508382	0.0316005	0.0352504	0.024112	-0.0119892	-0.0339332	-0.00304329	-0.0271855	-0.0603749	0.0432704	0.00883569	0.0753217	0.048992	-0.00966451	-0.0155912	0.0104035	0.0134623	0.0106963	0.0259203	-0.00924794
91.1667	-0.034968	0.0502918	0.0093048	-0.00884977	0.0550092	0.000150534	0.00432769	0.0231998	0.0413631	0.0471113	0.058475	0.0295646	0.0137404	0.0367288	0.00833962	0.0390516	0.0186497	0.0039947	-0.00508088	-0.00907271	-0.00184033	-0.0308393	0.0371214	0.0337547	0.00598204	0.00588982	-0.0357496	0.0124419	0.00705985	0.00485476	0.051239	0.0546071	0.0122394	-8.40856e-05	-0.00725008	-0.0130003	-0.00608909	0.0184867	0.079789	0.00774726	0.0810082	-0.0197285	0.0133791	-0.0235073	0.0372835	0.0107869	0.029977	0.0154345	0.0133888
91.5	-0.0344663	0.0729772	-0.0151919	0.00188013	0.0543456	0.0099016	0.0262768	0.0377552	0.0341148	0.034994	0.0631724	0.0429991	0.00450141	0.0528979	0.0260766	0.033595	0.0437146	0.029582	0.00446033	-0.0331788	0.00276512	0.00985968	0.0704967	0.0335072	-0.0549744	-0.0270593	-0.0380522	0.0454864	0.0268849	0.0536413	0.0617482	0.0521859	-0.00082164	0.00495282	0.0208994	-0.00974125	0.0228181	0.0850146	0.0833797	0.00655411	0.0592877	-0.0681335	0.0256074	-0.0237671	0.0491123	0.0155787	0.0496816	0.0049494	0.0342657
91.8333	-0.0140243	0.0577031	-0.0159899	0.0255323	0.0204786	0.0108229	0.0399497	0.039786	0.00669249	0.0126255	0.0570413	0.0437673	-0.0130593	0.0265407	0.0176618	0.0261783	0.0357787	0.052402	0.0273481	-0.0127939	0.0203517	0.0488698	0.0669519	0.00827108	-0.0699179	-0.0278417	-0.0124226	0.0545275	0.0185321	0.0682424	0.058459	0.0225054	-0.00835921	-0.00733106	0.0354622	0.0121563	0.0447912	0.105498	0.0386527	0.00614193	0.00989672	-0.0628205	0.0157064	-0.0166337	0.0372605	0.0267994	0.0569039	8.52545e-05	0.0457395
92.1667	0.0126023	0.0214647	-0.00288461	0.0516154	-0.0266632	0.00606954	0.0400042	0.0323308	-0.0256144	-0.0120729	0.0401647	0.0325321	-0.0284458	-0.0186013	-0.00333767	0.0168876	0.0107676	0.0629018	0.0511874	0.0283071	0.0384623	0.0725959	0.0354868	-0.0262876	-0.0498139	-0.0088229	0.0246513	0.0452361	-0.00501391	0.0543874	0.0400614	-0.0163301	-0.00848081	-0.0239281	0.0384078	0.0373069	0.0534307	0.085239	-0.0259326	0.00414144	-0.0414603	-0.0203238	-0.00669366	-0.00578786	0.013076	0.0381903	0.0546323	-0.000861496	0.0466071
92.5	0.0272755	-0.009711	0.00788942	0.0670761	-0.0585712	0.00124923	0.0220239	0.0208585	-0.042965	-0.0292504	0.0137331	0.012442	-0.0285113	-0.0475573	-0.0152863	0.00498853	-0.00643897	0.0516292	0.0604995	0.0543234	0.040411	0.0667876	-0.00752778	-0.0489952	-0.0172471	0.00897544	0.0507617	0.030073	-0.0223995	0.0260577	0.00608511	-0.0403201	-0.000498853	-0.0259658	0.0359614	0.0451231	0.0444233	0.039292	-0.0709545	-0.00263036	-0.0625874	0.0303381	-0.0267264	0.00423554	-0.00709908	0.0421876	0.049829	-0.00142529	0.0372756
92.8333	0.0178135	-0.0164013	0.00442956	0.0625875	-0.0548281	0.000753388	-0.0141782	0.010113	-0.0318525	-0.0316361	-0.0191608	-0.0123336	-0.00536393	-0.0359931	-0.00325994	-0.00912164	0.00152156	0.01477	0.0448417	0.0402211	0.0160487	0.0246859	-0.0470382	-0.0448639	0.00891188	0.00997342	0.0497386	0.0188433	-0.0184709	-0.00412479	-0.0403198	-0.0327647	0.0150165	-0.00137144	0.0329779	0.0225985	0.0168082	-0.0167884	-0.0683063	-0.0153493	-0.0328388	0.0653924	-0.0328741	0.010033	-0.0110654	0.0339488	0.0469358	-0.00437876	0.0190658
93.1667	-0.00413905	-0.00560087	-0.00783864	0.0437285	-0.0273833	0.00410853	-0.0518716	0.00193801	-0.00410532	-0.022279	-0.0478156	-0.0335423	0.0278682	-0.0021201	0.0208185	-0.0205178	0.0219448	-0.0289374	0.0139139	0.00403364	-0.0186246	-0.0305023	-0.0732584	-0.0236503	0.0246479	0.000358146	0.0303642	0.0107303	-0.00287557	-0.0289769	-0.0815222	-0.00616495	0.032464	0.0347267	0.0288317	-0.0129493	-0.0169658	-0.0654471	-0.0351424	-0.0271626	0.0222297	0.08205	-0.0270132	0.0127272	-0.00319469	0.0195175	0.0403125	-0.00944728	-0.00304724
93.5	-0.0209812	0.00909139	-0.0191576	0.0198049	0.00372253	0.00962492	-0.0700961	-0.00254771	0.0221138	-0.00680787	-0.0596276	-0.0419114	0.0528022	0.0252137	0.0383147	-0.0231428	0.0346095	-0.0551169	-0.0175479	-0.025439	-0.0410722	-0.0680787	-0.0777193	-0.00129702	0.0296597	-0.00824155	0.00765858	0.0022616	0.00853918	-0.042675	-0.0962706	0.0196774	0.0449848	0.0604003	0.021527	-0.0366217	-0.0410976	-0.0886295	6.81206e-05	-0.0292101	0.0655121	0.0827676	-0.0143689	0.0145724	0.00799827	0.00765858	0.0217986	-0.0155944	-0.0231746
93.8333	-0.019307	0.0168823	-0.0219909	-0.00166427	0.0226988	0.0158683	-0.0536314	-0.00267899	0.0327635	0.0100596	-0.0457295	-0.0309419	0.0556011	0.0239344	0.0351007	-0.0127731	0.024219	-0.045783	-0.0380529	-0.0261696	-0.0344445	-0.0651455	-0.0550428	0.0097328	0.0243089	-0.00683743	-0.00651082	-0.00924359	0.00367978	-0.0413092	-0.0695057	0.0294033	0.0475176	0.0591732	0.00968699	-0.0297126	-0.0438331	-0.0737081	0.0150686	-0.0151433	0.0688026	0.0703414	0.000617844	0.0173691	0.0157065	0.00504641	-0.0142922	-0.021954	-0.0368466
94.1667	-0.00249176	0.0182018	-0.0176863	-0.0203062	0.0307553	0.022426	-0.0102141	0.000395073	0.0302861	0.0272506	-0.0122005	-0.00523073	0.0406126	-0.000936244	0.0150755	0.00748195	-0.00482457	-0.00851289	-0.0490902	-0.00322362	-0.00464162	-0.0300057	-0.0122141	0.010894	0.0116078	0.0029963	-0.0128876	-0.0233007	-0.0145317	-0.028625	-0.0109373	0.0254231	0.0421932	0.0363775	-0.00558914	0.00171245	-0.0296063	-0.0297658	0.012454	0.0113406	0.0394982	0.0489263	0.0166434	0.0211026	0.0199531	0.00999251	-0.0637504	-0.0283418	-0.0452689
94.5	0.021894	0.0162855	-0.00981272	-0.0375345	0.0333519	0.0291408	0.0466794	0.00507181	0.0212453	0.0446033	0.0311441	0.0278513	0.0167304	-0.0376026	-0.0133553	0.0326797	-0.0431948	0.0427253	-0.0553936	0.0315607	0.0367488	0.0212374	0.0406907	0.00712088	-0.00476844	0.0170448	-0.015368	-0.0386338	-0.0394191	-0.0102817	0.063533	0.01459	0.0329403	0.00279749	-0.0225834	0.0453956	-0.00689835	0.028687	0.00103172	0.0440332	-0.00610361	0.0230168	0.0331884	0.0253045	0.0224689	0.0187177	-0.119892	-0.0347436	-0.0510664
[truncated: 35 more columns]

## Sheet: 1 - Rn18s
Animal	RQ01	RQ01	RQ01	RQ01	RQ01	RQ01	RQ01	RQ01	RQ01	RQ01	RQ01	RQ01	RQ01	RQ01	RQ01	RQ01	RQ01	RQ01	RQ01	RQ01	RQ01	RQ02	RQ02	RQ02	RQ02	RQ02	RQ02	RQ02	RQ02	RQ02	RQ02	RQ02	RQ02	RQ02	RQ02	RQ02	RQ02	RQ02	RQ02	RQ02	RQ02	RQ02	RQ03	RQ03	RQ03	RQ03	RQ03	RQ03	RQ03
Sample	NTC	NTC	NTC	Lung	Lung	Lung	Lung-NAC	Lung-NAC	Lung-NAC	Islet	Islet	Islet	Islet-NAC	Islet-NAC	Islet-NAC	Kidney	Kidney	Kidney	Kidney-NAC	Kidney-NAC	Kidney-NAC	NTC	NTC	NTC	Lung	Lung	Lung	Lung-NAC	Lung-NAC	Lung-NAC	Islet	Islet	Islet	Islet-NAC	Islet-NAC	Islet-NAC	Kidney	Kidney	Kidney	Kidney-NAC	Kidney-NAC	Kidney-NAC	NTC	NTC	NTC	Lung	Lung	Lung	Lung-NAC
Replicate	1	2	3	1	2	3	1	2	3	1	2	3	1	2	3	1	2	3	1	2	3	1	2	3	1	2	3	1	2	3	1	2	3	1	2	3	1	2	3	1	2	3	1	2	3	1	2	3	1
X	1: NTC	2: NTC	3: NTC	4: RQ101-1	5: RQ101-1	6: RQ101-1	7: RQ101-2	8: RQ101-2	9: RQ101-2	10: RQ102-1	11: RQ102-1	12: RQ102-1	13: RQ102-2	14: RQ102-2	15: RQ102-2	16: RQ103-1	17: RQ103-1	18: RQ103-1	19: RQ103-2	20: RQ103-2	21: RQ103-2	1: NTC	2: NTC	3: NTC	4: RQ201-1	5: RQ201-1	6: RQ201-1	7: RQ201-2	8: RQ201-2	9: RQ201-2	10: RQ202-1	11: RQ202-1	12: RQ202-1	13: RQ202-2	14: RQ202-2	15: RQ202-2	16: RQ203-1	17: RQ203-1	18: RQ203-1	19: RQ203-2	20: RQ203-2	21: RQ203-2	1: NTC	2: NTC	3: NTC	4: RQ301-1	5: RQ301-1	6: RQ301-1	7: RQ301-2
60.5	0.0260857	0.0336202	0.0960486	0.0875144	0.0464892	0.131664	0.091249	0.0504889	0.0177093	0.0436894	0.0922008	0.0289644	0.0494647	0.0365704	0.102504	0.118766	0.0698645	0.0497288	-0.0675757	0.0774376	0.0890473	0.00594221	-0.0195335	0.0203688	0.0359314	-0.0288999	0.0784582	0.188351	0.0290103	0.0586964	0.0971966	0.0410519	0.0689004	0.00900282	0.0328069	0.0863309	0.0464746	0.0325889	0.015695	0.0851731	-0.0162651	0.106065	0.00300094	0.0305013	0.040916	0.0890869	0.115059	0.0857557	0.0697106
60.8333	0.0674066	0.0284661	0.031672	0.0621254	0.0450417	0.0601624	0.0317737	0.0364779	0.0162366	0.107946	0.11744	0.00915746	0.0437149	0.10174	0.114706	0.0502168	0.0697679	0.0267121	-0.00359491	0.123303	0.0672024	0.00258489	0.0128693	0.0414551	0.0948529	0.0439928	0.0896195	0.0658036	0.0556468	0.0115899	0.0780348	0.00588688	0.0215263	0.013648	0.0592435	0.0969034	0.0490601	0.0671518	0.0446959	0.0606503	-0.00141511	0.0636242	0.0217277	0.0168677	0.0306029	0.0783906	0.0976207	0.030721	0.0888116
61.1667	0.0978551	0.023147	-0.016415	0.0455981	0.0468532	0.00758122	-0.0127738	0.0296446	0.0131788	0.150698	0.132664	0.000592648	0.0401603	0.147359	0.115749	-0.000250706	0.0677512	0.0150401	0.0511745	0.14966	0.0504377	0.00206101	0.0378087	0.054611	0.134861	0.101015	0.0945472	-0.0259965	0.0758438	-0.0212133	0.0664176	-0.0155283	-0.0103824	0.0258955	0.0801852	0.0953632	0.0519736	0.0917498	0.0690471	0.0434968	0.0154545	0.0355281	0.0336319	0.00507101	0.02279	0.0693751	0.0796968	-0.00337217	0.0990441
61.5	0.106559	0.0174976	-0.0319226	0.0467943	0.0551829	-0.00716	-0.0274662	0.0371666	0.0069504	0.150441	0.127856	0.0145121	0.0409959	0.153877	0.0944739	-0.0145548	0.0618944	0.0260577	0.0875214	0.137001	0.0438334	0.00720402	0.0478214	0.0519061	0.137041	0.126298	0.0870077	-0.0563019	0.0831617	-0.0254099	0.0698897	-0.00944392	-0.0113604	0.0533479	0.0901372	0.0695973	0.0555428	0.0964179	0.084099	0.041082	0.0363634	0.0361208	0.0318914	-0.0030518	0.0199776	0.0637213	0.0608013	0.00441785	0.0915396
61.8333	0.0876709	0.0115841	-0.00703859	0.0695745	0.0701879	0.0248603	-0.00438003	0.0616783	-0.00131837	0.0970552	0.0976685	0.0557738	0.0474924	0.110537	0.0469592	0.0163083	0.0514665	0.0647305	0.0994066	0.077374	0.0503705	0.0192303	0.0391216	0.0293555	0.0919643	0.111365	0.064293	-0.00986845	0.0739847	0.00584867	0.0911461	0.0303646	0.0257842	0.0970393	0.0863139	0.016149	0.0596679	0.0774499	0.0864935	0.0569124	0.061303	0.0707025	0.013993	-0.00555505	0.0228315	0.0625472	0.0416151	0.0625319	0.061799
62.1667	0.055447	0.00639765	0.0321393	0.0977936	0.0796183	0.0725702	0.0363913	0.087641	0.000363726	0.0259594	0.0554211	0.1037	0.0572226	0.0417668	-0.00176435	0.0650301	0.0404925	0.110508	0.0934803	0.0090653	0.0646343	0.0328876	0.0226339	-0.001244	0.0281457	0.0773265	0.0377968	0.0665342	0.0559921	0.0495922	0.113484	0.0800203	0.07515	0.131732	0.0767661	-0.0338141	0.0625364	0.0561742	0.0780387	0.0790444	0.0821519	0.108396	-0.00533778	-5.7776e-05	0.0246807	0.0647195	0.0274846	0.129408	0.0228013
62.5	0.0291682	0.0031608	0.051036	0.110305	0.0681227	0.0948994	0.0677501	0.0949725	0.0267033	-0.016044	0.019101	0.131228	0.0668345	-0.0192107	-0.019428	0.0952241	0.0341866	0.136459	0.0795649	-0.0180819	0.0791108	0.041307	0.0129604	-0.0241503	-0.016416	0.0526855	0.022438	0.110633	0.0396871	0.0753959	0.115351	0.108121	0.102562	0.125619	0.072254	-0.0404682	0.061908	0.0601778	0.0618343	0.0916715	0.0887606	0.109278	-0.0070661	0.0159297	0.0170197	0.0685421	0.0249231	0.150983	-0.00810512
62.8333	0.0226111	0.00307825	0.0267673	0.0929661	0.028486	0.0654392	0.0704393	0.0707063	0.0836675	0.00238773	0.00354546	0.11948	0.072856	-0.0458618	0.0137667	0.0821519	0.0363055	0.12429	0.0663993	0.0270368	0.0880308	0.039232	0.0199156	-0.0277421	-0.0140061	0.0576269	0.028005	0.0803859	0.0329207	0.0623913	0.0833048	0.0938938	0.0852471	0.0616028	0.0788627	0.0194415	0.0565669	0.104886	0.0421907	0.0841751	0.0748621	0.0499266	0.0198652	0.041675	-0.00486307	0.0719091	0.0380931	0.0940946	-0.017462
63.1667	0.0275337	0.0072839	-0.0167866	0.0596471	-0.0139607	0.0164287	0.0565653	0.0303364	0.142266	0.0507562	0.0109913	0.0823175	0.0713321	-0.0384071	0.0677375	0.0476672	0.0447774	0.0902393	0.0583891	0.10057	0.0926036	0.0278583	0.0341637	-0.0168812	0.0219523	0.0790567	0.043762	0.0146702	0.0329366	0.0279362	0.0363439	0.0590821	0.0460314	-0.0185784	0.0839775	0.102895	0.049394	0.15708	0.0282631	0.0666867	0.0497207	-0.0270893	0.0546022	0.0635561	-0.0305036	0.0710761	0.0617555	0.00918638	-0.00737242
63.5	0.0301894	0.0168939	-0.044055	0.0312223	-0.0257496	-0.00523166	0.046075	-0.00352741	0.164768	0.083103	0.0405254	0.0417862	0.0581877	-0.00375607	0.0999321	0.0252718	0.0560733	0.0591832	0.0588562	0.139929	0.0957831	0.00999466	0.0415808	-0.000550205	0.0677517	0.0955617	0.0538425	-0.0274056	0.0343264	-0.00105542	0.00157677	0.0360585	0.0191431	-0.0584789	0.0703089	0.150301	0.0442948	0.171378	0.0304174	0.0545256	0.0264832	-0.0627014	0.0683135	0.064729	-0.045644	0.061889	0.0883207	-0.0323982	0.0161706
63.8333	0.0209493	0.0310946	-0.0302461	0.0230036	0.0144743	0.0315438	0.0533424	-0.0131276	0.127135	0.0672044	0.0864416	0.0163346	0.0325619	0.0484162	0.081184	0.0387649	0.0674235	0.0493726	0.0684733	0.102696	0.0989592	-0.0102141	0.0321985	0.0135934	0.10237	0.0909685	0.0475943	-0.00443244	0.033124	-0.00346457	-0.000636151	0.0468739	0.029002	-0.0208525	0.0285296	0.121333	0.0444766	0.118526	0.053536	0.058213	0.0149977	-0.0179038	0.0423118	0.0358515	-0.0396424	0.0430018	0.110163	0.0165156	0.0467334
64.1667	0.00665617	0.041353	0.00631404	0.0280542	0.0796152	0.0945801	0.0704497	-0.000114725	0.0600877	0.0257768	0.123861	0.0100234	0.00645188	0.0973719	0.0358714	0.0731335	0.0790957	0.0525647	0.0773152	0.0271502	0.0972659	-0.0232775	0.0126678	0.0231933	0.115527	0.0700638	0.035222	0.0542009	0.0311308	0.018646	0.0230726	0.0722909	0.0607948	0.0547474	-0.0188377	0.0527049	0.0503548	0.0337792	0.0805669	0.0690776	0.0119163	0.0660613	-0.0015117	-0.00241194	-0.0163198	0.0242995	0.119511	0.106426	0.0761204
64.5	-0.00172936	0.0372063	0.0365199	0.033875	0.130465	0.135887	0.0839065	0.0290089	0.00803642	-0.00472862	0.123113	0.0233161	-0.00493076	0.119607	0.00175842	0.103662	0.0921173	0.0538934	0.0728073	-0.0282585	0.0842734	-0.018369	-0.00620534	0.0272183	0.099628	0.0428739	0.0321446	0.101406	0.0315908	0.0574184	0.0593224	0.0827503	0.0899002	0.109568	-0.0413084	0.000391257	0.0616464	-0.0314791	0.0889746	0.0736502	0.0105923	0.12789	-0.0311217	-0.0218948	0.0168867	0.0184752	0.108557	0.163664	0.0956959
64.8333	0.00470495	0.0138847	0.0394048	0.0320149	0.137929	0.122137	0.0834459	0.066319	0.00364214	0.00233348	0.0682452	0.0534307	0.0088527	0.0999828	0.0065293	0.112656	0.106408	0.0443449	0.0479061	-0.0212786	0.0578047	0.0105254	-0.0157189	0.0255477	0.0542996	0.0186464	0.0478684	0.102889	0.0373702	0.10327	0.0947251	0.0594792	0.0972817	0.101886	-0.0184843	0.00515557	0.0764281	-0.0394078	0.0652564	0.0624489	0.00708673	0.123635	-0.0240506	-0.00412517	0.0518388	0.0333835	0.0744003	0.136765	0.0989336
65.1667	0.0266778	-0.0106077	0.0265562	0.0302136	0.113373	0.0786492	0.0716974	0.0982039	0.0325639	0.0343854	-0.00181166	0.0846014	0.0391491	0.0568151	0.0375491	0.1105	0.11746	0.0383148	0.0176927	0.0255404	0.0326951	0.0501678	-0.0155874	0.0217031	0.0080547	0.00351123	0.0682501	0.0755271	0.0498262	0.139717	0.115863	0.0268505	0.0862429	0.0581078	0.0296846	0.0469122	0.0862128	-0.00633206	0.0320412	0.0419415	0.00829097	0.0787829	0.00389732	0.0305905	0.0775938	0.057526	0.0337593	0.0630981	0.0877468
65.5	0.0628593	-0.0125738	0.0177005	0.0402584	0.0782788	0.0454068	0.0545147	0.10963	0.0687101	0.0690434	-0.0344071	0.097817	0.0725321	0.0167849	0.0721031	0.1146	0.119656	0.0560515	0.00277932	0.0734487	0.028033	0.0825077	-0.00762951	0.0201165	-0.00337264	0.00281929	0.0732335	0.0489903	0.0699385	0.148553	0.109312	0.0200232	0.0656725	0.0216678	0.0731616	0.0903636	0.0808728	0.0378815	0.0209909	0.0225834	0.0238041	0.0361766	0.02735	0.0522513	0.0825077	0.0745658	0.00825832	0.00223799	0.0661588
65.8333	0.108363	0.0217984	0.0263051	0.0681151	0.0508353	0.0505024	0.0374922	0.0915639	0.0903804	0.0886256	0.00445159	0.0805226	0.0970121	0.00132425	0.0920797	0.134712	0.10893	0.107064	0.0167423	0.0920818	0.0544539	0.0932685	0.00550004	0.0236427	0.0415979	0.0192699	0.0511001	0.0455478	0.0955275	0.118568	0.0690822	0.0603854	0.0438354	0.0240508	0.0888044	0.107604	0.0553032	0.069406	0.0522984	0.0127584	0.0587509	0.0276359	0.0275633	0.0403071	0.0602482	0.0736494	0.0127408	-0.00176049	0.0407171
66.1667	0.14407	0.0667803	0.0408027	0.0964629	0.036072	0.0744707	0.0251896	0.0589684	0.0934378	0.0942553	0.0741265	0.0459891	0.106344	0.0108705	0.0977808	0.149989	0.0874035	0.157906	0.0450151	0.0846155	0.0887816	0.0832694	0.0178024	0.028829	0.107931	0.0449561	0.0234811	0.0578627	0.111775	0.0665483	0.0189333	0.114241	0.0265021	0.0489355	0.0810492	0.100298	0.0244904	0.0885731	0.10028	0.0125656	0.10036	0.0408852	0.012306	0.012012	0.0257299	0.0658583	0.0349264	0.0330741	0.0280682
66.5	0.147308	0.0867584	0.0433669	0.102159	0.0357279	0.085957	0.0219076	0.0328069	0.0781365	0.0917576	0.115322	0.0139444	0.095721	0.0406125	0.0941113	0.131932	0.0587472	0.164391	0.0659953	0.0626109	0.0993871	0.057104	0.0224425	0.0306452	0.146436	0.0693196	0.0203454	0.0711961	0.100704	0.0162763	-0.00994016	0.134123	0.0188195	0.0680489	0.0612268	0.0775013	0.00844332	0.101755	0.127785	0.0200329	0.131384	0.0526255	-0.00402547	-0.00592922	-0.000821081	0.0677573	0.0557541	0.0731924	0.0473829
66.8333	0.105469	0.0586858	0.0224032	0.0712805	0.0493756	0.0636431	0.0297733	0.0288331	0.0476413	0.0868949	0.087667	0.00064179	0.0641516	0.0827714	0.0853908	0.064569	0.0284191	0.0997116	0.0646864	0.0376932	0.067014	0.0207616	0.0152468	0.0258379	0.123724	0.0836136	0.0606294	0.0743459	0.0539561	-0.012118	0.00335417	0.0905057	0.0244562	0.0613468	0.0400688	0.0485253	0.0206481	0.112561	0.109189	0.0333895	0.138756	0.0464089	-0.0101963	0.00491784	-0.00511308	0.0897398	0.0610078	0.0920237	0.105933
67.1667	0.0462156	0.0097827	-0.00875665	0.02678	0.0679226	0.0263561	0.04222	0.0419641	0.0167605	0.0851799	0.0264912	0.00843781	0.0259179	0.117698	0.0735971	-0.017979	0.0090268	0.00657551	0.0525169	0.0217449	0.0218964	-0.0141833	0.0026871	0.0182592	0.0696029	0.0863386	0.119142	0.0702569	0.001659	-0.0131198	0.0384985	0.0256322	0.041168	0.0416992	0.0259098	0.0237016	0.0484986	0.113559	0.064989	0.0516712	0.126115	0.0331939	-0.00762	0.029906	0.0034073	0.117512	0.055851	0.0909113	0.163395
67.5	0.00727738	-0.0201637	-0.0305493	0.000829465	0.0801099	0.00295958	0.0505074	0.061908	0.0032132	0.0920628	-0.0139511	0.0362147	-0.000880328	0.122776	0.0601222	-0.0690652	0.0149656	-0.0549325	0.047521	0.0267131	0.00664131	-0.0347604	-0.00610361	0.0135375	0.0296824	0.0778065	0.159659	0.0654103	-0.0164406	0.0151319	0.0648726	-0.000313006	0.0652323	0.0302047	0.0264853	0.0136169	0.0728655	0.0945564	0.0272119	0.0741152	0.10128	0.0307905	-0.000871944	0.0461177	0.00935887	0.13061	0.0502922	0.0781771	0.167544
67.8333	0.0147513	-0.0043633	-0.0289184	0.0157503	0.0780913	0.0143687	0.0485781	0.0791975	0.018557	0.108923	0.0048048	0.0792077	-0.0031022	0.0858039	0.0468954	-0.0550468	0.0522917	-0.0419475	0.0614961	0.0582095	0.0480018	-0.0318166	-0.00483321	0.0156285	0.0367588	0.059872	0.155708	0.0639734	0.024038	0.0687457	0.061294	0.0510173	0.0920697	0.0414692	0.0454798	0.0261475	0.0792603	0.0511602	0.0201663	0.0988773	0.0720996	0.0506188	0.00624168	0.0374668	0.00174602	0.114652	0.0525445	0.0612291	0.0877804
68.1667	0.0482011	0.0319862	-0.0118351	0.0544608	0.0676716	0.049706	0.041107	0.0876638	0.0497031	0.120855	0.058065	0.118063	0.0125587	0.0362361	0.0379935	0.00570549	0.0937058	0.0195135	0.081292	0.0965064	0.109316	-0.0114687	0.00142636	0.0217963	0.0723813	0.0405612	0.119825	0.0608562	0.0860102	0.120821	0.0443315	0.13062	0.113674	0.0641291	0.0703747	0.0583293	0.071758	0.00218585	0.0372922	0.119787	0.0465505	0.0785388	0.0129919	0.0151938	-0.0128846	0.0795979	0.0636396	0.04382	-0.0200065
68.5	0.0755573	0.0506901	0.0072226	0.0900282	0.0580681	0.0901456	0.0354518	0.0819627	0.0774014	0.108884	0.105346	0.12978	0.0344502	0.0139427	0.0380302	0.0818174	0.103569	0.0862135	0.0875214	0.115541	0.138069	0.016349	0.00476216	0.0276319	0.105287	0.0294426	0.0742948	0.0486545	0.117025	0.138705	0.0399921	0.167654	0.121182	0.0803279	0.0846004	0.104488	0.0590742	-0.0277496	0.0643123	0.129593	0.0326398	0.094021	0.0194189	-0.00262946	-0.0236006	0.04149	0.0828135	0.0287887	-0.0783042
68.8333	0.0734229	0.026212	0.0173742	0.101907	0.0557012	0.119486	0.0371646	0.0608617	0.0869437	0.0632592	0.117122	0.100522	0.0526098	0.0445111	0.049285	0.144661	0.0604265	0.123552	0.0681149	0.0982306	0.0991703	0.04212	0.000570405	0.0295233	0.111436	0.033701	0.0375425	0.0246423	0.0821541	0.102192	0.0647756	0.115235	0.108931	0.0774858	0.0769923	0.155196	0.0487649	-0.0211097	0.0877775	0.123003	0.0363813	0.083221	0.0252011	-0.00304951	-0.022066	0.0151779	0.107274	0.0189023	-0.0344977
69.1667	0.0530894	-0.0163516	0.0181297	0.0950983	0.055803	0.132023	0.0445747	0.0395742	0.0817903	0.0111328	0.107696	0.053112	0.0638346	0.0963985	0.0647008	0.176596	-0.000447873	0.13148	0.0402751	0.0634141	0.0272327	0.0579991	-0.00251599	0.0270444	0.0956778	0.0509843	0.0125466	0.00480585	0.01656	0.0408695	0.0971555	0.0223097	0.0840562	0.0641292	0.0580055	0.186014	0.0437469	0.011321	0.0975511	0.10257	0.0558143	0.0590365	0.0285687	0.00641327	-0.0103292	0.0107356	0.126119	0.0166413	0.0644387
69.5	0.0345211	-0.0392459	0.0115969	0.0809902	0.0508086	0.124676	0.0542059	0.0374255	0.0699435	-0.0111173	0.102329	0.0195359	0.0666115	0.12378	0.0748866	0.162727	-0.0295966	0.118584	0.0285226	0.0389105	-0.0257056	0.056559	0.00744506	0.020566	0.0700825	0.0765567	-0.00157621	0.00980937	-0.0270722	-0.00322619	0.106098	-0.0382202	0.0568944	0.0540605	0.0435	0.168749	0.0457771	0.0516772	0.0843245	0.0728073	0.0869842	0.0410507	0.0273899	0.01312	0.00696529	0.0370431	0.126415	0.0244144	0.146633
69.8333	0.0331109	-0.0168551	0.000751282	0.0692771	0.0373611	0.0972672	0.06321	0.0657025	0.0587175	0.0208012	0.118032	0.0222516	0.0620501	0.0963628	0.0731037	0.0982416	0.00690774	0.0933728	0.0491987	0.0443698	-0.0216599	0.0346414	0.0366453	0.010669	0.0460821	0.104243	-0.00527034	0.0515116	-0.0107455	-0.000485311	0.0732655	-0.015458	0.0365382	0.0567453	0.0446226	0.0899701	0.0558654	0.085357	0.0458278	0.0396603	0.123337	0.0431374	0.0201045	0.00832233	0.0251785	0.0945652	0.1005	0.0432832	0.15832
70.1667	0.0459692	0.0278803	-0.00796013	0.0628787	0.0289344	0.061217	0.0712522	0.103539	0.0526728	0.0828379	0.138808	0.0455989	0.0617501	0.0459889	0.0632245	0.0186618	0.0808723	0.0640377	0.0859263	0.0667663	0.0211399	0.00616521	0.0682752	-0.00122595	0.0325498	0.122109	0.00277392	0.106549	0.0447839	0.029001	0.0310996	0.0534693	0.027108	0.0642995	0.0536684	-0.00471174	0.0720331	0.110811	0.00794697	0.0148058	0.147923	0.0563334	0.00743728	-0.00116676	0.0396941	0.150105	0.0617856	0.0689192	0.118157
70.5	0.0656351	0.0598808	-0.0072226	0.0630208	0.0432104	0.0308482	0.0786259	0.122031	0.0556818	0.138857	0.140406	0.0643887	0.0799338	0.0200324	0.051774	-0.0304091	0.148574	0.0386925	0.114149	0.0849056	0.0704106	-0.0106813	0.079775	-0.0134879	0.0377188	0.116782	0.0243049	0.142752	0.104072	0.0527163	0.0247381	0.109429	0.0314808	0.0645021	0.058219	-0.0549241	0.0915541	0.129753	0.00360668	0.0113534	0.141189	0.0659659	-0.00931527	-0.00464373	0.0459013	0.162051	0.0289502	0.0956467	0.0629057
70.8333	0.085307	0.054521	0.00693248	0.0692508	0.0886543	0.0183108	0.0852738	0.10173	0.0693562	0.159689	0.107944	0.0604906	0.122529	0.0506427	0.0442693	-0.0174956	0.175081	0.0244839	0.115778	0.0834231	0.100303	-0.00335011	0.0565188	-0.0234191	0.0641998	0.0813348	0.0584096	0.137147	0.138033	0.0479053	0.0812881	0.109561	0.0497895	0.0496757	0.0511847	-0.020607	0.110342	0.141996	0.0516824	0.0359226	0.0930909	0.0621501	-0.0274772	0.00467602	0.0405287	0.104972	0.0164247	0.118193	0.0234072
71.1667	0.100818	0.0289922	0.0250892	0.074401	0.136865	0.0270662	0.0897365	0.0610093	0.0862653	0.144032	0.0639945	0.0440099	0.162289	0.10907	0.0421968	0.0323634	0.16062	0.0246933	0.0985929	0.0702757	0.110703	0.0181465	0.015617	-0.0240543	0.0921109	0.0346133	0.0935301	0.103541	0.143025	0.0308579	0.155735	0.0760958	0.071189	0.0303188	0.0467886	0.0570506	0.118868	0.139757	0.114853	0.0691726	0.0316021	0.0541513	-0.038854	0.0179016	0.0256611	0.0181676	0.0216438	0.132895	0.00680899
71.5	0.10866	0.0109395	0.0344854	0.0696251	0.150223	0.0584035	0.0902043	0.0276978	0.0967177	0.0975487	0.0404951	0.032111	0.163671	0.151341	0.0460347	0.0800009	0.114208	0.0416353	0.0768401	0.0592503	0.107932	0.0381559	-0.017886	-0.00736122	0.0959475	0.00190933	0.115447	0.0649376	0.121762	0.0276252	0.185034	0.0475377	0.0820899	0.0214736	0.0645826	0.116547	0.106241	0.113353	0.141747	0.0852725	-0.00579843	0.0560224	-0.0338717	0.0222234	0.0047227	-0.0428818	0.0377933	0.136494	0.0143362
71.8333	0.106595	0.019704	0.0270098	0.0508324	0.105298	0.10818	0.0852459	0.022423	0.0935544	0.0314042	0.0580206	0.0371519	0.105793	0.145825	0.0561638	0.096272	0.0490069	0.0740739	0.0620702	0.0608993	0.0972849	0.0440341	-0.025108	0.0284625	0.0609144	0.00123577	0.11458	0.0399503	0.0800093	0.0553263	0.128111	0.0511396	0.0740907	0.0339746	0.114099	0.113897	0.0679569	0.0603513	0.0996015	0.0674048	0.00662593	0.0757202	-0.00779043	0.00951388	-0.0178981	-0.0376434	0.0581216	0.126893	0.0436376
72.1667	0.0974626	0.0414096	0.0131538	0.032955	0.0354058	0.150523	0.0749451	0.0370045	0.0797457	-0.0212321	0.0916929	0.0522662	0.0264159	0.11027	0.0725745	0.0921214	-0.00524666	0.106569	0.0550481	0.0728366	0.0799547	0.0351696	-0.0118154	0.0603003	0.0150557	0.0214923	0.0999021	0.0296354	0.0357222	0.0953529	0.0317756	0.0691515	0.0595412	0.0618245	0.164796	0.0751784	0.0250481	0.00733044	0.0300795	0.0348048	0.0476435	0.0968162	0.0247921	-0.00962508	-0.0339564	0.0146224	0.0761266	0.106644	0.0780569
72.5	0.0853742	0.0538761	0.00805989	0.0356807	-0.0119529	0.15413	0.0597645	0.0560601	0.060794	-0.0216896	0.10527	0.0657815	-0.0220384	0.0747692	0.0951593	0.088516	-0.0146721	0.120128	0.0538425	0.0894413	0.0561096	0.0139595	0.0100631	0.0588059	-0.00287469	0.0443001	0.085025	0.0306602	0.00990383	0.120165	-0.0351902	0.0725726	0.0559788	0.0948181	0.176111	0.0439851	0.00493193	-0.0118802	-0.00654866	0.0157207	0.0842807	0.0967858	0.044444	-0.0199094	-0.034243	0.0797069	0.0853688	0.0794632	0.0973618
72.8333	0.074481	0.0416455	0.0214327	0.0698104	-0.00277154	0.101175	0.0420129	0.0675985	0.0424182	0.0503873	0.0748481	0.06938	-0.00358737	0.0618927	0.121576	0.099981	0.0388934	0.103279	0.05702	0.104896	0.0286409	-0.0148383	0.0296313	0.007805	0.0316023	0.0554412	0.07947	0.0391799	0.0170193	0.11023	-0.0241394	0.0441638	0.0743883	0.123025	0.122774	0.0521477	0.0255778	0.0237713	0.0302522	0.0305708	0.0916718	0.0627687	0.0383819	-0.0108305	-0.0135755	0.128773	0.0818934	0.050934	0.0890377
73.1667	0.069099	0.0161489	0.0412272	0.110598	0.0429731	0.0277482	0.0313844	0.0731925	0.031202	0.142095	0.0258645	0.068164	0.0519988	0.0641212	0.140541	0.115276	0.110743	0.0746168	0.065139	0.112597	0.0113331	-0.0370215	0.0401218	-0.0561885	0.0858671	0.057341	0.076395	0.0493023	0.0453801	0.0780521	0.0330413	0.0137325	0.0995426	0.137614	0.0406766	0.0844436	0.0671635	0.0842267	0.102077	0.0684526	0.0773844	0.020563	0.0204167	0.00901815	0.0171227	0.154473	0.0716858	0.0341161	0.0714413
73.5	0.0735857	-0.00446033	0.0499607	0.124412	0.0918084	-0.0165806	0.0394191	0.0778061	0.0339455	0.182215	-0.00390558	0.0705906	0.0985115	0.0664131	0.138536	0.116718	0.14045	0.060255	0.0792561	0.105743	0.0206941	-0.0360269	0.0358	-0.0834886	0.113026	0.0565855	0.0648676	0.0546237	0.0767592	0.0441411	0.0843315	0.0228477	0.109662	0.130027	-0.0189975	0.113887	0.100419	0.12665	0.150786	0.110633	0.0570942	0.00563131	0.0110083	0.0262673	0.0429013	0.154828	0.0632159	0.0439378	0.0706473
73.8333	0.0892869	-0.00665323	0.0361372	0.0902204	0.116918	0.00160805	0.0719094	0.0843578	0.054023	0.124261	0.0118304	0.0823801	0.102727	0.0578361	0.107495	0.0936647	0.0892308	0.077347	0.0979988	0.0811871	0.0649401	-0.00291248	0.014609	-0.0416067	0.0819603	0.057593	0.039431	0.0518824	0.096016	0.0253905	0.0911071	0.0950497	0.0907503	0.0969964	-0.0189795	0.120072	0.103447	0.121252	0.13545	0.140602	0.0438789	0.0408089	0.024003	0.0308338	0.0524263	0.130213	0.0627594	0.086052	0.102454
74.1667	0.105503	0.00460155	0.0122069	0.0374015	0.118112	0.0511356	0.111656	0.0875856	0.0811073	0.0206861	0.0534359	0.098306	0.0833567	0.0438955	0.0611551	0.0636321	0.00485874	0.107205	0.110279	0.050396	0.11912	0.0407788	-0.0107953	0.0331566	0.024658	0.0561108	0.0165318	0.0503877	0.100354	0.0242218	0.0683286	0.181765	0.0599557	0.0564033	0.0223437	0.108908	0.0838461	0.0904348	0.083996	0.150733	0.0404247	0.0984227	0.0467947	0.025778	0.0488278	0.0904049	0.0678131	0.12901	0.141556
74.5	0.108524	0.019711	-0.00339332	0.00793469	0.101854	0.0846739	0.13571	0.0801825	0.101446	-0.0513275	0.0897921	0.110405	0.0720989	0.0342056	0.018705	0.0511759	-0.0432521	0.122181	0.102578	0.0284895	0.149989	0.0658826	-0.0240791	0.0873034	-0.0111173	0.0457184	0.0180928	0.0625911	0.0900649	0.0394387	0.0443529	0.216392	0.0422094	0.0314172	0.0726711	0.0928872	0.0565855	0.0696465	0.0415599	0.135624	0.0468198	0.138172	0.0601641	0.0174461	0.0388518	0.0475319	0.0736793	0.132086	0.152372
74.8333	0.0894941	0.0304492	0.0017176	0.0301243	0.0754674	0.0701233	0.128128	0.0587737	0.104968	-0.0363265	0.0979649	0.112049	0.0906936	0.0361714	-0.0036238	0.0712034	-0.00724171	0.103398	0.0685346	0.0269322	0.135067	0.0520413	-0.0143557	0.082102	0.00791156	0.0248726	0.0569948	0.094776	0.0677444	0.0678809	0.0408422	0.15523	0.0544522	0.0379759	0.105756	0.0817547	0.0349796	0.0832983	0.0411285	0.0945524	0.0616222	0.13117	0.0502735	0.0113767	0.0279508	0.0139082	0.0763498	0.0717055	0.112513
75.1667	0.0589908	0.0340596	0.015698	0.0775744	0.0497013	0.0362959	0.10098	0.0357143	0.096338	0.0342169	0.0877598	0.101951	0.121056	0.0483581	-0.00142993	0.10003	0.0745335	0.0670614	0.0304107	0.0425663	0.0949241	0.0141233	0.00747219	0.0378859	0.0570762	0.0115402	0.109951	0.128553	0.0452163	0.098532	0.05268	0.046187	0.0816603	0.0630904	0.119565	0.0742794	0.0257156	0.11165	0.0670853	0.04552	0.0772707	0.0941757	0.0248111	0.0098766	0.0164019	0.00259282	0.0745747	-0.0071118	0.0523624
75.5	0.0324464	0.0291524	0.0206505	0.110214	0.0361619	0.0272322	0.0733387	0.0272919	0.0839007	0.107099	0.0771671	0.0801612	0.135144	0.0671215	0.0267305	0.104321	0.142163	0.0381476	0.0176233	0.0685784	0.0608908	-0.0241964	0.0250548	-0.0102453	0.0972218	0.0285653	0.144634	0.139366	0.036611	0.118411	0.0680552	-0.0399278	0.100819	0.0865405	0.118121	0.0664857	0.0338242	0.123925	0.0916631	0.0112095	0.0846737	0.0553629	-0.00315353	0.0144452	0.00318874	0.0268304	0.0677937	-0.0421971	0.0154952
75.8333	0.0224333	0.016043	0.00477743	0.0996518	0.0426611	0.0716443	0.0602531	0.0439846	0.0744258	0.140773	0.0794793	0.0496928	0.114131	0.0874263	0.0776692	0.0635287	0.150939	0.0353463	0.0487762	0.0977168	0.055609	-0.0434107	0.0265031	-0.0341249	0.0999762	0.087301	0.138055	0.111791	0.0509751	0.118411	0.0777576	-0.0509366	0.0952011	0.0932811	0.105525	0.0564662	0.0603586	0.099249	0.0941188	0.00879737	0.0784482	0.0368625	-0.0228507	0.0246603	-0.0112723	0.089876	0.0567789	0.00771787	0.0318819
76.1667	0.0300809	0.00186532	-0.0193208	0.0642207	0.0618326	0.136932	0.0606785	0.0730336	0.0683775	0.140314	0.0891992	0.0254235	0.0760498	0.0986727	0.129668	0.00824385	0.11696	0.0522009	0.0992171	0.120976	0.0669596	-0.0406838	0.0177722	-0.0333177	0.0800981	0.153136	0.104588	0.0669515	0.0770218	0.104908	0.0829801	-0.00919004	0.0732385	0.08897	0.0861919	0.0505853	0.0904633	0.0563651	0.0818057	0.0334354	0.0680441	0.0366384	-0.0327118	0.0324141	-0.0208327	0.155024	0.0476327	0.100298	0.0770716
76.5	0.0536581	-0.0045418	-0.0329438	0.0339332	0.0825161	0.175169	0.0695459	0.0958703	0.0646435	0.122454	0.0961318	0.0251965	0.0481458	0.0888702	0.156378	-0.0181582	0.0715267	0.0759681	0.13348	0.128911	0.0741334	-0.0173481	0.00927803	-0.0143217	0.0631288	0.17997	0.0679475	0.035103	0.0983811	0.0881526	0.0875164	0.0443294	0.0496505	0.0844405	0.0646183	0.0572758	0.105305	0.0239203	0.0691016	0.0747692	0.0666195	0.0466127	-0.0334681	0.0276775	-0.0179112	0.17558	0.0477898	0.17231	0.113008
76.8333	0.0888032	0.00236146	-0.0232782	0.0314785	0.0949362	0.153301	0.0817439	0.0990669	0.0626644	0.101907	0.0921967	0.0583116	0.0504619	0.0533044	0.140283	0.0133306	0.0405945	0.0950548	0.127204	0.116547	0.0631096	0.0227844	0.00876418	0.0154818	0.0677279	0.138196	0.047152	0.0378867	0.102807	0.0760971	0.09384	0.0769017	0.0365093	0.0872936	0.0456676	0.0811386	0.0926208	0.0232172	0.066511	0.121238	0.0832163	0.0596662	-0.0265271	0.00517368	0.00131834	0.122813	0.0610821	0.177205	0.111545
77.1667	0.120634	0.0149192	-0.0010561	0.0502524	0.0948588	0.0977794	0.0919898	0.0897581	0.0640919	0.0853174	0.0777716	0.0998964	0.0742236	0.0163674	0.099212	0.0742486	0.0287351	0.102469	0.100446	0.096777	0.0470205	0.0659823	0.0132846	0.0451781	0.0850293	0.0641945	0.0424338	0.0624788	0.0945539	0.0675008	0.0991439	0.0888569	0.0352965	0.092201	0.0356761	0.111447	0.0664206	0.04618	0.0690466	0.156458	0.110411	0.0725151	-0.0160005	-0.0213647	0.0256603	0.0398451	0.0769296	0.135192	0.0841821
77.5	0.131636	0.0221764	0.0171035	0.0763269	0.0794349	0.0499316	0.0949581	0.0802189	0.0711305	0.0773124	0.0553486	0.116535	0.103453	0.00972763	0.0598281	0.121767	0.0351743	0.0923674	0.0843697	0.0869618	0.0457868	0.0960346	0.0172209	0.0629689	0.0992854	0.0108427	0.049329	0.0874396	0.0819991	0.0588255	0.099301	0.0887874	0.0448464	0.0906023	0.041348	0.133644	0.0472848	0.0773887	0.0678482	0.162836	0.136664	0.0828347	-0.00667582	-0.0334525	0.0401639	-0.0122363	0.0811489	0.083167	0.0523303
77.8333	0.11158	0.0164902	0.0192419	0.0971765	0.0497937	0.0396429	0.0879827	0.079283	0.0842059	0.0796143	0.029496	0.0876332	0.124161	0.0534274	0.0432207	0.124522	0.0566732	0.0639924	0.09947	0.0980335	0.0723961	0.100407	0.0162355	0.0605403	0.0993985	0.0157419	0.0632562	0.0955199	0.0716853	0.0480795	0.0915816	0.0849168	0.0629483	0.0777206	0.0656616	0.13624	0.049607	0.103104	0.0579647	0.130492	0.152104	0.0887103	-0.00206057	-0.0189921	0.0344604	0.00863184	0.0657687	0.0512216	0.0342853
78.1667	0.0793591	0.00346425	0.0120407	0.105884	0.0229759	0.0510342	0.0790361	0.0820183	0.0966278	0.08233	0.0130853	0.043877	0.130325	0.121005	0.0481842	0.0970116	0.0801339	0.0369196	0.12358	0.115207	0.112102	0.081271	0.0111142	0.0435148	0.092872	0.0553932	0.0791634	0.0862325	0.0628116	0.0394586	0.0788459	0.083994	0.0832121	0.0639142	0.0966893	0.120032	0.0630351	0.116307	0.0500836	0.0803888	0.153537	0.089869	-0.000541302	0.00856389	0.0165101	0.0684175	0.0476633	0.0422217	0.0358868
78.5	0.0611505	-0.00798556	0.00684141	0.0969357	0.0200002	0.0567854	0.0787502	0.0800512	0.099927	0.072662	0.0210639	0.0287742	0.117912	0.174371	0.067939	0.0651991	0.0899937	0.0358084	0.123865	0.117268	0.143225	0.0444756	0.00392375	0.0209993	0.0918593	0.0910225	0.0918811	0.0632809	0.0527414	0.0387051	0.0653514	0.0923988	0.0982027	0.0633249	0.118777	0.0888838	0.0710307	0.111663	0.0588017	0.0411994	0.139437	0.0864482	0.000775667	0.0293756	-0.00114443	0.114065	0.0499188	0.0522275	0.0598599
78.8333	0.0749102	-0.0104305	0.0115428	0.0690702	0.0534904	0.0384592	0.093352	0.0683647	0.0887508	0.0445721	0.0608244	0.0700225	0.0866899	0.184029	0.0944407	0.0495688	0.0773258	0.0751068	0.0797525	0.0908566	0.149462	-0.00195791	-0.0029696	0.00104927	0.103893	0.0933693	0.0971136	0.0322366	0.0409813	0.0489302	0.0550878	0.112847	0.102285	0.084032	0.119903	0.0490852	0.0628817	0.0880598	0.091945	0.0339679	0.110886	0.0789221	0.00417746	0.0293772	-0.008875	0.10837	0.086087	0.0761324	0.104304
79.1667	0.105713	-0.00238967	0.0202712	0.0380445	0.102491	0.0131511	0.111448	0.0553686	0.0702124	0.019058	0.109541	0.132081	0.0516284	0.15484	0.114586	0.0486898	0.0597479	0.128417	0.0197084	0.0540402	0.136015	-0.0413165	-0.00600147	-0.0124847	0.118025	0.0712276	0.0940613	0.00614203	0.0356099	0.0627197	0.0509729	0.133394	0.0970221	0.109863	0.102566	0.0166192	0.0511809	0.0612855	0.130255	0.049223	0.0793971	0.0691114	0.00952504	0.0176002	-0.0087107	0.0775337	0.131583	0.104163	0.148814
79.5	0.130414	0.016131	0.0237102	0.0238695	0.137651	0.00683931	0.11724	0.0528295	0.0545412	0.0238767	0.136832	0.163599	0.031499	0.10026	0.114007	0.0556524	0.0615134	0.15913	-0.0155407	0.0327404	0.113462	-0.0547145	-0.00130792	-0.0168031	0.118684	0.0429048	0.0827984	-9.22249e-05	0.0468491	0.070028	0.0556565	0.138432	0.0857775	0.118584	0.0728996	0.00989293	0.0543476	0.0513539	0.147704	0.0698645	0.0590896	0.0591737	0.0160728	0.00885023	-0.00559498	0.0636106	0.152288	0.125378	0.168358
79.8333	0.131087	0.0428782	0.015887	0.039938	0.136726	0.0370217	0.101523	0.0683632	0.050175	0.0743736	0.122643	0.129581	0.0389078	0.0358975	0.0847495	0.0648383	0.0971652	0.142182	0.00202718	0.0443193	0.0913652	-0.0307689	0.0125828	-0.0108997	0.0962511	0.0245021	0.0649898	0.0221366	0.0791804	0.0644235	0.0695284	0.117936	0.0723027	0.0961097	0.039142	0.0393395	0.0828954	0.070685	0.127441	0.0820759	0.0596106	0.0515757	0.0227678	0.0137634	-0.00306596	0.0955213	0.126234	0.130844	0.146637
80.1667	0.110684	0.0666104	0.00420544	0.0731707	0.105899	0.0872737	0.0814627	0.0929832	0.058383	0.136248	0.0882171	0.0604605	0.0618016	-0.0140013	0.0445201	0.0757964	0.142402	0.0986974	0.0496159	0.0718995	0.075228	0.0118917	0.0275738	-0.000940381	0.0649092	0.023295	0.0486634	0.0562009	0.114123	0.0539306	0.0839379	0.0842167	0.0619033	0.0609522	0.0179624	0.0834977	0.115717	0.101323	0.0893351	0.0851749	0.0727155	0.0500209	0.0273273	0.0262973	0.000959344	0.149658	0.0800493	0.119648	0.102273
80.5	0.077376	0.0738386	-0.000586885	0.10387	0.0584548	0.13269	0.0808183	0.113553	0.0786427	0.162786	0.0651233	0.00302456	0.0819627	-0.0230339	0.0174389	0.089367	0.163213	0.0613449	0.0917249	0.0900439	0.0695375	0.0471358	0.0331758	0.00511569	0.0447911	0.0443529	0.0434373	0.0791653	0.127456	0.0501877	0.0879746	0.0551672	0.0602731	0.0397741	0.028137	0.112932	0.123798	0.117719	0.0624348	0.0817629	0.0856867	0.058522	0.0271611	0.0362402	0.00996923	0.189282	0.0525159	0.0928844	0.0626207
80.8333	0.040699	0.0560462	0.00806115	0.116626	0.00938559	0.153224	0.113719	0.12028	0.107935	0.122887	0.0752421	-0.00743607	0.0858548	0.0237031	0.0207791	0.104883	0.136769	0.0541339	0.102077	0.0817304	0.0765745	0.0548885	0.0225178	0.00219863	0.0500069	0.0876615	0.0556315	0.0751906	0.103414	0.0606579	0.0753797	0.0447874	0.0702107	0.0506105	0.0790285	0.107224	0.0892981	0.102483	0.066863	0.0747656	0.0888885	0.0779403	0.0208592	0.0356186	0.0252589	0.187187	0.0696067	0.0545286	0.0481652
81.1667	0.0156426	0.0246058	0.0199144	0.113171	-0.019506	0.148265	0.155777	0.116755	0.133259	0.0478825	0.101699	0.0183785	0.0786683	0.095115	0.0444247	0.115649	0.0849696	0.0664319	0.0912937	0.0635982	0.0897932	0.0393007	0.00320055	-0.00320482	0.0705738	0.132874	0.0783714	0.0568226	0.0600568	0.0761033	0.0585017	0.0515014	0.0829323	0.0769884	0.142346	0.0820166	0.0390647	0.0708577	0.0870426	0.0684057	0.0850123	0.096532	0.0117326	0.0254141	0.0393514	0.154301	0.106066	0.020088	0.0519154
81.5	0.0185603	-0.00413754	0.020541	0.0995274	-0.00471395	0.122062	0.172972	0.109916	0.139117	-0.0152825	0.11793	0.0582704	0.0702753	0.148608	0.0714122	0.113462	0.0408975	0.0789459	0.0792181	0.0607018	0.100441	0.0105796	-0.0135571	-0.00171874	0.090486	0.154559	0.101484	0.0437034	0.0239009	0.0831108	0.0543412	0.0698394	0.0867584	0.0938078	0.180383	0.0619678	0.0111173	0.0462466	0.0984716	0.0672305	0.0798313	0.0994016	0.00427253	0.0088466	0.0425766	0.111086	0.123831	0.0079523	0.060011
81.8333	0.0573288	-0.0176961	0.00138287	0.0816008	0.0649665	0.0810789	0.143015	0.104814	0.115821	-0.0295321	0.10546	0.0928615	0.0680499	0.152651	0.0877179	0.0940758	0.0296303	0.0775841	0.0805452	0.0891436	0.10172	-0.0208195	-0.019254	0.0122807	0.097425	0.135871	0.116655	0.0497202	0.0146108	0.0722827	0.0737619	0.0929335	0.0747316	0.0841787	0.166547	0.0654162	0.0315998	0.0455863	0.0848515	0.0742474	0.0780082	0.0782083	0.00189884	-0.00997396	0.028834	0.0756425	0.0966289	0.0296262	0.0622071
82.1667	0.105918	-0.0190102	-0.0226237	0.064844	0.151535	0.0406421	0.0905311	0.098969	0.0769276	0.00274085	0.0781592	0.114052	0.0693728	0.119969	0.0910757	0.0690825	0.0442242	0.0690589	0.0893711	0.129217	0.0946457	-0.0434499	-0.0162603	0.0294094	0.0938225	0.0942987	0.123002	0.0657417	0.0244461	0.0502834	0.103081	0.108324	0.058781	0.0640528	0.118683	0.0854194	0.079154	0.0599507	0.062699	0.0863047	0.0797625	0.0508277	0.00374587	-0.0233786	0.00630192	0.0566247	0.0453409	0.0690753	0.0627192
82.5	0.129819	-0.0148775	-0.030669	0.054596	0.204689	0.0182952	0.0518734	0.0880155	0.0418038	0.069276	0.0579843	0.11656	0.0691267	0.0743511	0.0821589	0.0540315	0.0697304	0.0652837	0.0946423	0.152263	0.0821874	-0.0456172	-0.00966405	0.0365308	0.0857973	0.0559134	0.121501	0.076882	0.0388151	0.0277932	0.122479	0.102152	0.0555574	0.0575919	0.0657484	0.108714	0.120546	0.0739476	0.0567345	0.0987113	0.0842032	0.0416898	0.00787656	-0.0228086	-0.013272	0.060324	0.00263891	0.10338	0.0693777
82.8333	0.106076	-0.0105128	-0.0094486	0.0544072	0.189063	0.0266083	0.0548316	0.0714061	0.0282679	0.152548	0.060663	0.0984664	0.0651039	0.0387952	0.0669194	0.0592334	0.092629	0.0747257	0.088991	0.138722	0.0688375	-0.0212617	-0.00386025	0.0249605	0.0783608	0.0412937	0.113282	0.0734736	0.0485901	0.0159703	0.118388	0.0675149	0.0755079	0.0818103	0.0327655	0.124998	0.130011	0.0763739	0.0828868	0.107686	0.0910976	0.0670595	0.0124913	-0.00409601	-0.0209493	0.0873639	-0.00668744	0.11519	0.0880865
83.1667	0.0579345	-0.00480015	0.0243188	0.0606739	0.129033	0.058261	0.0929393	0.0638627	0.0479446	0.213973	0.0770033	0.0712931	0.0667346	0.0331427	0.072422	0.0740437	0.105117	0.092067	0.0797934	0.105424	0.0651782	0.0131368	-0.000473056	0.00382055	0.0720929	0.049041	0.10009	0.0667239	0.0664996	0.0278853	0.102245	0.0253347	0.104265	0.125131	0.029025	0.13581	0.111656	0.0727827	0.121919	0.113085	0.102846	0.110541	0.0163402	0.0193637	-0.0190295	0.115694	0.0106245	0.109436	0.117043
83.5	0.0201889	0.00495918	0.0464092	0.0680044	0.0639108	0.10096	0.151166	0.0839246	0.11091	0.209703	0.0915832	0.0499224	0.0863588	0.076445	0.13101	0.0825787	0.100819	0.108543	0.0781117	0.0782979	0.0833143	0.0354636	-0.000433835	-0.0133153	0.0664659	0.0722624	0.0838229	0.0730589	0.110736	0.0770871	0.0917385	0.00348778	0.121258	0.16883	0.0598842	0.145649	0.0770581	0.0729163	0.145804	0.115678	0.122508	0.147572	0.0183108	0.0297842	-0.0126214	0.117596	0.0399556	0.0966174	0.152518
83.8333	0.0180197	0.0193654	0.0394915	0.0726748	0.0258636	0.142242	0.214507	0.141997	0.217155	0.11729	0.0938874	0.045795	0.130638	0.176533	0.25667	0.0748962	0.0786403	0.117252	0.091186	0.0767832	0.12794	0.0302878	-0.00369178	-0.0167122	0.0614575	0.102016	0.0664796	0.102842	0.189857	0.165902	0.098537	0.0211733	0.1122	0.197273	0.124142	0.158193	0.0388398	0.0833866	0.134564	0.116144	0.150953	0.159769	0.0174204	0.0157959	-0.00629662	0.0772681	0.0688661	0.0857089	0.190302
84.1667	0.0381466	0.0306248	0.0138069	0.0776354	0.018474	0.168967	0.268058	0.215947	0.32633	-9.35866e-05	0.093028	0.0565833	0.183525	0.296359	0.389971	0.0648191	0.0586063	0.118733	0.11097	0.0943551	0.174104	0.00891316	-0.00626746	-0.0119907	0.0590669	0.121164	0.0504546	0.142188	0.273877	0.251769	0.110228	0.0628791	0.087941	0.207187	0.194366	0.173826	0.013813	0.0982844	0.100429	0.114815	0.180298	0.15345	0.0132055	-0.00830322	-0.00247816	0.0265744	0.0936341	0.0795921	0.22427
84.5	0.0576741	0.0288454	-0.0135101	0.0875046	0.0381793	0.167824	0.296941	0.275509	0.388001	-0.0578753	0.103024	0.0765176	0.22329	0.387652	0.453124	0.0721115	0.0660207	0.11539	0.125596	0.117999	0.189447	-0.0106726	-0.00319927	-0.00861045	0.061799	0.110519	0.038242	0.171148	0.323179	0.280904	0.10838	0.104415	0.0656138	0.198389	0.236566	0.192113	0.0198367	0.108571	0.063681	0.111936	0.200467	0.141109	0.00533227	-0.0217986	-0.0030518	0.00929627	0.112717	0.0796244	0.247817
84.8333	0.0598991	0.00866505	-0.0283495	0.104073	0.0787256	0.132412	0.289983	0.296336	0.367387	0.000656201	0.131804	0.0996052	0.233698	0.412288	0.393649	0.10886	0.11447	0.109671	0.126477	0.136343	0.153859	-0.0147251	0.00808781	-0.0123708	0.071068	0.0615139	0.0327298	0.174846	0.30967	0.219213	0.0822002	0.126579	0.0582906	0.172863	0.227675	0.210103	0.0659629	0.108227	0.0418817	0.107899	0.203472	0.132491	-0.00573022	-0.0105023	-0.00815819	0.053527	0.125533	0.087084	0.254108
85.1667	0.052888	-0.017159	-0.0286986	0.117819	0.123094	0.0839679	0.25084	0.277754	0.292332	0.120762	0.162936	0.118959	0.220467	0.372725	0.260305	0.156442	0.170672	0.10421	0.118151	0.144599	0.0962418	-0.00647206	0.0206224	-0.0144307	0.0839253	0.00806111	0.0383816	0.158691	0.25137	0.111373	0.0514603	0.130114	0.0627952	0.141259	0.188331	0.21479	0.126016	0.103321	0.0417136	0.103684	0.189655	0.126329	-0.0163017	0.0136665	-0.0109573	0.124608	0.13534	0.102934	0.235394
85.5	0.0508997	-0.0313397	-0.0155692	0.116394	0.151573	0.0506382	0.186872	0.225012	0.206334	0.219839	0.173898	0.12747	0.194807	0.281565	0.127155	0.188558	0.189627	0.101688	0.108437	0.13962	0.0577495	0.0066158	0.0250466	-0.00228885	0.0963317	-0.00530712	0.0600552	0.13316	0.177826	0.0217493	0.0435721	0.120751	0.0718896	0.116391	0.150094	0.190654	0.165015	0.102941	0.0671397	0.100416	0.16144	0.118607	-0.0218992	0.0322619	-0.002864	0.172192	0.146359	0.128058	0.183695
85.8333	0.0640051	-0.022283	0.0080939	0.0937395	0.150885	0.0533382	0.108583	0.147317	0.143232	0.237377	0.150577	0.121632	0.165735	0.156444	0.051812	0.18652	0.143312	0.104029	0.103126	0.121014	0.0670103	0.0179565	0.0155688	0.0303087	0.106027	0.0496387	0.0990951	0.107338	0.114215	-0.00215666	0.0760961	0.105392	0.0806315	0.106731	0.135529	0.130727	0.158799	0.11356	0.117086	0.0990083	0.123246	0.106287	-0.0193481	0.031268	0.0202016	0.161972	0.160045	0.161137	0.0991944
86.1667	0.0855227	-0.00116775	0.0316137	0.0689615	0.133475	0.0840603	0.0390498	0.0697233	0.0982258	0.201231	0.112491	0.112357	0.133511	0.03513	0.0260652	0.162094	0.0716248	0.110137	0.0998981	0.0994017	0.10255	0.0245237	0.000663255	0.0646266	0.117864	0.135918	0.142795	0.0847209	0.0682348	0.0196893	0.127187	0.0956257	0.0932627	0.103375	0.131217	0.0622483	0.126489	0.131191	0.170328	0.0995124	0.0874536	0.0902471	-0.0107078	0.014388	0.0442987	0.123796	0.166791	0.192032	0.0147285
86.5	0.104583	0.0151338	0.0423801	0.0674576	0.118221	0.127565	0.00449051	0.0212453	0.0568572	0.161343	0.087565	0.114163	0.0962045	-0.0395728	0.02525	0.134657	0.0314403	0.11816	0.0944064	0.0881572	0.130369	0.0241797	-0.00762951	0.075682	0.138476	0.200245	0.174934	0.067409	0.0432121	0.0504554	0.16515	0.104211	0.116321	0.0930716	0.114744	0.0210105	0.0980266	0.149233	0.200605	0.101766	0.0684387	0.0723434	0.000653958	-0.0102453	0.0509808	0.10355	0.154225	0.208403	-0.0287026
86.8333	0.112607	0.0147511	0.0324679	0.105849	0.120216	0.170258	0.0200441	0.020432	0.0103771	0.155278	0.0968527	0.136121	0.054525	-0.0396434	0.0287471	0.120448	0.0620599	0.127282	0.0842222	0.0957521	0.126036	0.016114	-0.00110095	0.0473856	0.171165	0.204918	0.184896	0.0564322	0.0390844	0.0614168	0.168043	0.13847	0.152981	0.0677218	0.0725957	0.0309022	0.0962288	0.163044	0.191657	0.104797	0.0748878	0.0553212	0.0114077	-0.0342274	0.0290894	0.133042	0.117867	0.202793	-0.00474297
87.1667	0.110179	0.00581931	0.0126915	0.16565	0.139416	0.205113	0.0565281	0.0439692	-0.0271207	0.171069	0.133917	0.165523	0.0197447	0.00381398	0.0321177	0.123152	0.132489	0.140835	0.0745926	0.111048	0.10339	0.00482412	0.0131292	-0.000779416	0.205919	0.174548	0.184474	0.0485383	0.0422308	0.0562778	0.152953	0.183975	0.192974	0.0398188	0.0268538	0.0681998	0.115403	0.175821	0.16722	0.104396	0.0927372	0.0454787	0.0183781	-0.0480682	-0.00338368	0.187756	0.084795	0.187288	0.0543884
87.5	0.100174	0.00147504	-0.00144961	0.219603	0.171991	0.226749	0.0736793	0.0580765	-0.0358315	0.184368	0.185448	0.184216	0.00577663	0.0449135	0.0349686	0.143317	0.194158	0.163188	0.0726838	0.118003	0.0858393	-0.00386562	0.0241093	-0.0404364	0.229394	0.149327	0.191065	0.0394042	0.0356407	0.0468502	0.146721	0.220863	0.222664	0.0270051	0.00850145	0.0972763	0.142731	0.192721	0.161034	0.095545	0.102235	0.0500026	0.0184282	-0.0420059	-0.0211592	0.229097	0.0899779	0.178858	0.101829
87.8333	0.0862829	0.0103958	0.000978624	0.245728	0.212131	0.231039	0.0442976	0.039147	-0.00512791	0.177629	0.236904	0.179911	0.0206686	0.0495201	0.0365545	0.177739	0.210671	0.195721	0.0826138	0.105536	0.0896033	-0.00564216	0.0240333	-0.050339	0.231373	0.158014	0.215228	0.0261795	0.00827025	0.0422048	0.167191	0.234263	0.231312	0.040411	0.0368134	0.092416	0.167006	0.215214	0.195057	0.0757573	0.0892292	0.0718355	0.0100932	-0.0115201	-0.00740905	0.228689	0.153332	0.188941	0.103279
88.1667	0.0754661	0.0234228	0.0126487	0.243179	0.246105	0.218876	-0.00656575	0.00426661	0.0389091	0.160503	0.268818	0.163767	0.0490097	0.0305015	0.0347224	0.208205	0.194316	0.227876	0.0963076	0.0823998	0.102151	-0.00223807	0.017679	-0.0377617	0.214141	0.183629	0.240178	0.011904	-0.0270577	0.0404496	0.196199	0.229276	0.219737	0.0651188	0.084234	0.0675475	0.183476	0.230005	0.244146	0.0526808	0.0619568	0.0969434	-0.00140285	0.0269456	0.0208894	0.199035	0.234562	0.206846	0.0746966
88.5	0.0755004	0.026938	0.0216678	0.216392	0.258197	0.192405	-0.0407969	-0.0193054	0.0610216	0.149444	0.260491	0.152808	0.0695239	0.0124761	0.0269674	0.212753	0.169551	0.246106	0.102642	0.0623077	0.103761	0.00310267	0.0129702	-0.0171092	0.183108	0.197757	0.242291	0.00108993	-0.0515537	0.0369518	0.206584	0.215997	0.191653	0.079699	0.1115	0.0465107	0.189002	0.220111	0.271376	0.0364964	0.0342545	0.107048	-0.0091638	0.0517063	0.0383074	0.162857	0.278323	0.216351	0.0446033
88.8333	0.0911458	0.0120014	0.0190639	0.174653	0.240756	0.158566	-0.0313582	-0.0122358	0.0380031	0.158801	0.204932	0.160385	0.0668533	0.0136094	0.0123024	0.181228	0.158598	0.243991	0.0948039	0.0559195	0.0824876	0.00731997	0.0148353	-0.000703036	0.147586	0.183476	0.209419	-0.00260277	-0.0516354	0.0290819	0.182852	0.205049	0.15513	0.0696981	0.0920005	0.0468271	0.183815	0.18	0.253639	0.0350302	0.0180484	0.0907361	-0.00799484	0.04734	0.0274094	0.141569	0.249658	0.207979	0.0347799
89.1667	0.115094	-0.0116151	0.00754795	0.14665	0.218373	0.143469	0.00448278	0.0131041	-0.00514638	0.194505	0.149984	0.185161	0.0493107	0.0262558	-0.00418877	0.150699	0.174718	0.243606	0.0832137	0.0616843	0.0574662	0.00808925	0.0162224	0.00746676	0.132494	0.169838	0.175302	0.00107606	-0.0345501	0.0222237	0.15619	0.209157	0.135666	0.0485665	0.0497368	0.0607462	0.181626	0.149937	0.223078	0.0466889	0.0176224	0.0640556	0.00049326	0.0234753	0.00273163	0.151361	0.195177	0.199239	0.0400451
89.5	0.137018	-0.0294616	-0.00724803	0.165923	0.223697	0.178019	0.0383823	0.0364173	-0.0313755	0.260384	0.157199	0.222128	0.0311269	0.0363165	-0.0159046	0.170043	0.228936	0.274154	0.0826022	0.0749981	0.0556054	0.00326979	0.00708455	0.00549325	0.16665	0.197386	0.185159	0.0115242	-0.0127522	0.0237642	0.169451	0.241576	0.163119	0.0367306	0.0213626	0.0741991	0.199516	0.181637	0.225652	0.0675248	0.0353501	0.0499188	0.0129883	-0.00399641	-0.0131965	0.207116	0.181881	0.214389	0.0484767
89.8333	0.1487	-0.0308051	-0.0199354	0.250787	0.277363	0.277124	0.0483073	0.042007	-0.015084	0.353127	0.263618	0.266016	0.0236928	0.0338057	-0.017309	0.26777	0.322781	0.351282	0.102005	0.0910293	0.0934048	-0.00754444	-0.0170977	-0.00605924	0.263469	0.288516	0.266194	0.0268459	0.00370283	0.0378837	0.248795	0.307655	0.252879	0.047843	0.0322345	0.0761275	0.246969	0.303698	0.290499	0.0925888	0.0697832	0.0637111	0.0256456	-0.0218082	-0.00451509	0.312008	0.253933	0.269134	0.0505132
90.1667	0.150342	-0.019779	-0.0260978	0.358672	0.351926	0.391712	0.0374678	0.0325784	0.023523	0.440863	0.408241	0.310517	0.0270396	0.0251889	-0.00712765	0.390919	0.419806	0.436424	0.127677	0.104034	0.145729	-0.0178207	-0.0387333	-0.0167411	0.37474	0.393029	0.373569	0.0399711	0.0143553	0.0559358	0.353603	0.381132	0.362467	0.0684605	0.0625204	0.0675144	0.303082	0.452247	0.379482	0.112927	0.104186	0.090708	0.0324895	-0.0271899	0.0179589	0.422382	0.364143	0.344967	0.0460331
90.5	0.144256	-0.00423396	-0.0215625	0.431783	0.407925	0.456717	0.0153848	0.0154374	0.052789	0.484583	0.505555	0.349063	0.0383588	0.0210447	0.0148482	0.466163	0.474069	0.477462	0.14018	0.108042	0.177036	-0.0192918	-0.0347034	-0.0136314	0.436844	0.442577	0.444435	0.0425363	0.0211446	0.0660669	0.426558	0.427842	0.434941	0.078366	0.0810908	0.052353	0.339353	0.540293	0.437646	0.118584	0.118003	0.108658	0.0270121	-0.0199957	0.036739	0.482879	0.442488	0.414827	0.0372756
90.8333	0.131551	0.00928144	-0.00445935	0.427156	0.41406	0.426187	-0.00867802	-0.00240085	0.0496573	0.456903	0.492814	0.373563	0.0536067	0.02807	0.045511	0.441379	0.452583	0.438483	0.12619	0.0990019	0.1618	-0.00714937	0.00729574	0.0101613	0.405504	0.390026	0.43271	0.0295655	0.0254122	0.0596648	0.424854	0.421194	0.428387	0.063879	0.0661388	0.0350384	0.333548	0.505644	0.424003	0.103281	0.0980219	0.101403	0.00615528	-0.00203467	0.038057	0.45455	0.43696	0.453855	0.0266011
91.1667	0.108531	0.0194255	0.0178685	0.361139	0.371681	0.33062	-0.0264848	-0.0150827	0.0254702	0.376942	0.398331	0.369834	0.0637979	0.0374356	0.0684874	0.34926	0.374187	0.348397	0.0968522	0.0805524	0.114574	0.00957748	0.0563079	0.0374109	0.313801	0.273084	0.359384	0.00963174	0.0261071	0.04108	0.363706	0.364889	0.361026	0.0374651	0.0331472	0.0215732	0.288503	0.385304	0.353442	0.0754378	0.0604153	0.0771633	-0.0193387	0.0170644	0.0230165	0.364107	0.367634	0.445981	0.0168559
91.5	0.0703005	0.0261583	0.0357749	0.264905	0.290303	0.219628	-0.0300569	-0.017045	0.000169545	0.275447	0.273186	0.322171	0.058712	0.0364309	0.0640879	0.243704	0.270673	0.252319	0.0694286	0.0582526	0.0599294	0.0184006	0.0705621	0.0448615	0.214155	0.150672	0.262214	-0.00530433	0.0215806	0.0179039	0.272838	0.270201	0.26611	0.0181264	0.00692106	0.0183617	0.213321	0.241078	0.254818	0.0471504	0.0287015	0.0502542	-0.0352774	0.0257178	-0.00356044	0.254677	0.272605	0.377334	0.0110083
91.8333	0.0165816	0.0293032	0.0415991	0.166508	0.182811	0.13368	-0.0151109	-0.00535197	-0.0109693	0.179451	0.160892	0.224647	0.0327578	0.0175507	0.0217724	0.167362	0.170843	0.184743	0.0564179	0.0374377	0.0186482	0.0110557	0.0239341	0.0179962	0.147274	0.0698513	0.173469	-0.00643475	0.0115673	-0.00308612	0.179252	0.152338	0.172641	0.0189321	0.00516983	0.0288124	0.120328	0.124499	0.154827	0.0279283	0.019902	0.0318864	-0.0313806	0.0165167	-0.0351964	0.162081	0.183994	0.24636	0.0109365
92.1667	-0.034431	0.0281367	0.0356228	0.0815021	0.0755903	0.0766672	0.0078555	0.0124233	-0.0113374	0.101142	0.0747088	0.110454	-0.00113859	-0.00588932	-0.0323996	0.11789	0.0915306	0.137669	0.0512705	0.0225464	-0.00364677	-0.00382534	-0.0471117	-0.0227474	0.107022	0.0302456	0.103473	0.00243808	0.00133507	-0.0183698	0.0990645	0.042232	0.092623	0.0292203	0.0172205	0.0443508	0.0347488	0.0460271	0.0715322	0.0169354	0.0250507	0.0208575	-0.0130162	-0.00124906	-0.0587911	0.0929153	0.110022	0.100773	0.0141609
92.5	-0.0599244	0.0217986	0.0201129	0.0223163	-0.0016022	0.0433356	0.0246492	0.0260802	-0.00899239	0.0489953	0.0203314	0.0225657	-0.0254219	-0.015368	-0.0632193	0.0816945	0.0465782	0.0924769	0.0426744	0.0177931	-0.00512267	-0.0133869	-0.0904642	-0.0481931	0.0755489	0.0196187	0.0570599	0.0143591	-0.00246492	-0.025241	0.045669	-0.0252517	0.0338103	0.0323961	0.0253045	0.0534066	-0.0149695	0.00585209	0.0208349	0.0107491	0.0286844	0.0128612	0.010536	-0.0141146	-0.0595884	0.0464719	0.0529371	0.000603654	0.0171119
92.8333	-0.0451556	0.0102173	-0.00160873	-0.00319858	-0.0280819	0.0281131	0.0251799	0.0280186	-0.00992902	0.0274473	0.000180485	-0.00824789	-0.0275387	0.000998908	-0.0465587	0.0482369	0.0429497	0.0367084	0.0226436	0.0248635	0.013201	-0.00858692	-0.0697248	-0.037923	0.0395165	0.0260445	0.0362038	0.0234473	0.0042044	-0.0223576	0.0269295	-0.0274171	0.00115621	0.0171736	0.0167952	0.0475508	-0.0107795	0.000987685	0.0120344	0.00626283	0.0194933	0.00472139	0.0308741	-0.0123376	-0.0294357	0.0209658	0.0142078	-0.0129943	0.0169006
93.1667	-0.00766188	-0.00352377	-0.0220012	-0.00551196	-0.0194582	0.0241495	0.0157687	0.0210388	-0.0118902	0.0247729	0.0035786	-1.8858e-05	-0.014943	0.0285486	-0.00261497	0.019192	0.0600955	-0.0174392	-0.00350336	0.0353283	0.0388947	0.00436197	-0.0113459	-0.00655288	0.00363136	0.0388341	0.0314378	0.0281173	0.0149234	-0.0138344	0.028589	0.00975941	-0.0115864	-0.00649733	-0.000366492	0.0309201	0.0237621	0.0157409	0.0280144	0.00163276	0.00277996	-0.00221802	0.0431083	-0.00106495	0.0134068	0.0103068	-0.00781426	0.0256336	0.0133591
93.5	0.0269498	-0.0155525	-0.0324688	0.000326979	-0.000414173	0.0242757	0.00683917	0.0105414	-0.0105561	0.0252071	0.0165736	0.0170197	-9.08275e-05	0.0459814	0.0373337	-0.000712088	0.0705876	-0.0516046	-0.0271219	0.0382293	0.0566764	0.0154334	0.0425073	0.0225434	-0.0228885	0.0476081	0.0304342	0.0278575	0.0206584	-0.00514992	0.0308602	0.048133	-0.0134649	-0.023358	-0.0130973	0.0107923	0.0546977	0.0312419	0.045055	-0.004669	-0.0120001	-0.00548319	0.0432266	0.0108339	0.0440751	0.00732873	-0.0155564	0.0632663	0.00699977
93.8333	0.0389229	-0.0229523	-0.0268774	0.00216038	0.00927339	0.0226882	0.00647204	0.000922407	-0.00274973	0.0163156	0.0277808	0.0188636	0.00720443	0.0372931	0.0491818	-0.00830568	0.0534627	-0.0526168	-0.041629	0.0254637	0.0550995	0.0169335	0.0592912	0.0313123	-0.0333941	0.044517	0.023396	0.022544	0.0146598	-0.000574463	0.0183191	0.057969	-0.0121198	-0.021919	-0.0114678	-0.00697768	0.0558163	0.0327727	0.0446485	-0.013738	-0.0175998	-0.00335413	0.028782	0.0164258	0.0439072	0.00603089	-0.0116998	0.0585646	-0.0016222
94.1667	0.0319032	-0.0266291	-0.00893899	-0.000604144	0.00945252	0.0190476	0.0133752	-0.00744127	0.0101335	-0.00101359	0.0360845	0.00642511	0.00769998	0.00766036	0.0375144	-0.00665327	0.0136167	-0.0280668	-0.0486874	0.000350228	0.0380598	0.0104976	0.0449479	0.0229826	-0.031511	0.0318294	0.0106477	0.0136031	-0.00068391	0.000455971	-0.00700564	0.0431733	-0.00956343	-0.00576729	0.00183771	-0.0222271	0.0318925	0.0222223	0.0291358	-0.02494	-0.015607	0.00287367	0.0035856	0.0165224	0.0190475	0.00507602	5.84871e-05	0.0177187	-0.0117811
94.5	0.0153871	-0.0284444	0.0151729	-0.00566764	0.00487744	0.0143805	0.0239136	-0.0151773	0.0255552	-0.0225616	0.0429365	-0.0131546	0.00479569	-0.0324445	0.0140892	-0.000377842	-0.03759	0.00926441	-0.0520215	-0.0309372	0.0132888	9.39017e-05	0.015041	0.00610361	-0.0234335	0.0143435	-0.00495555	0.00284835	-0.0207003	-0.000286107	-0.0387222	0.0160616	-0.00640152	0.0177407	0.0209812	-0.0362162	-0.00455255	0.00563131	0.00607007	-0.0372085	-0.00981775	0.0111508	-0.0269867	0.0138712	-0.0181582	0.00429265	0.0157677	-0.0411994	-0.0227084
[truncated: 35 more columns]

## Sheet: 1 - Duoxa1#2
Animal	RQ01	RQ01	RQ01	RQ01	RQ01	RQ01	RQ01	RQ01	RQ01	RQ01	RQ01	RQ01	RQ01	RQ01	RQ01	RQ01	RQ01	RQ01	RQ01	RQ01	RQ01	RQ02	RQ02	RQ02	RQ02	RQ02	RQ02	RQ02	RQ02	RQ02	RQ02	RQ02	RQ02	RQ02	RQ02	RQ02	RQ02	RQ02	RQ02	RQ02	RQ02	RQ02	RQ03	RQ03	RQ03	RQ03	RQ03	RQ03	RQ03
Sample	NTC	NTC	NTC	Lung	Lung	Lung	Lung-NAC	Lung-NAC	Lung-NAC	Islet	Islet	Islet	Islet-NAC	Islet-NAC	Islet-NAC	Kidney	Kidney	Kidney	Kidney-NAC	Kidney-NAC	Kidney-NAC	NTC	NTC	NTC	Lung	Lung	Lung	Lung-NAC	Lung-NAC	Lung-NAC	Islet	Islet	Islet	Islet-NAC	Islet-NAC	Islet-NAC	Kidney	Kidney	Kidney	Kidney-NAC	Kidney-NAC	Kidney-NAC	NTC	NTC	NTC	Lung	Lung	Lung	Lung-NAC
Replicate	1	2	3	1	2	3	1	2	3	1	2	3	1	2	3	1	2	3	1	2	3	1	2	3	1	2	3	1	2	3	1	2	3	1	2	3	1	2	3	1	2	3	1	2	3	1	2	3	1
X	22: NTC	23: NTC	24: NTC	25: RQ101-1	26: RQ101-1	27: RQ101-1	28: RQ101-2	29: RQ101-2	30: RQ101-2	31: RQ102-1	32: RQ102-1	33: RQ102-1	34: RQ102-2	35: RQ102-2	36: RQ102-2	37: RQ103-1	38: RQ103-1	39: RQ103-1	40: RQ103-2	41: RQ103-2	42: RQ103-2	22: NTC	23: NTC	24: NTC	25: RQ201-1	26: RQ201-1	27: RQ201-1	28: RQ201-2	29: RQ201-2	30: RQ201-2	31: RQ202-1	32: RQ202-1	33: RQ202-1	34: RQ202-2	35: RQ202-2	36: RQ202-2	37: RQ203-1	38: RQ203-1	39: RQ203-1	40: RQ203-2	41: RQ203-2	42: RQ203-2	22: NTC	23: NTC	24: NTC	25: RQ301-1	26: RQ301-1	27: RQ301-1	28: RQ301-2
60.5	0.0250248	0.0297467	0.0130783	0.0478116	0.0241964	0.0945042	-0.0451376	-0.000572213	0.0465909	0.116841	-0.00241601	0.0356816	0.00479681	-0.0433792	0.0423111	0.0319931	0.0566093	-0.00996923	-0.0308869	0.0120312	0.00153581	0.0480914	0.030736	0.00317896	0.0537922	0.0198954	0.0936122	0.00834758	0.00233972	0.0747765	0.018772	0.109997	0.0164076	0.0443674	0.0285425	-0.0227795	0.000999103	0.0409087	0.0383655	0.00202818	0.00592754	0.0283818	0.0228032	-0.00230486	0.0162536	0.0620765	0.142621	0.0598372	0.0232155
60.8333	0.0397377	0.0202103	0.0306107	0.0538522	0.0565793	0.0778268	-0.00190345	0.0427503	0.0573513	0.103845	0.0186951	0.0342582	0.040518	-0.00839139	0.0454432	-0.0122765	-0.0175845	0.0304004	0.0344136	0.00188918	0.0172062	0.0356123	0.0200303	0.0212399	0.0221471	0.0821506	0.074657	0.0336653	0.0302294	0.0279501	0.00481968	0.0681478	0.00142173	0.0329907	0.0198177	0.0258845	0.0254449	0.0799832	0.0186988	-0.00556246	0.055517	0.00924651	-0.00330666	-0.00136051	0.0238076	0.0551254	0.0667283	0.0525497	0.00819503
61.1667	0.0510582	0.0113705	0.0481586	0.0571108	0.0832856	0.0641714	0.0366057	0.0721778	0.0661741	0.0881159	0.0370021	0.0339909	0.0626435	0.0190797	0.0441227	-0.0339453	-0.064825	0.0624057	0.0840898	-0.00359541	0.0268435	0.0239543	0.00983335	0.033232	-0.000792673	0.127631	0.0610689	0.050317	0.0475956	-0.00964958	-0.00410337	0.0385299	-0.00510616	0.0225969	0.012119	0.0616748	0.046838	0.107699	0.00303355	-0.0085384	0.0904336	-0.00476902	-0.0203572	0.00284944	0.0265864	0.0528293	0.00978562	0.0465098	-0.00564195
61.5	0.0555937	0.00392375	0.0657373	0.0548053	0.0986387	0.0565601	0.0656647	0.0738155	0.0711216	0.0669217	0.0497008	0.0360358	0.0575774	0.0315171	0.0338968	-0.0104125	-0.0581587	0.0776823	0.102517	0.000234754	0.0244144	0.0139385	0.000653958	0.0330866	-0.0063216	0.139561	0.0582151	0.0496367	0.0439147	-0.028796	-0.00296796	0.0333742	0.00528197	0.0141691	0.00647251	0.0717174	0.062126	0.112699	-0.00462857	-0.00228494	0.0960047	-0.00854505	-0.019289	0.0135906	0.0198147	0.0598431	-0.00925714	0.042965	-0.0171119
61.8333	0.0509462	-0.000973603	0.082058	0.0456453	0.098844	0.0570403	0.0814481	0.0409795	0.0705174	0.0398679	0.0543957	0.0405997	0.0199351	0.0247795	0.0130169	0.0670236	0.0148323	0.0722029	0.0809208	0.0154245	0.0075434	0.00629937	-0.00624651	0.0179281	0.0098046	0.108688	0.0685397	0.0276593	0.0144785	-0.0238892	0.0110746	0.058246	0.0357938	0.00851895	0.00360366	0.0499088	0.0697311	0.0889761	-0.00191638	0.0154768	0.0643338	0.00103804	0.00418932	0.0315803	0.00157351	0.0780319	0.0202147	0.042915	-0.0243048
62.1667	0.0386949	-0.000326727	0.0906147	0.0343068	0.0876351	0.0637611	0.0837289	-0.00416963	0.0637305	0.0159154	0.0503253	0.0440928	-0.0228229	0.00822592	-0.00945004	0.151468	0.108424	0.0592885	0.0379234	0.0335681	-0.0115154	0.0014249	-0.00659639	-0.00234698	0.0339857	0.0558418	0.082795	-0.000776475	-0.02216	-0.00383668	0.0321511	0.092046	0.0686357	0.00577279	0.0030356	0.0172262	0.0739751	0.0519379	0.00701993	0.0376827	0.01463	0.0190994	0.0352975	0.0473427	-0.0186316	0.0981004	0.0754745	0.0463678	-0.0224047
62.5	0.0214135	0.0093189	0.0835976	0.0269576	0.0706275	0.0738973	0.0731797	-0.0322601	0.0503911	0.00636352	0.0371369	0.0419759	-0.0350253	-0.00540913	-0.0217332	0.182127	0.162356	0.0565971	-0.00100274	0.0436475	-0.0168503	-0.000383432	0.00462857	-0.0146487	0.0481604	0.0093734	0.0888101	-0.016131	-0.0416322	0.0188273	0.0522077	0.107009	0.0807638	0.00588562	0.00399082	0.00141691	0.0806548	0.0223436	0.0163998	0.0549325	-0.0271211	0.0387579	0.0544874	0.048854	-0.0284388	0.107963	0.12546	0.0530834	-0.00586886
62.8333	0.0021634	0.0286702	0.0580127	0.0280138	0.0532758	0.0839673	0.0521893	-0.0231725	0.0319175	0.0188815	0.0160937	0.0313067	0.00507669	-0.00660155	-0.016186	0.121175	0.135096	0.0750339	-0.016356	0.0378246	0.00135099	0.000681697	0.0288352	-0.00967462	0.0404245	-0.00822754	0.0779223	-0.0057083	-0.0275192	0.0334018	0.0645529	0.0849401	0.0574677	0.00860916	0.00565781	0.0205416	0.092948	0.0153237	0.0221145	0.0598515	-0.0412594	0.0530322	0.0480324	0.0294092	-0.0190758	0.099199	0.145409	0.0628269	0.0264589
63.1667	-0.0140433	0.0474439	0.0301299	0.0348862	0.0403906	0.0878658	0.0300102	0.00620351	0.0168809	0.0466169	-0.00507593	0.0155293	0.0635406	0.00133147	-0.00165923	0.0226597	0.0600164	0.0984925	-0.012517	0.0209815	0.0285034	0.0024511	0.0529604	0.00672762	0.0235025	0.00208097	0.0555022	0.0158123	0.00480067	0.036519	0.0679447	0.0459304	0.0173713	0.0128819	0.00708893	0.0539132	0.103556	0.023493	0.0267425	0.0531661	-0.0334257	0.0545387	0.0254914	0.00357953	0.00387114	0.0780371	0.135746	0.0753825	0.0581896
63.5	-0.0217069	0.0526089	0.0210357	0.0432339	0.0366217	0.0788317	0.0176115	0.029726	0.0156405	0.079087	-0.0170277	-0.000315451	0.092501	0.0118624	0.00887203	-0.0364037	-0.010783	0.104113	0.00016349	0.00118076	0.0439225	0.00226146	0.060324	0.0249231	0.0162763	0.033479	0.0304283	0.0269077	0.0319994	0.0266446	0.0625033	0.0196411	-0.0125677	0.0174389	0.00730253	0.0711579	0.102562	0.0338374	0.034534	0.0376277	-0.015586	0.0357933	0.00224484	-0.00874459	0.0312265	0.0543707	0.1032	0.0905392	0.0685482
63.8333	-0.016699	0.0358511	0.0439246	0.0493116	0.0442259	0.0542909	0.0222408	0.0286291	0.0340966	0.106163	-0.0134087	-0.0115015	0.0598981	0.0196641	0.00677355	-0.00314797	-0.0372747	0.0774754	0.0126884	-0.0143961	0.0334913	-0.00114617	0.0405964	0.0368583	0.0319689	0.0765783	0.0108787	0.0133264	0.0370649	0.00505891	0.0493989	0.0266835	-0.0133219	0.0212491	0.00591929	0.0517967	0.0839485	0.0371035	0.0474585	0.0167175	0.00202143	-0.00495884	-0.00923089	0.00530341	0.0542207	0.0367525	0.0564343	0.105905	0.04487
64.1667	-0.000376606	0.00772261	0.0804264	0.0517562	0.0558901	0.0284195	0.0362626	0.0136505	0.0603136	0.119133	0.00016744	-0.0145625	-0.00310526	0.0242104	0.000774647	0.0786976	-0.0277174	0.0379076	0.0214769	-0.02209	0.00936283	-0.00341336	0.00885235	0.0408063	0.0611693	0.111716	0.00222933	-0.0100965	0.0282474	-0.0156984	0.034001	0.0514683	0.00241597	0.0242163	0.00496919	0.0149296	0.0572937	0.039082	0.0583626	-0.00316626	0.0160696	-0.0465565	-0.00807531	0.0304951	0.065709	0.0283724	0.0118788	0.110363	0.00693175
64.5	0.0245318	-0.0165075	0.104279	0.0497999	0.061908	0.0195806	0.0483202	0.00290434	0.0778973	0.10964	0.0150955	-0.00634675	-0.049541	0.0261756	0.00394555	0.141255	-0.00244144	0.0131775	0.0243022	-0.0191227	-0.0097423	0.00122268	-0.0134827	0.0366217	0.0888075	0.116663	0.00915541	-0.0212545	0.0201128	-0.0202727	0.0227292	0.0693559	0.0140231	0.026478	0.00708455	-0.0104488	0.0360767	0.0493243	0.0578121	-0.0148957	0.0249594	-0.0621092	0.00366803	0.0445781	0.0589526	0.0310798	-0.0120982	0.0906151	-0.0173791
64.8333	0.0535806	-0.0248873	0.0965574	0.0435317	0.0560805	0.0393401	0.0501868	0.00967466	0.0750479	0.0746927	0.0242931	0.0136302	-0.0460339	0.0263326	0.0236862	0.135845	0.0215659	0.0225992	0.0201367	-0.00450069	-0.00993034	0.0160526	-0.0113821	0.0249665	0.102604	0.0791339	0.0333241	-0.00546551	0.0227563	0.000408872	0.0198242	0.0625817	0.00688256	0.0281843	0.0135589	-0.00394942	0.0298563	0.0727509	0.0405858	-0.0134909	0.0280518	-0.0345185	0.0224873	0.0324109	0.0315854	0.0446626	-0.00282776	0.0417086	-0.00835001
65.1667	0.0754556	-0.0187331	0.0676829	0.0364676	0.0462351	0.0720736	0.0461534	0.0279268	0.0583446	0.032777	0.0267683	0.0351843	-0.0135818	0.025849	0.0447155	0.0905834	0.0406897	0.0516746	0.0127487	0.0156292	0.00338517	0.0344784	0.00458485	0.00973423	0.101437	0.0266311	0.0643697	0.0222557	0.0283899	0.0302931	0.0208114	0.040882	-0.00959908	0.0295351	0.0203308	0.0203939	0.0325126	0.0957578	0.0183134	-0.00256298	0.0285482	0.0141471	0.0389971	0.00729368	-0.00127004	0.0606621	0.0295602	-0.00792954	0.0210334
65.5	0.0771251	-0.00267833	0.0354136	0.0329803	0.0437062	0.0953591	0.0436408	0.0467965	0.0389614	0.00774577	0.023052	0.0454646	0.0132245	0.0259912	0.0460822	0.0527862	0.0546586	0.0774523	0.00710592	0.0333351	0.0199639	0.0474301	0.0174501	-0.00437425	0.0869764	-0.0033966	0.0889185	0.03947	0.024755	0.0470453	0.0190374	0.020868	-0.0200093	0.0307433	0.0219998	0.0399417	0.0340058	0.10011	0.00683749	0.012129	0.0306103	0.0520274	0.0423438	-0.0103627	-0.0201184	0.068558	0.0692357	-0.021527	0.0496109
65.8333	0.0506829	0.0178678	0.0147676	0.0365841	0.0558991	0.0929663	0.0475304	0.0568256	0.0266365	0.0157013	0.0146538	0.0361793	0.00965571	0.0269985	0.0155676	0.0564034	0.0630188	0.0824883	0.00684416	0.042254	0.031163	0.0481463	0.0154649	-0.013286	0.0627683	0.0143737	0.0967308	0.0308432	0.00456373	0.0356943	0.0103906	0.0152815	-0.0130006	0.0316582	0.0155443	0.0383973	0.0278691	0.0748099	0.0164694	0.0250233	0.036328	0.0557007	0.0259917	-0.00594993	-0.0121959	0.0619347	0.101361	0.0235281	0.060562
66.1667	0.00872248	0.0343927	0.00980222	0.0473594	0.0745039	0.0734308	0.0525461	0.0541821	0.0253663	0.0417422	0.00699736	0.0172744	-0.00957007	0.0250021	-0.0241167	0.081925	0.0645885	0.0713675	0.0102726	0.0422978	0.0347299	0.0391007	0.00775943	-0.0154401	0.0398689	0.0567618	0.0901043	0.00946193	-0.0195888	0.0107235	0.000925178	0.021387	0.00651547	0.0306764	0.00745667	0.024835	0.0219266	0.0378084	0.0353957	0.0313477	0.0395047	0.0355003	0.000677172	0.0119305	0.00833689	0.0507951	0.115067	0.0932056	0.0544259
66.5	-0.0310374	0.0376076	0.0218349	0.0645281	0.0872816	0.0514796	0.0508727	0.03644	0.0377116	0.0632159	0.00648508	0.00325526	-0.0198731	0.0151064	-0.0415263	0.0964761	0.0580038	0.0541822	0.0143689	0.0349471	0.0300094	0.0250757	0.00868311	-0.00990383	0.0312116	0.0884615	0.0744704	-0.00448234	-0.0301366	-0.00602038	-0.000762951	0.0325795	0.0295623	0.0258313	0.00660764	0.0146721	0.0275752	0.0142941	0.0462717	0.0265272	0.0318718	0.0101981	-0.0185456	0.0288748	0.0205879	0.0492467	0.100475	0.139315	0.0360817
66.8333	-0.0539576	0.0226714	0.0492559	0.0862384	0.0859719	0.039237	0.0382026	0.00454189	0.062306	0.064357	0.0171031	0.00429246	-0.0043189	-0.00447673	-0.0164175	0.0772293	0.0432661	0.0400857	0.0165564	0.0224356	0.0178843	0.0106784	0.0270847	0.00279892	0.0447999	0.0848699	0.0554217	0.00309479	-0.0155524	0.000791584	0.0108272	0.0436855	0.047835	0.0162321	0.0182642	0.0186738	0.0517625	0.0225099	0.0372125	0.00890931	0.00928228	-0.00478719	-0.0205668	0.033382	0.0104401	0.0663911	0.0556458	0.128735	0.0108339
67.1667	-0.057718	0.00253158	0.0787465	0.106344	0.0782288	0.0384154	0.0242612	-0.0270964	0.0820755	0.0569473	0.0331726	0.0132179	0.023445	-0.0231048	0.0266515	0.0415479	0.0258361	0.0344753	0.0160423	0.01001	0.00538842	-0.000184743	0.0498096	0.016318	0.0689158	0.0641967	0.0391933	0.0218487	0.011536	0.0204153	0.0288173	0.0552573	0.0557158	0.00529028	0.0332777	0.0289972	0.0836383	0.052916	0.0181719	-0.0114691	-0.015926	-0.00744936	-0.0100551	0.0255641	-0.00912472	0.0913061	0.0103923	0.088625	-0.0143123
67.5	-0.0430779	-0.00541695	0.094061	0.117627	0.0756847	0.0481246	0.0222816	-0.0406907	0.076019	0.0596555	0.0465987	0.0185288	0.0421258	-0.0270275	0.0519215	0.0168431	0.0125398	0.0418097	0.0124797	0.00366999	0.00109356	-0.00378239	0.0582023	0.0228466	0.0869111	0.0553548	0.0321809	0.0353274	0.0324621	0.0355887	0.0432339	0.0692787	0.0482588	-0.00250684	0.0388955	0.0331473	0.107903	0.0890271	0.0045639	-0.0216487	-0.0272941	0.000864678	0.00437649	0.00843648	-0.01835	0.108063	0.00246492	0.0612122	-0.0319266
67.8333	-0.0130521	0.00965644	0.0847922	0.11491	0.0856992	0.0663236	0.0402044	-0.0255979	0.0331095	0.0839575	0.0507014	0.0128536	0.0369981	-0.00804438	0.0355176	0.0222055	0.00868473	0.0637139	0.00615784	0.00681234	0.0101957	0.00189539	0.0397334	0.017586	0.0872163	0.0773457	0.0386823	0.0314873	0.03364	0.0336745	0.047182	0.0858586	0.0243428	-0.00402514	0.0267872	0.0226775	0.112765	0.116546	0.00745185	-0.0129411	-0.0143059	0.0171458	0.0155712	-0.0135644	-0.00380417	0.10491	0.0535496	0.0759157	-0.0362732
68.1667	0.0203222	0.0323255	0.0638885	0.1012	0.0985397	0.0863691	0.064799	0.000261473	-0.0177836	0.112557	0.0444608	0.00534562	0.0196062	0.0198468	0.00110005	0.043445	0.0135053	0.0904783	-8.8973e-05	0.012421	0.0243874	0.0119734	0.00637863	0.00776958	0.0785747	0.109526	0.0546034	0.0159178	0.0218063	0.0205348	0.0460794	0.0976072	-0.00185302	-0.00154303	0.00631017	0.00533382	0.100467	0.129928	0.0204985	0.00625837	0.00978151	0.0317361	0.0221976	-0.0303166	0.0226433	0.0867936	0.121074	0.110919	-0.0283959
68.5	0.0427525	0.0405999	0.0501368	0.0815468	0.100201	0.100467	0.0775422	0.0118257	-0.0378169	0.120965	0.0282722	0.00928956	0.00806185	0.0370985	-0.0157867	0.0580514	0.0247177	0.10956	-0.00279022	0.0108769	0.0319858	0.0198552	-0.0237605	0.00363869	0.0748085	0.121341	0.0737519	-0.00138337	0.00877813	0.00665696	0.048422	0.0952599	-0.0123246	0.00130792	-0.00875577	-0.00708958	0.0767583	0.125818	0.0330163	0.0232836	0.0257682	0.0333155	0.0243809	-0.0302764	0.0427979	0.0628377	0.146401	0.131596	-0.0110334
68.8333	0.0443922	0.0205173	0.05635	0.0611999	0.081983	0.102084	0.0659258	-0.00661545	-0.00144414	0.0933923	0.0044909	0.0321021	0.0145275	0.0307077	0.00829082	0.0503305	0.0392341	0.112019	0.000624222	-0.00336969	0.0248249	0.0203188	-0.0364465	0.0123187	0.0846518	0.0932877	0.0899873	-0.0121496	0.00381171	0.000474208	0.0589495	0.0738208	0.00423438	0.00170922	-0.00827067	-0.00544306	0.048526	0.103631	0.0369614	0.0287513	0.0203873	0.0153653	0.022577	-0.00722432	0.0430722	0.0406884	0.0925621	0.113542	0.0119519
69.1667	0.0331786	-0.00977143	0.0714454	0.0462098	0.0564094	0.0897311	0.0415005	-0.0333675	0.0636929	0.0488485	-0.0166876	0.0577281	0.0273683	0.0138492	0.0483233	0.0318542	0.0507518	0.10333	0.00912293	-0.0195911	0.0088069	0.0136396	-0.0328989	0.028471	0.0964876	0.0500693	0.097374	-0.0150386	0.00591956	0.00220418	0.0673769	0.0453686	0.0323391	9.46809e-05	0.00334681	0.00884463	0.0272052	0.0738614	0.0348642	0.0264092	0.00410544	-0.00942807	0.0185654	0.023765	0.0283064	0.0220845	0.00925769	0.0732285	0.0322028
69.5	0.0214947	-0.0240875	0.078366	0.042827	0.0413089	0.0631787	0.0218321	-0.0373846	0.116655	0.0150436	-0.0231076	0.0642444	0.029	0.00624233	0.0671906	0.0210105	0.0521643	0.0925714	0.0207741	-0.0229903	-0.00664857	0.00146777	-0.0182018	0.0436408	0.0936114	0.0274408	0.0900282	-0.0104387	0.0115533	0.0100106	0.0596628	0.0262505	0.049807	-0.00228885	0.0180383	0.0317002	0.0253681	0.0497777	0.0318986	0.0232882	-0.00667764	-0.0235767	0.0144569	0.0422929	0.00794811	0.007288	-0.032143	0.0373483	0.0402383
69.8333	0.0185883	-0.00520997	0.065284	0.0549609	0.0493973	0.0264572	0.0200804	0.000957021	0.126038	0.0120934	-0.00752548	0.0379951	0.00873848	0.0206174	0.040198	0.0307308	0.0394857	0.0865461	0.0333106	-0.00430954	-0.0142944	-0.0130373	0.00214703	0.050739	0.066209	0.0496406	0.0659673	0.000682788	0.01768	0.021362	0.0282291	0.0277413	0.0415414	-0.00380884	0.0288307	0.0579089	0.0500616	0.0411588	0.0315757	0.0246156	-0.000230913	-0.0149	0.0118774	0.0343559	-0.00941781	-0.0015803	0.0164877	0.0261297	0.0305136
70.1667	0.0211649	0.0282492	0.0412879	0.0771583	0.0729362	0.000632931	0.0317816	0.0555929	0.0985709	0.0297374	0.0176549	-0.00160777	-0.0164993	0.0417479	-0.00764672	0.0521197	0.0212127	0.0829575	0.0431243	0.0235503	-0.0155723	-0.0206783	0.0209942	0.0481388	0.0320297	0.094842	0.0388141	0.0150451	0.0233296	0.0309461	-0.00864917	0.0408245	0.0207894	-0.00129005	0.0330911	0.0776906	0.0862315	0.0438336	0.0307548	0.0284053	0.0165013	0.00755293	0.0105138	0.0115299	-0.0186561	0.00503654	0.110313	0.0339448	0.0132289
70.5	0.0227946	0.0487199	0.020695	0.101625	0.0990741	0.011031	0.0480659	0.0890364	0.0505191	0.0501214	0.0351178	-0.0268849	-0.0228964	0.0474186	-0.0389105	0.0708253	0.00896258	0.0772341	0.0462717	0.0421488	-0.0140964	-0.0107484	0.0307724	0.035579	0.0157132	0.129702	0.0260929	0.0287887	0.0280475	0.0327555	-0.0262338	0.0514112	0.00788383	0.00882843	0.0292719	0.0801235	0.113298	0.0501435	0.0246324	0.0308677	0.0319059	0.029426	0.00956868	-0.00821444	-0.0154938	0.0385545	0.181255	0.0487017	0.00252046
70.8333	0.0185188	0.0376385	0.0143228	0.12041	0.115876	0.0714544	0.0609382	0.0748985	-0.00140817	0.0596859	0.0328035	-0.0185285	0.00425871	0.0235956	-0.027252	0.0760908	0.0109265	0.0668167	0.0404017	0.0384328	-0.0126976	0.021536	0.026911	0.0143396	0.0340601	0.129243	0.0395692	0.0383477	0.0314093	0.0227951	-0.00827312	0.0486621	0.0168318	0.0274631	0.0175681	0.0589049	0.115867	0.054399	0.0110832	0.0287105	0.0368734	0.0393171	0.00821622	-0.0115112	0.00155786	0.102638	0.17914	0.0607901	0.008292
71.1667	0.00926397	0.0124669	0.0189878	0.124933	0.115074	0.149617	0.0659017	0.0311799	-0.0387206	0.0620518	0.0196778	0.00928452	0.0432545	-0.011027	0.00930257	0.0715402	0.0215911	0.0571951	0.0295312	0.0208975	-0.0110733	0.0572654	0.0168274	-0.00813436	0.0725145	0.101958	0.0679735	0.0413298	0.0331112	0.00511806	0.0275379	0.0347376	0.0363372	0.0449529	0.00514624	0.0262078	0.0992789	0.0587882	-0.00130494	0.0206295	0.0323095	0.037641	0.00551771	-0.0034147	0.0228517	0.169946	0.125408	0.0705265	0.0235156
71.5	-0.00257223	-0.000326979	0.0280067	0.106457	0.0893161	0.20171	0.0593341	-0.013021	-0.0424827	0.0651351	0.00996287	0.0340058	0.0632741	-0.0295734	0.0416353	0.0643931	0.0320167	0.0558715	0.0192694	0.0034248	-0.00813814	0.0716074	0.0109356	-0.0228567	0.108681	0.0647042	0.0942773	0.0356362	0.0328796	-0.01421	0.0550178	0.0150477	0.048778	0.0489924	0.000915541	-0.00117622	0.0740608	0.0674684	-0.001266	0.0058175	0.0216233	0.0277668	0.000506189	0.00641606	0.0359565	0.205386	0.0594012	0.0807093	0.0369305
71.8333	-0.0141157	0.0163612	0.0358928	0.0631988	0.0386596	0.196798	0.0400804	-0.0345524	-0.00342692	0.0741853	0.0134591	0.038709	0.0433687	-0.0142063	0.0479631	0.0605374	0.0357817	0.0668017	0.0137489	-0.0027961	-0.00291495	0.0487678	0.0159886	-0.0233255	0.124379	0.0326819	0.105306	0.0208929	0.0302239	-0.0293986	0.0550434	-0.00427402	0.0412657	0.0322422	0.0100321	-0.0106265	0.0499349	0.0822964	0.0179688	-0.0147039	0.00836084	0.0133542	-0.00669734	0.0107007	0.032228	0.185396	0.0140464	0.0929334	0.039673
72.1667	-0.020587	0.0421794	0.0419471	0.0211875	-0.00720776	0.155439	0.0168544	-0.0340475	0.0490422	0.0837867	0.0222803	0.0289549	0.0020637	0.0167588	0.0358422	0.0605355	0.0365365	0.0797556	0.0111949	0.00265113	0.00513901	0.00910763	0.0240951	-0.0129753	0.118282	0.0144618	0.103298	0.00362548	0.0237856	-0.0357584	0.0367247	-0.0142013	0.0198457	0.00722867	0.0226391	-0.00620714	0.03341	0.0959269	0.0451786	-0.0325988	-0.00338559	-0.000774644	-0.0116201	0.0116744	0.018169	0.13253	-0.00340083	0.103981	0.0324682
72.5	-0.0167304	0.047412	0.0466672	0.0134061	-0.0111899	0.111064	0.00083729	-0.0180856	0.0758523	0.0858574	0.0241185	0.0159266	-0.0322474	0.0359677	0.0201637	0.0636184	0.0404491	0.0809567	0.00835613	0.0174897	0.0164579	-0.0179739	0.0237023	0.00227523	0.0932781	0.016957	0.094346	-0.00791562	0.0119892	-0.0288748	0.0162301	-0.00498461	-0.00470291	-0.00855595	0.0251265	0.00384654	0.0301911	0.0987141	0.0646454	-0.0377025	-0.00938702	-0.00950683	-0.00870155	0.0139511	0.00406907	0.0808728	0.0078978	0.109429	0.018438
72.8333	0.0002341	0.0133074	0.0500046	0.0590589	0.0477332	0.0890881	0.000123679	0.00619625	0.0509759	0.0756416	0.011111	0.00865754	-0.038106	0.024411	0.0124002	0.0689909	0.0508886	0.0627203	0.00303259	0.0374214	0.0304508	-0.0119338	0.00768639	0.0166458	0.0546771	0.0423007	0.0835376	-0.00810352	-0.00507679	-0.00708143	0.00616656	0.0278292	-0.0230658	-0.00332534	0.00917109	0.0123197	0.0430969	0.0843715	0.0647481	-0.0235781	-0.00661135	-0.00927721	0.00527691	0.0202209	-0.00193386	0.056343	0.0446256	0.106271	0.00125897
73.1667	0.0231837	-0.0350277	0.0497262	0.122235	0.126279	0.0828621	0.0104625	0.029431	0.000566195	0.0616875	-0.00682394	0.00758442	-0.0217936	-0.00354196	0.0103498	0.0757527	0.0600268	0.0417305	-0.00277003	0.0500613	0.0424251	0.0123446	-0.0133633	0.0249101	0.0174811	0.0735073	0.0719409	-0.00180546	-0.0206681	0.020296	0.00489692	0.0675068	-0.0317869	0.0118824	-0.0124042	0.0160788	0.0634014	0.0600503	0.050254	0.00130065	0.00318612	-0.00271134	0.0241649	0.0254789	-0.000309261	0.0521946	0.0868463	0.0971536	-0.0131742
73.5	0.0425199	-0.0615224	0.0430522	0.153244	0.165088	0.0777204	0.0245162	0.041694	-0.0361788	0.0558698	-0.015323	0.0109947	0.00347324	-0.0251774	0.00839246	0.0829772	0.0572359	0.0407634	-0.00599462	0.0410032	0.0466635	0.0311211	-0.024429	0.0219803	-0.000885568	0.0888111	0.0596192	0.00348778	-0.0263763	0.0411837	0.0072226	0.0920183	-0.0288748	0.020323	-0.0214898	0.013011	0.0794922	0.0362611	0.0300276	0.0247323	0.0170532	0.00601753	0.03947	0.0227963	0.0063216	0.0535156	0.110469	0.086138	-0.0184126
73.8333	0.0502117	-0.0415112	0.0293917	0.118631	0.125239	0.0633414	0.0359304	0.0365853	-0.0301237	0.0656151	-0.00475794	0.0170852	0.0257011	-0.0239849	0.00225365	0.0898961	0.0364437	0.0733449	-0.00462919	0.00286933	0.0398846	0.0269802	-0.0149443	0.00577592	0.0114634	0.074009	0.0474065	0.00240833	-0.0167043	0.0464349	0.00931153	0.0860937	-0.013898	0.0106985	-0.00606622	0.00320068	0.0828286	0.0218937	0.0118654	0.0371329	0.0316936	0.0134883	0.0444837	0.00862451	0.0148717	0.048891	0.0997431	0.0767972	-0.0106812
74.1667	0.0444997	0.0040485	0.0169071	0.0498736	0.0495582	0.0467785	0.0422839	0.0218028	0.00761641	0.0805583	0.0155596	0.0236909	0.0377893	-0.00826802	-0.00695724	0.0963735	0.00979883	0.116001	-0.000842246	-0.0436033	0.0285521	0.00780245	0.00785007	-0.0137536	0.0442608	0.0451465	0.0392196	-0.00192005	0.0022003	0.0386093	0.0127972	0.0615029	0.00733501	-0.0065045	0.0215251	-0.00447808	0.077156	0.0193542	-0.00070689	0.0393879	0.0424346	0.0192887	0.0396337	-0.00706389	0.0203912	0.0408945	0.0722872	0.0707519	0.00309738
74.5	0.0251921	0.0427937	0.0159493	-0.0053155	0.00130792	0.0394289	0.0421384	0.00856853	0.0558637	0.0858865	0.0315828	0.0285562	0.0338605	0.00746602	-0.0167849	0.102432	-0.00599462	0.136009	0.00215261	-0.0706493	0.0215661	-0.0122072	0.0322619	-0.0236515	0.0817012	0.0258313	0.0397461	-0.00425073	0.0212788	0.0231937	0.0206796	0.0367757	0.0274556	-0.0153529	0.0428524	0.00104633	0.0692916	0.0294281	-0.00523166	0.0350004	0.044259	0.0237585	0.027132	-0.0109161	0.0174645	0.0355971	0.0540605	0.0691351	0.0133262
74.8333	-0.00526026	0.0504572	0.0328908	-0.0114471	0.0242785	0.0485382	0.0352057	0.0051763	0.0951535	0.072004	0.0329451	0.0297073	0.0121676	0.0122584	-0.0247022	0.106714	0.000312689	0.111134	0.00205617	-0.0590114	0.0245373	-0.0216276	0.0482694	-0.0152489	0.109384	0.0329425	0.0513189	-0.00111402	0.0332172	0.00555392	0.0339605	0.0260268	0.0401844	-0.00492075	0.0443428	0.0250619	0.0640437	0.0505201	-0.000465578	0.0270685	0.0340042	0.0267175	0.00993492	0.00494242	0.00348041	0.0380686	0.0633938	0.0716798	0.0133544
75.1667	-0.0338347	0.0351547	0.0581907	0.018077	0.0843679	0.0647453	0.0257973	0.00820499	0.112874	0.0501835	0.0240012	0.0262985	-0.0125155	0.00934359	-0.0278946	0.102346	0.0181518	0.0611062	0.000226811	-0.0234663	0.0299201	-0.0201721	0.0525318	0.00297125	0.118527	0.0564424	0.0668521	0.00385185	0.0376805	-0.0094274	0.0456495	0.0257103	0.0435993	0.0156906	0.0318578	0.0497223	0.0581855	0.0715117	0.009977	0.0170716	0.0159242	0.025906	-0.00602237	0.0264725	-0.0129545	0.049375	0.0881041	0.0725197	0.00831454
75.5	-0.0448658	0.0130973	0.0783296	0.0576322	0.128001	0.0745373	0.0193746	0.0113049	0.0981272	0.0369151	0.0127857	0.0177659	-0.0212844	0.00550415	-0.0234754	0.0810763	0.031499	0.0161455	-0.00106268	0.0127009	0.0268794	-0.0103376	0.0433792	0.0182382	0.101752	0.0795649	0.0769055	0.00523166	0.0360788	-0.0169884	0.046758	0.0278653	0.0368671	0.0323726	0.0161173	0.0513975	0.0464813	0.0789037	0.0212673	0.00608454	-0.00387288	0.0185442	-0.0140601	0.0341567	-0.0204291	0.0695811	0.10838	0.0643887	0.00628526
75.8333	-0.028577	-0.00214152	0.0831679	0.0856246	0.11678	0.0687399	0.0196894	0.00961508	0.0480992	0.0437093	0.00594382	0.0045089	-0.00213098	0.00570563	-0.00980497	0.0402609	0.0283395	0.000255314	-5.08581e-05	0.0314795	0.00887237	0.00459205	0.0213723	0.020973	0.0582157	0.0890607	0.0752326	-5.54148e-05	0.0295614	-0.0138876	0.0318443	0.0264471	0.0210135	0.0348281	0.00590557	0.0160792	0.0269389	0.0652878	0.0293459	-0.00469759	-0.0200454	0.00364356	-0.0101396	0.0155607	-0.0114147	0.0964539	0.109874	0.0444171	0.0125043
76.1667	0.00125274	-0.00754122	0.0760834	0.0965849	0.0730123	0.055531	0.0236564	0.00423006	-0.00768446	0.0621589	0.0045612	-0.0092192	0.0293678	0.00764496	0.00977003	-0.000306394	0.0126931	0.0125737	0.0029784	0.0359564	-0.0134749	0.0181858	-0.00400452	0.0143651	0.0132014	0.08575	0.0683631	-0.00575286	0.0182364	-0.00296552	0.00965392	0.0230755	0.00449928	0.028004	0.00226237	-0.0317542	0.0105383	0.0476195	0.0332313	-0.013598	-0.0303183	-0.0126197	-0.000786593	-0.0134175	0.00608882	0.118568	0.100099	0.0273209	0.0208459
76.5	0.0249557	-0.00271924	0.0638336	0.0890745	0.0341802	0.0474272	0.0264808	-0.00226684	-0.0316136	0.0788774	0.00833377	-0.0182018	0.0507389	0.00720192	0.0306561	-0.0152227	-0.00741153	0.0460223	0.00722987	0.0344931	-0.0252445	0.023226	-0.0210357	0.00479569	-0.00147354	0.0739699	0.0660207	-0.00326979	0.00195139	0.0114169	-0.00752052	0.0212863	-0.00235593	0.0206584	0.0042916	-0.0580024	0.011503	0.0489451	0.0327115	-0.0188195	-0.0331834	-0.0222782	0.00483202	-0.029797	0.0201991	0.122199	0.092031	0.0322127	0.0223436
76.8333	0.0278548	0.0113548	0.0517738	0.0649895	0.0289452	0.0539254	0.0248767	-0.00724494	4.47198e-05	0.0832001	0.016227	-0.0187973	0.0457207	0.00214234	0.047678	0.0112427	-0.0240662	0.091107	0.01188	0.0336774	-0.0166789	0.0155628	-0.0211827	-0.00198587	0.0340284	0.0587621	0.0745235	0.0120443	-0.0178097	0.0246575	-0.0106855	0.0236061	0.00688313	0.0193437	0.0101787	-0.0394759	0.0381708	0.0822171	0.0276522	-0.0189196	-0.0276629	-0.0196961	0.000809135	-0.0179637	0.0225735	0.09935	0.0943717	0.0697108	0.0110834
77.1667	0.0152359	0.0283029	0.0396518	0.039563	0.0506775	0.0724444	0.0215937	-0.00788397	0.0555134	0.0753493	0.0242842	-0.0136638	0.022898	-0.00222381	0.0533327	0.0561314	-0.0298442	0.128671	0.0159922	0.0330032	0.00133562	0.00331863	-0.0086156	-0.00275819	0.0916278	0.0479842	0.086568	0.0290786	-0.033018	0.0311895	-0.00404337	0.0285229	0.0231145	0.021791	0.0144351	0.00337336	0.0753378	0.120012	0.0182299	-0.0138753	-0.0149007	-0.00856447	-0.00572347	0.00822807	0.0190272	0.0649229	0.0987278	0.116458	-0.00663804
77.5	-0.00262422	0.0403945	0.0258132	0.0313627	0.0839246	0.0973839	0.0208903	-0.0013163	0.0891381	0.0582693	0.0278184	-0.00703424	-0.0029329	0.00129953	0.0395354	0.0868129	-0.0174389	0.13714	0.0186015	0.0301911	0.0127522	-0.0023161	0.0093189	0.00506818	0.131266	0.0501983	0.0914451	0.0327817	-0.0340081	0.0252048	0.00490469	0.0335154	0.0333519	0.0235257	0.0106541	0.039183	0.101915	0.124811	0.00469909	-0.00401821	0.00342833	0.00509417	-0.00437425	0.0275571	0.0189148	0.0395463	0.0924315	0.140602	-0.0214716
77.8333	-0.0167879	0.041387	0.00998358	0.0523727	0.114765	0.122025	0.0252447	0.013176	0.0692911	0.0361186	0.0235877	-0.00174242	-0.0194102	0.0162695	0.00347519	0.0803346	0.0154725	0.104	0.0190794	0.023592	0.00629453	0.00590928	0.0258044	0.0213715	0.124571	0.069369	0.0821799	0.0141228	-0.0157826	0.00427631	0.0104457	0.0371933	0.0282549	0.0208243	-0.00444447	0.0448714	0.102	0.0741687	-0.0108648	0.00956328	0.0241409	0.0157794	0.0109061	0.0246145	0.027811	0.0376678	0.0680594	0.121157	-0.025945
78.1667	-0.0236728	0.0309875	-0.00259139	0.0882428	0.1354	0.135181	0.0300137	0.0277123	0.0204518	0.017912	0.0141313	0.00497475	-0.0239092	0.0316874	-0.0365619	0.052455	0.0512783	0.0529593	0.0181441	0.0140803	-0.0102308	0.0194865	0.0361465	0.0351854	0.0899155	0.0910727	0.0667337	-0.0118486	0.00798414	-0.0204995	0.0140199	0.0426921	0.0130665	0.0129674	-0.0216328	0.0304803	0.0804446	0.00592981	-0.019102	0.0227541	0.0380183	0.0200795	0.0287982	0.00724203	0.0361694	0.0490128	0.0391647	0.0805903	-0.0200929
78.5	-0.0210357	0.0103907	-0.00528616	0.118039	0.139561	0.124543	0.0287742	0.0322619	-0.018874	0.0138784	0.00343328	0.0172796	-0.01624	0.0329159	-0.0570159	0.0286107	0.0673828	0.0167849	0.0168503	0.0031608	-0.0242468	0.0259676	0.0361815	0.0328323	0.0573594	0.0962883	0.0568021	-0.0240623	0.0189503	-0.0346452	0.0188558	0.0542785	-0.00332429	-1.36241e-05	-0.0285562	0.0143326	0.0472884	-0.0269894	-0.00883174	0.0306826	0.0343328	0.015105	0.0336403	-0.0109063	0.0306634	0.057126	0.0245452	0.0522367	-0.00582693
78.8333	-0.00829145	-0.0171204	0.00551294	0.12585	0.124059	0.0845146	0.0183854	0.02036	-0.0205363	0.0300688	-0.00487028	0.0364862	0.001815	0.0112176	-0.042066	0.0278192	0.0494209	0.0187309	0.0158562	-0.00720432	-0.0263868	0.0170475	0.0239317	0.00680572	0.048917	0.0736695	0.0610142	-0.00893082	0.00586557	-0.0280214	0.0265869	0.0727619	-0.0136082	-0.0169011	-0.0171398	0.0110492	0.0132419	0.0104061	0.0244036	0.0298355	0.00820576	0.000469194	0.0159009	-0.0192405	0.00361235	0.0509406	0.0367034	0.0587815	0.0136151
79.1667	0.008511	-0.0399092	0.021372	0.115847	0.0980153	0.0363362	0.00883823	-0.000197218	0.00218957	0.0558211	-0.00853662	0.0525161	0.0205818	-0.0185438	-0.00684821	0.0434227	0.0159475	0.0440005	0.0142337	-0.0132235	-0.0201277	0.00099294	0.0061651	-0.0257172	0.0544228	0.0425678	0.0757327	0.017204	-0.0141523	-0.00783962	0.032467	0.0851212	-0.0167938	-0.0317333	0.0035718	0.0204452	-0.00829975	0.0814255	0.0581689	0.0221335	-0.0218463	-0.0142032	-0.00943112	-0.0194274	-0.0300801	0.0409439	0.0629616	0.0803202	0.0296904
79.5	0.0216645	-0.0442512	0.030845	0.0972218	0.073629	0.00795649	0.0134061	-0.018048	0.025672	0.0762951	-0.00567127	0.0524424	0.0284136	-0.0356044	0.0257623	0.062344	-0.00625229	0.0682841	0.0106578	-0.0106478	-0.0121569	-0.00978632	-0.00816423	-0.0413883	0.0556664	0.0300094	0.0942538	0.030518	-0.0168939	0.0143507	0.0301547	0.0748782	-0.013469	-0.0373626	0.0202545	0.0386338	-0.00326979	0.131456	0.0633054	0.0108558	-0.0314581	-0.0167849	-0.0212369	-0.016198	-0.0498643	0.0430114	0.084347	0.0863007	0.0325302
79.8333	0.025615	-0.022172	0.0267338	0.0790709	0.0611143	0.0187493	0.0406413	-0.0245305	0.0329313	0.080431	0.00407746	0.0289464	0.0178392	-0.025291	0.0380917	0.0741518	0.00140162	0.073367	0.00447976	0.00225695	-0.00738969	-0.00652561	-0.0124797	-0.0247544	0.0411508	0.0537281	0.110462	0.0151199	0.0125787	0.0283449	0.0161714	0.0348837	-0.00476815	-0.0289695	0.0228471	0.0604159	0.0352735	0.121732	0.0228047	-0.000594566	-0.00550543	-3.77701e-05	-0.00572871	-0.0131024	-0.0416071	0.0676297	0.0871924	0.0577039	0.0166715
80.1667	0.0234219	0.0113001	0.0188297	0.0700983	0.0627432	0.0537879	0.0802103	-0.0217827	0.0335939	0.07229	0.0148901	-0.00285857	-0.00191179	0.00270744	0.0332711	0.0789964	0.0246691	0.0654119	-0.00224677	0.0171662	-0.00365224	0.00495957	-0.00971549	0.00805741	0.0262342	0.0942884	0.120597	-0.0131499	0.0521169	0.0293165	-0.00151196	-0.00469461	0.00599	-0.0110472	0.0143396	0.0753418	0.0857729	0.0768665	-0.0317414	-0.00832052	0.0341712	0.0237189	0.0215558	-0.00896614	-0.016841	0.103729	0.0790536	0.021644	-0.00572506
80.5	0.0202979	0.0353864	0.0211719	0.0789109	0.0788019	0.0895705	0.117058	-0.0146427	0.0439382	0.0597136	0.0194044	-0.0222513	-0.0174344	0.0326113	0.0196333	0.0796739	0.0411049	0.0566764	-0.00679222	0.0232407	0.0030015	0.0152087	-0.00518322	0.0330249	0.0329886	0.122962	0.121485	-0.030518	0.0703005	0.013784	-0.0120619	-0.00435972	0.0149404	0.009583	0.000985478	0.0716489	0.119546	0.0373192	-0.0565914	-0.00830117	0.0564902	0.0372765	0.0377479	-0.00143368	0.00648508	0.134852	0.0727919	0.0167682	-0.0180928
80.8333	0.0198838	0.035469	0.042982	0.108638	0.106882	0.107794	0.138738	-0.00733536	0.0743715	0.0495416	0.0128513	-0.0154143	-0.0187898	0.0509355	0.00480671	0.0785531	0.0342432	0.0570471	-0.00719998	0.0135555	0.0148356	0.0169756	-0.00285049	0.0328288	0.0741951	0.118721	0.112399	-0.020425	0.046295	-0.0174073	-0.00778794	0.0591983	0.0190772	0.0258656	-0.0115875	0.0430922	0.116515	0.0335111	-0.0234416	0.00112577	0.0398871	0.0288392	0.0269484	0.0106229	0.0146385	0.147803	0.0780663	0.0674998	-0.00929413
81.1667	0.0195343	0.0215724	0.0742125	0.140497	0.133793	0.110954	0.143229	-0.00163411	0.111818	0.0446058	0.000835073	0.00385532	-0.00990398	0.0533734	-0.00639629	0.0762952	0.0115354	0.066928	-0.0046051	-0.00315681	0.0273866	0.0118711	-0.00130827	0.0169614	0.125473	0.0913338	0.102386	0.00483395	0.00160831	-0.0461037	0.00642814	0.144541	0.018831	0.0298092	-0.0202522	0.00549424	0.0910192	0.0557094	0.0342593	0.0121883	0.000866906	0.00826207	0.00113714	0.0234213	0.0107513	0.142453	0.0917275	0.141368	0.0100932
81.5	0.0150327	0.00988203	0.0999986	0.150229	0.143653	0.106743	0.131119	0.00130065	0.137331	0.0467362	-0.00844696	0.0148566	0.00183108	0.0379128	-0.0098675	0.0731343	-0.0135878	0.0843522	-0.000915541	-0.0142496	0.0345089	0.0037203	0.00219663	0.00161813	0.15315	0.0582679	0.10294	0.0257496	-0.0316661	-0.0498243	0.0225616	0.194044	0.0154915	0.0131882	-0.0225071	-0.0198049	0.0660009	0.0841426	0.0676249	0.014756	-0.034548	-0.00918671	-0.0207366	0.0319517	0.00217148	0.121933	0.107424	0.191677	0.0240623
81.8333	0.00412459	0.0118481	0.109615	0.122686	0.126573	0.102418	0.104283	0.00104742	0.136658	0.0563297	-0.00872277	0.0036658	0.0103515	0.00577201	-0.00330156	0.0696193	-0.0298728	0.106388	0.0019423	-0.0109611	0.0315856	-0.00378551	0.00893417	-0.000832326	0.134792	0.0346952	0.120895	0.0275371	-0.0299393	-0.0153258	0.0338967	0.167903	0.0103668	-0.0258116	-0.016719	-0.018252	0.0590049	0.102073	0.0430954	0.00275062	-0.0460815	-0.0121037	-0.0240835	0.0322509	-0.00481263	0.0915742	0.119351	0.185661	0.0212173
82.1667	-0.00759272	0.0199802	0.108899	0.0791717	0.0966573	0.103492	0.0697559	0.000140439	0.114323	0.0680512	-0.00142206	-0.0165319	0.0149063	-0.0289095	0.00839538	0.0675579	-0.0347743	0.126242	0.00196827	-6.99173e-05	0.0201146	-0.00749087	0.0142415	0.0066733	0.0929161	0.0266018	0.144455	0.0143087	-0.0036407	0.0336864	0.0389548	0.0976032	0.0048381	-0.0633587	-0.00472992	-0.00243963	0.0659816	0.104897	-0.0115801	-0.013696	-0.0364423	-0.00454331	-0.0117549	0.0245419	-0.00815217	0.0654862	0.123898	0.14627	0.00860608
82.5	-0.0125593	0.0220529	0.107824	0.0501005	0.0740063	0.11504	0.0358587	0.00185288	0.0795425	0.0751325	0.0101	-0.0257741	0.0160728	-0.0487618	0.0185143	0.0690725	-0.027924	0.136157	-0.00285618	0.0077603	0.00312223	-0.00437425	0.0119725	0.0173718	0.0612759	0.037678	0.157168	-0.00509906	0.0282957	0.0642695	0.0375663	0.0324509	0.00030518	-0.0692106	0.0107494	0.00825308	0.0774829	0.0910455	-0.0533259	-0.0203999	-0.0140853	0.00557541	0.00903804	0.0100944	-0.00685818	0.0599759	0.118003	0.110381	-0.00211279
82.8333	-0.00601012	0.00952733	0.113375	0.057127	0.0729772	0.137926	0.00956967	0.00784263	0.041151	0.0726653	0.0220544	-0.0108555	0.0143707	-0.041809	0.0219061	0.0749338	-0.0100129	0.130406	-0.0125121	0.00463952	-0.0154662	0.00656126	-0.00124741	0.0253746	0.0640464	0.0677281	0.147245	-0.0224797	0.0491283	0.0540416	0.0301896	0.00937693	-0.00209147	-0.0253578	0.0265773	0.000461639	0.0856301	0.0623439	-0.0504815	-0.00821621	0.0122442	0.0112409	0.0303145	-0.0083308	-0.000694002	0.0841825	0.101373	0.104484	-0.00231145
83.1667	0.00564102	-0.0113889	0.12057	0.0868649	0.084954	0.15617	-0.00751038	0.0133064	0.00644355	0.06318	0.0289164	0.0144003	0.0100889	-0.0176507	0.0196619	0.0805053	0.0140319	0.111379	-0.0188301	-0.00622794	-0.0281298	0.0182141	-0.0177064	0.0282916	0.0870863	0.101013	0.121562	-0.0321466	0.0508846	0.0228633	0.0197953	0.0158105	-0.002248	0.0372756	0.0378875	-0.0151197	0.0888224	0.0342036	-0.0170492	0.0118414	0.0326382	0.00907132	0.0410172	-0.022009	0.00756762	0.118576	0.0848018	0.11351	0.00451443
83.5	0.0131854	-0.0308014	0.121435	0.117167	0.095577	0.149578	-0.0151249	0.0118257	-0.0176687	0.0510669	0.0247274	0.0294127	0.00345871	0.00871944	0.0144325	0.0797983	0.0382238	0.0834991	-0.0116036	-0.0188642	-0.026449	0.021458	-0.0269213	0.0246073	0.106675	0.117909	0.0916631	-0.029043	0.0277848	0.00115599	0.00998194	0.026805	-0.000319713	0.0755322	0.0393828	-0.0217818	0.0870284	0.0254317	0.0215534	0.02372	0.0368983	-0.00340785	0.0293191	-0.0207244	0.0144016	0.136459	0.0818538	0.112001	0.0118383
83.8333	0.0103072	-0.0402694	0.109658	0.130251	0.0937716	0.10646	-0.0134081	-0.000539644	-0.0259577	0.0406079	0.00663689	0.0200855	-0.00461567	0.0246563	0.00854474	0.0684857	0.0567895	0.0523541	0.0143748	-0.0278529	-0.00614028	0.011091	-0.0210729	0.0138977	0.104586	0.105606	0.0674571	-0.011108	-0.0201506	0.00991935	0.00347267	0.0234614	0.00323267	0.0601605	0.028352	-0.00835359	0.0794324	0.0473009	0.0443238	0.016566	0.019489	-0.0252092	-0.00972373	0.000539898	0.0171904	0.119451	0.100253	0.0832156	0.0146603
84.1667	0.00226311	-0.0371656	0.0855714	0.125787	0.0816039	0.0491254	-0.00405769	-0.0178166	-0.019927	0.0356519	-0.0157735	-0.00174038	-0.010538	0.0269081	0.00302829	0.0488845	0.0648068	0.0281917	0.0443132	-0.0300246	0.0205345	-0.00239181	-0.00299898	0.000105528	0.0845674	0.0785517	0.0523232	0.0117373	-0.0696991	0.0324664	-0.000511255	0.0110694	0.00672669	0.0175327	0.0124282	0.0141857	0.0620799	0.0809458	0.0479221	0.000324624	-0.00647489	-0.0414977	-0.0535252	0.0260048	0.0169464	0.0824349	0.124358	0.0452769	0.0140872
84.5	-0.00279749	-0.0203163	0.0511691	0.107808	0.0644248	0.0083852	0.0108378	-0.0315535	-0.00276329	0.0399395	-0.0298138	-0.0177396	-0.0100392	0.0145715	-0.00141146	0.024973	0.0575665	0.0224253	0.0584203	-0.0227712	0.0371772	-0.00457135	0.0217986	-0.0117349	0.0558607	0.0580097	0.0480078	0.0265761	-0.0918375	0.0426883	-0.00362402	0.000966405	0.00817448	-0.0120731	0.00183108	0.0293191	0.0302319	0.0999662	0.0334236	-0.00985968	-0.0232155	-0.0339768	-0.0726166	0.0346923	0.0155896	0.0486109	0.132688	0.0250248	0.0127522
84.8333	0.000433085	0.0086687	0.010313	0.0834617	0.0493764	0.00698207	0.0279477	-0.034763	0.0206647	0.0559997	-0.0266294	-0.0142865	-0.00103889	-0.0102367	-0.00385772	0.00404086	0.0333693	0.0423565	0.0436781	-0.00524817	0.0325786	0.0126748	0.0468272	-0.0177449	0.0272143	0.0586343	0.0536174	0.0246743	-0.067759	0.0231426	-0.0067256	0.00143001	0.00642077	-0.000733697	0.00370347	0.0255375	-0.0153277	0.0860504	0.00435979	-0.00382834	-0.0186375	0.00671843	-0.0475503	0.0134809	0.0142796	0.0357803	0.110833	0.040421	0.0119948
85.1667	0.00589503	0.0370446	-0.0256628	0.072355	0.050765	0.0353869	0.0389721	-0.026314	0.0387596	0.0815149	-0.0127062	0.00344576	0.00978712	-0.0333195	-0.00254826	0.00662338	0.00255612	0.0788398	0.0141623	0.0163351	0.0162837	0.0322812	0.0616315	-0.0186681	0.00540168	0.0686462	0.0576996	0.0140284	-0.0195218	-0.0089481	-0.0074992	0.00850016	0.00364075	0.030055	0.0128828	0.0113633	-0.0517254	0.0532409	-0.0259135	0.00863288	-0.00337446	0.0542238	0.00103601	-0.019324	0.0111343	0.0401516	0.0726679	0.0739159	0.00797905
85.5	0.0046867	0.049283	-0.0435563	0.0972081	0.0846876	0.0760026	0.0343691	-0.00653958	0.038242	0.112956	0.00163489	0.0255843	0.0135742	-0.0374601	0.00449051	0.0565674	-0.0215219	0.118618	-0.00927803	0.0340058	0.00302665	0.0308858	0.0547654	-0.0164034	-0.00329704	0.0696574	0.0461622	0.00681765	0.0205997	-0.0276951	-0.00283382	0.0151573	0.0028422	0.0464422	0.0211301	0.000326979	-0.0505646	0.0236683	-0.0415845	0.0127522	0.00625748	0.0732433	0.0424837	-0.0375607	0.00351153	0.0525346	0.0391394	0.0990819	-0.00442512
85.8333	-0.00837244	0.0355113	-0.0349107	0.170376	0.158518	0.115267	0.0095277	0.022523	0.0118477	0.145035	0.00856432	0.0426781	0.00457851	-0.0127993	0.0170761	0.16256	-0.028922	0.15091	-0.0114852	0.0413111	0.00344025	-0.00491113	0.0208335	-0.0124117	0.00893043	0.0527026	0.0142787	0.0112174	0.0287014	-0.0162468	0.00862451	0.0159208	0.00615001	0.0252831	0.0220007	0.00192605	0.00580052	0.0160972	-0.0318819	-0.00109482	-0.000280195	0.0413923	0.0534706	-0.023593	-0.00901442	0.0685646	0.0298744	0.100512	-0.0265124
86.1667	-0.0235783	0.00848054	-0.0102495	0.262754	0.244737	0.155754	-0.0204393	0.0520193	-0.023627	0.165433	0.0102187	0.0469637	-0.01046	0.0210896	0.0264015	0.272653	-0.0233338	0.174837	-6.74022e-05	0.0378773	0.0117531	-0.0486596	-0.0213557	-0.0063995	0.0560256	0.0465061	-0.00521346	0.0193876	0.0143604	0.00610017	0.0212016	0.0114658	0.0121575	-0.0137439	0.0162271	0.00952652	0.0920139	0.0358284	-0.0061976	-0.0219428	-0.0104162	-0.0120676	0.0400222	0.00611183	-0.0180023	0.103177	0.0592203	0.10688	-0.0442368
86.5	-0.0275059	-0.0134025	0.0151584	0.33487	0.3071	0.204075	-0.0354881	0.0713904	-0.0453702	0.16007	0.0112263	0.0310993	-0.0216805	0.0372756	0.0215037	0.319735	-0.0118551	0.191998	0.0116759	0.0248504	0.0180928	-0.063947	-0.046943	0.00236515	0.153462	0.0892144	0.0297886	0.0194846	-0.00447598	0.0110119	0.0274662	0.00400647	0.0185749	-0.0402548	0.00633613	0.0124615	0.171969	0.0847966	0.0210357	-0.0336788	-0.00580169	-0.0449633	0.0155006	0.0265608	-0.0127941	0.176133	0.140205	0.15788	-0.0397171
86.8333	-0.0113539	-0.0166812	0.0285927	0.355265	0.31823	0.260561	-0.0221017	0.0725494	-0.0371652	0.121984	0.0148194	-0.00655195	-0.0215013	0.0180063	-0.00355761	0.260074	-0.0006269	0.20178	0.0135991	0.0047309	0.0152704	-0.0278856	-0.0388178	0.0136565	0.300539	0.198869	0.140647	0.00431289	-0.0127667	-0.0189717	0.022651	-0.00416295	0.0232608	-0.032866	-0.00480306	0.00366772	0.216005	0.158704	0.0379642	-0.0250998	0.0237908	-0.0283991	-0.00792457	0.0199869	0.0119714	0.292561	0.271403	0.273229	-0.00320323
87.1667	0.0151827	-0.00769978	0.0275263	0.324523	0.286199	0.300435	0.00713007	0.0572957	-0.0091751	0.0726656	0.0186476	-0.0448088	-0.0114564	-0.0177554	-0.0346316	0.143436	0.00803644	0.194735	0.00817317	-0.0145634	0.00683036	0.0283142	-0.0108643	0.0234183	0.431852	0.313093	0.265761	-0.0147298	-0.00709665	-0.0578166	0.0126433	-0.010427	0.0246657	-0.00619733	-0.0129519	-0.00950425	0.220243	0.228326	0.0430499	-0.00464084	0.0561038	0.013409	-0.0228536	-0.00247211	0.0404686	0.399067	0.393577	0.392729	0.0425291
87.5	0.0377848	0.00224724	0.0119808	0.25124	0.227946	0.292645	0.0330903	0.0299004	0.0218422	0.0407229	0.0189648	-0.0567854	0.00464129	-0.0418678	-0.0525449	0.04296	0.0127773	0.159202	0.00102286	-0.0237605	-0.000999103	0.0599171	0.0152842	0.0266368	0.465823	0.3494	0.322787	-0.0215974	0.0130428	-0.0686147	0.00599462	-0.0120898	0.0213881	0.016131	-0.0135297	-0.0161002	0.18725	0.258204	0.0373337	0.0143535	0.0607587	0.0429678	-0.0230793	-0.0224526	0.0515755	0.427623	0.433035	0.436205	0.0665729
87.8333	0.0452344	0.00439998	-0.0152205	0.148204	0.159308	0.219449	0.0409345	-0.0038922	0.0414582	0.0454136	0.0130601	-0.0262156	0.022177	-0.0341994	-0.0437725	0.012137	0.012649	0.0906872	-0.00317805	-0.0164788	-0.0034253	0.0366775	0.0230264	0.0202165	0.351786	0.255263	0.257101	-0.00632957	0.0446834	-0.0281584	0.00876358	-0.00771813	0.013143	0.016736	-0.00439831	-0.00873609	0.12386	0.224766	0.0228916	0.0221063	0.0196324	0.0334522	-0.00614833	-0.0262434	0.0312443	0.335159	0.343294	0.351136	0.0482676
88.1667	0.0387174	0.000136954	-0.0400475	0.0449765	0.0917191	0.116371	0.0329078	-0.0324462	0.0445618	0.0685994	0.00236493	0.020686	0.0333293	-0.00665955	-0.0173841	0.0258495	0.00834778	0.0133521	-0.00356021	0.00210059	-0.00139689	-0.0136917	0.0158877	0.00873624	0.162727	0.0979645	0.124947	0.0166912	0.0709489	0.0319604	0.0170383	-0.000927545	0.00411205	0.0031849	0.00680838	0.00569201	0.0539773	0.151979	0.00593973	0.023111	-0.0363746	0.000710539	0.0153762	-0.0187443	-0.00627412	0.17842	0.186689	0.195628	0.00793728
88.5	0.0225208	-0.00662876	-0.0456681	-0.0246869	0.0355119	0.0322474	0.0155273	-0.0426526	0.0283717	0.0827935	-0.0106541	0.047085	0.0294753	0.0208322	0.011902	0.0393292	0.000980937	-0.0414755	-0.00020541	0.0239058	0.00270212	-0.0489878	0.00242509	-0.0013068	0.00254562	-0.0252568	0.0102878	0.0269967	0.0714858	0.0664494	0.0244144	0.00340394	-0.000406907	-0.0107176	0.0100137	0.0167179	0.00577663	0.0756956	-0.00627073	0.0254289	-0.0641064	-0.0287406	0.0251774	-0.00950754	-0.0396544	0.03911	0.052761	0.0554411	-0.0238477
88.8333	0.00164093	-0.0127726	-0.0221817	-0.0375692	-0.0014732	0.00296279	-0.00460256	-0.027255	-0.00550444	0.0686129	-0.0230964	0.0281679	0.00666786	0.0325652	0.0315118	0.020201	-0.00781978	-0.0518129	0.00617971	0.0411091	0.00686437	-0.03896	-0.0098577	-0.00513132	-0.0517445	-0.0440965	-0.0247417	0.0112544	0.0346653	0.0445753	0.0260781	0.00194002	0.0026214	-0.0141618	-0.000737931	0.0166311	-0.00147183	0.0243145	-0.00840471	0.0335204	-0.0350162	-0.0347152	0.0127739	-0.00551667	-0.0517659	-0.0209641	0.00702904	-0.00515532	-0.0252382
89.1667	-0.016087	-0.0183243	0.0125852	-0.0126021	-0.0213682	0.0125991	-0.0205295	-0.00240711	-0.0379017	0.0390905	-0.0303266	-0.0127949	-0.0203368	0.0296644	0.0374482	-0.0143359	-0.0143243	-0.0330557	0.012389	0.0468591	0.0105891	-0.00116435	-0.0176699	-0.00481984	-0.0306676	0.00401616	-0.00531089	-0.0153264	-0.0162446	-0.00616057	0.0235783	-0.00248876	0.00718118	-0.0083171	-0.0149183	0.00874485	0.0158933	-0.00357573	-0.00279196	0.0374425	0.0210056	-0.0223497	-0.00897205	-0.00347952	-0.0422576	-0.0195671	0.0189167	-0.00785553	-0.00927066
89.5	-0.0221183	-0.024102	0.033875	0.020745	-0.0287979	0.0322865	-0.0252141	0.00988483	-0.0452656	0.0153631	-0.0272755	-0.0405119	-0.0321065	0.017464	0.0278586	-0.0346888	-0.0142781	-0.00994352	0.0145914	0.034548	0.0137522	0.0348914	-0.018774	-0.0041708	0.00836731	0.0547184	0.021584	-0.0304007	-0.0492512	-0.0436978	0.0200547	-0.0055102	0.00499386	0.00265216	-0.017878	-0.000871944	0.0326308	-0.0168394	0.0063216	0.0236515	0.0594593	-0.00311125	-0.0213626	0.00246492	-0.0149729	0.00564248	0.0338242	0.00415515	0.00229724
89.8333	-0.0118649	-0.0300891	0.0250823	0.0390046	-0.0277285	0.0386528	-0.0146509	-0.0041374	-0.0136359	0.0126951	-0.0110934	-0.0299989	-0.0161311	0.00195765	0.00399473	-0.0206816	-0.00511078	-0.000934793	0.0102718	0.00273945	0.0162252	0.0466008	-0.0121514	-0.0058699	0.0208143	0.0595078	0.0199689	-0.0186576	-0.0419608	-0.0377847	0.0175987	-0.00382725	-0.00841983	0.0151123	-0.000447955	-0.00684002	0.0298639	-0.0230163	0.0152005	-0.0145714	0.048665	0.0131086	-0.0115603	0.0158062	0.023569	0.0235211	0.0120946	-0.00177107	-0.00560667
90.1667	0.00343558	-0.0329296	0.00221165	0.0427163	-0.0194896	0.0303145	0.00302938	-0.0252398	0.0325725	0.0228614	0.0121918	0.00249916	0.0124121	-0.00822272	-0.0204741	0.0101971	0.00901056	0.000638833	0.00217786	-0.0293189	0.0178626	0.0389628	-0.00165845	-0.00815173	0.0135791	0.0333219	-0.00204274	0.00707779	-0.0103742	-0.00540325	0.0141076	0.00155644	-0.022342	0.0275525	0.0246201	-0.00653898	0.0141717	-0.0243473	0.0221514	-0.0566446	0.00822222	0.0227206	0.00983111	0.0305483	0.0561476	0.0289854	-0.0261585	-0.0161318	-0.0213124
90.5	0.00858865	-0.0284326	-0.0105796	0.0384214	-0.00475209	0.0113856	0.0166623	-0.0259403	0.0593509	0.0317642	0.0343328	0.03043	0.0314235	-0.00378541	-0.0287742	0.0310423	0.0222346	0.00772733	-0.00562676	-0.0372085	0.0185143	0.0238779	0.00762951	-0.00813814	0.00643059	0.00695879	-0.0253154	0.0269464	0.0199094	0.0246561	0.00643059	0.00856201	-0.0222556	0.0389923	0.0390944	0.00196187	-0.00150243	-0.0217483	0.0259912	-0.0751616	-0.0294499	0.0237109	0.0263472	0.0383236	0.0628672	0.023467	-0.0458788	-0.018887	-0.0264646
90.8333	-0.00567555	-0.0146127	0.00302692	0.0314763	0.0144399	-0.0126217	0.017961	0.010369	0.0434785	0.0290954	0.0480403	0.0341391	0.0256935	0.019535	-0.0104194	0.0227428	0.0295042	0.0281203	-0.00976015	-0.00666953	0.017739	0.0111078	0.0115415	-0.00379117	0.0136596	0.00254101	-0.0342078	0.026264	0.0290603	0.0308735	-0.00666064	0.0151767	0.000317866	0.0476972	0.0305531	0.0186007	-0.00696323	-0.0162475	0.0257106	-0.051772	-0.0393709	0.0152718	0.0260809	0.0330177	0.0319271	0.00938061	-0.0233988	0.00211914	-0.00904834
91.1667	-0.0249293	0.00169362	0.0279942	0.0224973	0.0305478	-0.0306012	0.010149	0.0568001	0.00488655	0.019705	0.0498569	0.0215626	0.00757091	0.0458993	0.0199256	-0.00263827	0.0289396	0.048966	-0.009567	0.0359224	0.0139297	0.00185992	0.0095234	0.00356631	0.0276454	0.00749035	-0.0270549	0.0110452	0.0203285	0.020812	-0.0187034	0.0196522	0.0297023	0.048916	0.00981559	0.0353456	-0.00300853	-0.00932112	0.0209938	-0.00434986	-0.0263159	0.00141925	0.0153534	0.0175284	-0.0160916	-0.00692711	0.0193935	0.027507	0.0175888
91.5	-0.0288205	0.0114443	0.0414464	0.0109161	0.0346598	-0.0300485	-0.000672124	0.0755908	-0.0257056	0.0122326	0.0372829	0.00753414	-0.00370576	0.054442	0.0413084	-0.0252439	0.0194553	0.0522524	-0.00507363	0.0540326	0.00518807	-0.00479681	0.00192554	0.0117712	0.0352895	0.000553349	-0.0056858	-0.00752052	0.00273391	0.00930501	-0.0213123	0.0203062	0.044183	0.037143	-0.00648872	0.0421719	0.0068157	-0.00255714	0.0116986	0.0401748	-0.00249867	-0.012625	0.00504274	-0.00299312	-0.0525128	-0.0181264	0.0492212	0.0300127	0.0337588
91.8333	-0.0044401	0.00893333	0.0277747	-0.00287515	0.021774	-0.00474213	-0.00899842	0.0423119	-0.0261392	0.0125517	0.0105671	0.00342323	0.00473177	0.0321711	0.0387503	-0.0298396	0.00175387	0.0269429	0.00301287	0.0237413	-0.00903824	-0.00954144	-0.00981747	0.01839	0.0269313	-0.0309772	0.0252968	-0.0199494	-0.0152587	0.00752415	-0.00922159	0.0161381	0.0290795	0.010288	-0.00643479	0.0325845	0.0186042	0.00305344	-0.00145384	0.0604081	0.0210334	-0.022268	0.00316728	-0.0230238	-0.0560483	-0.0185209	0.0423755	-0.00682047	0.0256418
92.1667	0.0313482	0.00179942	0.000438294	-0.0146404	0.00252882	0.0264073	-0.0117148	-0.0141348	-0.00849819	0.0154712	-0.0190492	0.00674232	0.0202708	-0.00241193	0.0211679	-0.0196807	-0.0163089	-0.010096	0.0112624	-0.0284122	-0.0239175	-0.0120444	-0.0199335	0.0199065	0.00666212	-0.0656233	0.0501958	-0.0235803	-0.0274044	0.0119927	0.0103562	0.00887294	-0.00215164	-0.020078	0.00308448	0.0142051	0.0270152	0.00890846	-0.0142891	0.0571008	0.0378993	-0.0254319	0.00630515	-0.0355516	-0.0349617	-0.00894841	0.0134197	-0.0562216	0.00289287
92.5	0.0542376	0.00101727	-0.0198367	-0.0191828	-0.0085271	0.0382062	-0.00630343	-0.0515147	0.00657312	0.0130337	-0.0375763	0.0115396	0.0239282	-0.0229321	0.00345145	-0.0026449	-0.0250894	-0.0350224	0.0155642	-0.0632741	-0.0332719	-0.011724	-0.0215661	0.0125342	-0.0179887	-0.0733607	0.0505406	-0.0174581	-0.028013	0.015572	0.027089	0.000917675	-0.0290194	-0.0389686	0.0104717	-0.00181543	0.0263472	0.0170029	-0.0217695	0.0365399	0.0428842	-0.0206681	0.00817448	-0.0331926	-0.00490469	0.00811998	-0.0135151	-0.0806129	-0.0189648
92.8333	0.0469464	0.0137315	-0.0182222	-0.0133965	-0.00147169	0.0143559	0.00774095	-0.0401302	0.00409641	0.000423673	-0.0353105	0.013117	0.00341271	-0.0114087	-0.00314943	0.0141498	-0.0180018	-0.0309198	0.0131561	-0.053184	-0.0326483	-0.0083368	-0.0105798	-0.00491649	-0.0396018	-0.0353832	0.015792	-0.00220308	-0.0143805	0.0129412	0.03302	-0.00559952	-0.0361401	-0.0360536	0.00735526	-0.00727867	0.0134976	0.027979	-0.020393	0.00621295	0.0331427	-0.0080025	0.00432622	-0.0122873	0.0206808	0.0291203	-0.020157	-0.0545073	-0.0276204
93.1667	0.0202926	0.0317665	-0.00348194	-0.00254024	0.0151113	-0.0258621	0.0228736	-0.000431085	-0.00824211	-0.0146088	-0.0196913	0.0117905	-0.0267999	0.0165627	-0.00194802	0.0266242	-0.000694213	-0.00857361	0.00667082	-0.0164572	-0.0244913	-0.00299246	0.0062762	-0.0232474	-0.0511976	0.0222433	-0.0328637	0.0152617	0.00425416	0.00605091	0.0296952	-0.00966473	-0.0285596	-0.0196266	-0.00173364	-0.00579715	-0.0042437	0.0370678	-0.0128004	-0.0215902	0.0153055	0.00664048	-0.00235743	0.0159247	0.0371917	0.0461171	-0.0116717	-0.000781504	-0.0236144
93.5	-0.00788103	0.0431165	0.00972218	0.00603654	0.0280117	-0.0542713	0.0295371	0.0345957	-0.0170901	-0.0211719	-0.00244421	0.00912998	-0.0455423	0.0369922	0.000101727	0.031459	0.0181274	0.0143053	8.9759e-05	0.0170974	-0.0129702	0.00286107	0.0195315	-0.0306634	-0.0459065	0.062235	-0.0663083	0.0264375	0.0156659	-0.00133027	0.0210357	-0.0105426	-0.0164307	-0.00263763	-0.00903804	-0.00393604	-0.0169884	0.0381476	-0.00316806	-0.0333791	-0.00162763	0.0158616	-0.00716148	0.0364791	0.0422348	0.0500823	0.000915541	0.0455971	-0.0106995
93.8333	-0.023612	0.0388151	0.0100719	0.00674407	0.0271595	-0.0496125	0.0207686	0.0395532	-0.0122564	-0.0112648	0.00722073	0.00643043	-0.0369882	0.0316403	-0.00245597	0.0264969	0.0316075	0.0239123	-0.00348512	0.0244713	-0.00151458	0.0080693	0.0220205	-0.0185968	-0.0193239	0.056573	-0.0627397	0.0250635	0.0107478	-0.00624399	0.0103878	-0.00783827	-0.00790303	0.00481005	-0.00862388	-0.00682269	-0.0173231	0.0269019	0.00514232	-0.0195509	-0.0107071	0.014207	-0.00652313	0.0381626	0.0345856	0.0347179	0.00880177	0.0578397	0.0077103
94.1667	-0.0284609	0.0220532	-0.000377126	0.00103218	0.0150454	-0.0182969	-1.74313e-05	0.0194046	0.00380597	0.0115497	0.0101541	0.00388802	-0.00667559	0.00526721	-0.00908409	0.0142289	0.0402929	0.0220672	-0.00446958	0.00985775	0.00940425	0.0126517	0.0157955	0.00860983	0.0230964	0.0142984	-0.0296185	0.013831	-0.00713549	-0.0089726	-0.00120237	-0.00251882	-0.00311185	0.00399917	-0.00184876	-0.0138331	-0.00773453	0.00623563	0.0120282	0.0139471	-0.0131841	0.00400506	-0.00148838	0.0247648	0.0176956	0.00464701	0.0120725	0.0418725	0.0295573
94.5	-0.0278687	-0.000939017	-0.0162254	-0.00788942	-0.00269967	0.0263472	-0.0268123	-0.0132971	0.0254826	0.0408179	0.00972158	0.00142417	0.0345162	-0.0316164	-0.0177474	-0.00169219	0.0465809	0.0144961	-0.00415883	-0.0157495	0.0200547	0.0169212	0.0052135	0.0433865	0.0734354	-0.0462824	0.018279	-0.00233077	-0.0315014	-0.0106087	-0.0132636	0.0041082	-0.000188921	-0.000940973	0.00810684	-0.0229053	0.0068157	-0.0191409	0.0182018	0.05728	-0.0123598	-0.0104706	0.00574457	0.00382649	-0.00381475	-0.0327772	0.0130356	0.0118003	0.0531229
[truncated: 35 more columns]

## Sheet: 1 - Duoxa1#3
Animal	RQ01	RQ01	RQ01	RQ01	RQ01	RQ01	RQ01	RQ01	RQ01	RQ01	RQ01	RQ01	RQ01	RQ01	RQ01	RQ01	RQ01	RQ01	RQ01	RQ01	RQ01	RQ02	RQ02	RQ02	RQ02	RQ02	RQ02	RQ02	RQ02	RQ02	RQ02	RQ02	RQ02	RQ02	RQ02	RQ02	RQ02	RQ02	RQ02	RQ02	RQ02	RQ02	RQ03	RQ03	RQ03	RQ03	RQ03	RQ03	RQ03
Sample	NTC	NTC	NTC	Lung	Lung	Lung	Lung-NAC	Lung-NAC	Lung-NAC	Islet	Islet	Islet	Islet-NAC	Islet-NAC	Islet-NAC	Kidney	Kidney	Kidney	Kidney-NAC	Kidney-NAC	Kidney-NAC	NTC	NTC	NTC	Lung	Lung	Lung	Lung-NAC	Lung-NAC	Lung-NAC	Islet	Islet	Islet	Islet-NAC	Islet-NAC	Islet-NAC	Kidney	Kidney	Kidney	Kidney-NAC	Kidney-NAC	Kidney-NAC	NTC	NTC	NTC	Lung	Lung	Lung	Lung-NAC
Replicate	1	2	3	1	2	3	1	2	3	1	2	3	1	2	3	1	2	3	1	2	3	1	2	3	1	2	3	1	2	3	1	2	3	1	2	3	1	2	3	1	2	3	1	2	3	1	2	3	1
X	43: NTC	44: NTC	45: NTC	46: RQ101-1	47: RQ101-1	48: RQ101-1	49: RQ101-2	50: RQ101-2	51: RQ101-2	52: RQ102-1	53: RQ102-1	54: RQ102-1	55: RQ102-2	56: RQ102-2	57: RQ102-2	58: RQ103-1	59: RQ103-1	60: RQ103-1	61: RQ103-2	62: RQ103-2	63: RQ103-2	43: NTC	44: NTC	45: NTC	46: RQ201-1	47: RQ201-1	48: RQ201-1	49: RQ201-2	50: RQ201-2	51: RQ201-2	52: RQ202-1	53: RQ202-1	54: RQ202-1	55: RQ202-2	56: RQ202-2	57: RQ202-2	58: RQ203-1	59: RQ203-1	60: RQ203-1	61: RQ203-2	62: RQ203-2	63: RQ203-2	43: NTC	44: NTC	45: NTC	46: RQ301-1	47: RQ301-1	48: RQ301-1	49: RQ301-2
60.5	0.0222346	-0.0164352	0.0165815	0.0428524	0.0519252	0.108448	0.0573812	0.00773355	-0.0104466	0.0026449	0.00239785	0.0342601	0.0289838	-0.00635793	0.0486291	0.0538467	-0.009308	-0.00396735	-0.0107903	0.0422312	-0.0477725	0.00145324	0.0257643	0.0464813	0.0703896	0.0539032	0.121742	-0.00251138	0.0440986	0.0432484	-0.0680787	0.024993	7.2662e-05	0.00934615	-0.0197931	-0.0117349	0.0949874	0.0816358	0.0553902	-0.010071	0.0155189	0.0195097	-0.0151249	0.00682352	-0.00297914	0.132347	0.0192331	0.0756412	0.0206835
60.8333	0.0399561	0.0152229	0.000194575	0.0884316	0.0559681	0.0516904	0.0268699	-0.0129282	-0.000423576	0.0164077	-0.0176559	0.0215793	-0.014409	0.0148499	0.0126894	0.031278	0.00476733	0.0191715	-0.0103517	0.040018	-0.00456648	0.0168865	0.0381618	0.0159834	0.0688198	0.0968295	0.107568	-0.00409302	0.0273798	0.0054416	-0.0309851	0.0217864	0.0333055	0.0150842	0.0103237	0.0394484	0.122434	0.0810268	0.0710711	0.0101607	0.00809023	-0.005721	0.00750009	0.0199795	0.00785186	0.119053	0.0869111	0.0660934	0.00883567
61.1667	0.051274	0.0382852	-0.0113966	0.117206	0.0600966	0.00847952	0.00260984	-0.0256537	0.00820925	0.03025	-0.0285549	0.0164109	-0.0459616	0.0307378	-0.0172824	0.0122915	0.0187855	0.0387111	-0.00722351	0.0331917	0.0297691	0.0299561	0.0450026	-0.00888375	0.0663035	0.126526	0.0936111	-0.00103585	0.0149657	-0.0220074	0.000253489	0.0200125	0.0562552	0.0208961	0.034983	0.0747877	0.138502	0.0805611	0.0827846	0.025811	0.00322982	-0.0214711	0.0235987	0.0279369	0.0188522	0.102123	0.135494	0.0614721	0.00114221
61.5	0.0497847	0.0441558	-0.0133962	0.112369	0.0643964	-0.00763789	-0.00914759	-0.0225071	0.0140618	0.0442512	-0.0211446	0.0262673	-0.0538342	0.0359859	-0.0353183	0.000469508	0.0326895	0.0510523	0.0012837	0.0171392	0.046364	0.0382985	0.0407299	-0.0224895	0.0618944	0.129764	0.0800903	0.0112989	0.0111609	-0.0287406	0.019782	0.0211038	0.0586382	0.0268559	0.0487271	0.0784386	0.131813	0.0803823	0.0865632	0.0322983	0.00350594	-0.01826	0.0266446	0.0254971	0.0301911	0.0779227	0.145887	0.0667037	0.00175751
61.8333	0.0324886	0.0282817	-0.00313459	0.0668334	0.0693723	0.0107506	-0.00525561	-0.000168709	0.0163234	0.0575295	0.0083816	0.0544053	-0.0316487	0.0274369	-0.0375168	-0.00139214	0.0457277	0.0540869	0.0162806	-0.0092836	0.0404589	0.0399605	0.0228374	-0.021439	0.0560125	0.0998823	0.0678798	0.0341162	0.01771	-0.00959083	0.0246372	0.0254567	0.0353913	0.0325458	0.0477557	0.0429355	0.0968156	0.0804604	0.0803692	0.0271999	0.0101413	0.0077877	0.0132575	0.0108654	0.0409611	0.0459953	0.108651	0.083452	0.012473
62.1667	0.0100024	0.00228142	0.0135532	0.0123765	0.0772054	0.0465204	0.00501462	0.0262137	0.0165015	0.0653593	0.0424386	0.0870579	0.005124	0.0105844	-0.0282419	0.00635635	0.0543711	0.0516702	0.0325622	-0.0333432	0.0237398	0.0346313	0.00102108	-0.0112819	0.0545441	0.0564927	0.0604814	0.054885	0.0261174	0.0198471	0.0234238	0.0293224	0.00233016	0.0355823	0.0348968	-0.00567474	0.0512655	0.0800718	0.0698846	0.0167279	0.0189762	0.0381256	-0.007359	-0.00413752	0.0459477	0.0186017	0.0529674	0.10033	0.0256284
62.5	-0.00365336	-0.0181837	0.028706	-0.00950754	0.0904963	0.0764125	0.00928746	0.036876	0.0166832	0.0620534	0.0580933	0.106203	0.035551	-0.00691547	-0.0139239	0.0225783	0.0543959	0.0491486	0.0433448	-0.0388371	0.0120038	0.0224106	-0.0119725	0.000196187	0.0647419	0.025776	0.0620534	0.0576405	0.0253273	0.0387878	0.0276384	0.0279158	-0.0195097	0.0330903	0.0146359	-0.0329668	0.0187468	0.0783199	0.0627209	0.00925323	0.0245053	0.0486019	-0.022855	-0.00428706	0.0388596	0.0111821	0.017675	0.10269	0.0312003
62.8333	0.000417941	-0.0213625	0.0359983	0.0276521	0.10911	0.0834498	-0.000327718	0.0194574	0.0182091	0.0448197	0.0403941	0.100144	0.0443913	-0.018533	0.000384396	0.0446765	0.0435171	0.0496957	0.0438838	-0.0159191	0.0162688	0.00480424	-0.00754621	0.00707925	0.0897249	0.0261522	0.0741915	0.0330235	0.00918537	0.0328334	0.0442763	0.0182351	-0.0155363	0.0235313	-0.00784483	-0.0162336	0.0162376	0.0748166	0.0639798	0.0109853	0.0231262	0.0243158	-0.0239952	0.0192603	0.0172358	0.0329727	0.0297464	0.0821256	0.0224356
63.1667	0.0106164	-0.011145	0.0356461	0.0902318	0.121972	0.0757829	-0.0137816	-0.00878775	0.019434	0.0224454	0.00631635	0.0824925	0.0391726	-0.0222447	0.01514	0.064211	0.0272032	0.0477949	0.0375923	0.0198321	0.0284357	-0.0110579	0.00629922	0.0109292	0.116078	0.044998	0.0882411	-0.00190231	-0.00885674	0.0131365	0.0623285	0.00441083	0.0030691	0.0107135	-0.0245767	0.020358	0.0342942	0.0712103	0.0687228	0.0194885	0.0188484	-0.0126313	-0.0140019	0.049824	-0.00606402	0.068394	0.0686934	0.0552146	0.00566157
63.5	0.0102181	0.00466853	0.0295008	0.129584	0.115273	0.067844	-0.0165397	-0.0232015	0.0179665	0.00661224	-0.0191828	0.0731861	0.0331146	-0.0171538	0.0321775	0.0712814	0.0128612	0.035757	0.0299228	0.0464813	0.0356262	-0.0166396	0.0174137	0.0151773	0.12625	0.0619298	0.0929847	-0.0234676	-0.0104461	-0.00276281	0.0662845	-0.00764313	0.0186814	-0.000217986	-0.026894	0.0409232	0.0568671	0.069658	0.0695012	0.0301659	0.0175842	-0.0308869	0.000788103	0.0643422	-0.0143498	0.0956623	0.102163	0.044778	-0.00952431
63.8333	-0.0108727	0.0188568	0.0200446	0.11224	0.0821623	0.0699335	0.000657639	-0.00751937	0.0126469	0.00558781	-0.0175513	0.0851627	0.0353083	-0.00338595	0.0508389	0.0592854	0.00664842	0.00998348	0.0249586	0.0481252	0.0285657	-0.00687033	0.0169434	0.0224727	0.10946	0.0629377	0.08122	-0.01543	0.0151463	-0.00203626	0.0463179	-0.0126855	0.0187633	-0.00525667	-0.010358	0.021516	0.0713742	0.0719572	0.0615421	0.0382735	0.0226443	-0.00952226	0.0148971	0.0473152	0.00229508	0.0986096	0.106289	0.0650604	-0.0155245
64.1667	-0.0362387	0.0265147	0.0122828	0.0654415	0.0436352	0.0758237	0.0259717	0.02095	0.0072427	0.013982	0.00414254	0.103361	0.0383299	0.0148432	0.0604959	0.034813	0.00972424	-0.0167605	0.021307	0.0329881	0.0123949	0.00945876	0.00921902	0.0323354	0.0819889	0.0595081	0.0618059	0.00874445	0.0481529	0.00929614	0.0153371	-0.00816497	0.0111279	-0.00494928	0.0125639	-0.014054	0.0791015	0.0784673	0.0507744	0.0384794	0.0269328	0.0306986	0.026283	0.0134904	0.0266944	0.0835285	0.0911603	0.0959996	-0.0127408
64.5	-0.0428343	0.0233161	0.0118512	0.031608	0.0276462	0.0751549	0.0422893	0.0365043	0.00675309	0.0229903	0.0324254	0.10572	0.030627	0.0322955	0.0480278	0.00775213	0.0219984	-0.0276188	0.0162064	0.0153261	-0.00414173	0.020091	0.00186741	0.0435029	0.0668854	0.0695012	0.0476163	0.0281627	0.0611823	0.0205024	-0.00806548	0.00779719	0.00867584	-0.000980937	0.0251774	-0.0300385	0.084802	0.0891878	0.0458022	0.0253045	0.0207523	0.0585879	0.0337627	-0.0148231	0.0348987	0.0623272	0.0753505	0.108957	-0.00357497
64.8333	-0.0159571	0.00830069	0.0216471	0.040974	0.0518591	0.0614234	0.0378896	0.0220176	0.014313	0.0257273	0.0555204	0.0787177	0.00581109	0.0437665	0.00780375	-0.0128577	0.0417515	-0.0118184	0.00785653	0.00647653	-0.0135086	0.0166028	0.00114622	0.0535209	0.0793567	0.102882	0.0482348	0.0273245	0.0366727	0.023374	-0.0105095	0.0340883	0.0201738	0.00509451	0.0166213	-0.0027543	0.0922502	0.102824	0.0525197	-0.00298542	-0.00135599	0.051789	0.0364314	-0.0209474	0.0118216	0.0454106	0.0733406	0.0846158	0.0093143
65.1667	0.0257214	-0.00602942	0.0336135	0.0750317	0.0927724	0.0435499	0.0226225	-0.00533139	0.0255995	0.0229843	0.068436	0.0429873	-0.0218515	0.0441872	-0.0358465	-0.0213713	0.0607471	0.0170829	-0.00169743	0.00610116	-0.0130063	0.0059017	0.00783601	0.0551667	0.103245	0.13803	0.0600838	0.0123017	-0.00361914	0.0197956	0.000537903	0.0576295	0.0378528	0.0122482	-0.000633576	0.0432193	0.101306	0.112906	0.0659798	-0.0331472	-0.0278958	0.0232672	0.0344973	-0.0107312	-0.0221691	0.0371704	0.0832337	0.0409532	0.0222403
65.5	0.0551868	-0.00380637	0.0369546	0.103088	0.116593	0.034311	0.0117304	-0.0197878	0.0344255	0.0174716	0.0678772	0.027701	-0.0329304	0.0285226	-0.0511031	-0.0129922	0.0691197	0.0394446	-0.00944886	0.0109429	-0.00114443	-0.00127158	0.0213481	0.0400256	0.114552	0.145433	0.0762951	-0.00544127	-0.0281066	0.0141755	0.012398	0.0623507	0.0498098	0.0195824	-0.00828347	0.0712378	0.110851	0.111667	0.0785253	-0.0481931	-0.0431322	-0.00518136	0.0284472	0.00434519	-0.0378424	0.0404951	0.0990383	0.005268	0.0312592
65.8333	0.0532889	0.0239024	0.024821	0.102286	0.100331	0.0428393	0.0158466	-0.00382387	0.03606	0.0120343	0.0530978	0.0516728	-0.0146971	-0.00366077	-0.018164	0.0135269	0.0606397	0.0414817	-0.012747	0.0177281	0.0211599	0.00215568	0.0392594	0.00526101	0.0971609	0.106786	0.0906097	-0.0160191	-0.0151504	0.0101127	0.0155139	0.0386981	0.0470294	0.0258701	0.00594294	0.0561158	0.118757	0.0954627	0.0841876	-0.0368472	-0.0357658	-0.0165762	0.0193919	0.0146466	-0.0157909	0.0564682	0.114951	-0.00119444	0.0334193
66.1667	0.0323352	0.058288	0.00614906	0.0811234	0.0642015	0.0636917	0.0271683	0.0271802	0.0315963	0.010057	0.0335474	0.0922835	0.0187704	-0.03439	0.0347016	0.045236	0.0436213	0.0328328	-0.0103647	0.023117	0.0433588	0.00858479	0.0518095	-0.0296516	0.0664919	0.0486284	0.0992042	-0.0158637	0.0170994	0.00797036	0.0128176	0.00318338	0.032046	0.0285661	0.0301872	0.0185053	0.118863	0.077133	0.0837536	-0.0106812	-0.0122399	-0.0131999	0.01094	0.0179177	0.0240979	0.0789524	0.125921	0.018595	0.0297362
66.5	0.0124979	0.0736066	-0.0061783	0.0559332	0.0392207	0.087781	0.0332837	0.0496173	0.0235842	0.0150592	0.0212246	0.116555	0.0466926	-0.0410904	0.0672068	0.0656358	0.030015	0.0289921	-0.00143053	0.0237532	0.0524969	0.00674918	0.0474036	-0.0396588	0.0458476	0.00871303	0.0988639	-0.00298641	0.0405454	0.00730253	0.0103634	-0.0211652	0.0102817	0.0247959	0.0465582	-0.00948239	0.103996	0.0736374	0.079699	0.013021	0.0165669	-0.0021508	0.00732433	0.0137477	0.0521132	0.100005	0.127086	0.0556116	0.0222178
66.8333	0.00908101	0.0528173	-0.00313219	0.0403097	0.0476155	0.106884	0.0253532	0.0466147	0.0140769	0.0283211	0.0235046	0.101699	0.0530181	-0.0101814	0.0516329	0.0632346	0.0278807	0.0405967	0.0134093	0.0176293	0.0401858	-0.0100669	0.0201257	-0.00960862	0.0518418	0.0138144	0.0883229	0.0214227	0.0349904	0.00775879	0.0127375	-0.0178288	-0.0118114	0.0132424	0.042122	-0.00485623	0.0717736	0.0945092	0.0748078	0.0213138	0.0406036	0.0102623	0.0111505	0.00302945	0.0469927	0.112584	0.115707	0.0999496	0.012712
67.1667	0.0179177	0.0136921	0.0089008	0.0368869	0.0764496	0.116233	0.00882569	0.0282391	0.00314293	0.0421656	0.0292699	0.0656718	0.0406084	0.0359408	0.010534	0.0465706	0.0297172	0.0588542	0.027439	0.00813274	0.016306	-0.0303758	-0.0132239	0.0360442	0.0743331	0.0468026	0.0741089	0.0434589	0.0118377	0.00937071	0.018655	0.00367325	-0.0236599	-0.00118206	0.0237726	0.0188938	0.0389616	0.119577	0.0730969	0.0186027	0.0531298	0.020888	0.0185151	-0.00813077	0.0212694	0.11324	0.0975497	0.13818	0.00242775
67.5	0.0299731	-0.0172936	0.0196802	0.0455591	0.103996	0.111924	-0.00727738	0.0112917	-0.00964588	0.0466763	0.0227795	0.0366217	0.0170531	0.0658863	-0.0209675	0.0291892	0.0241327	0.0701152	0.0324254	0	-0.00469508	-0.0381392	-0.0301659	0.0629435	0.0964909	0.0795713	0.0646983	0.0460386	-0.00960955	0.0122653	0.0253632	0.0273124	-0.0136605	-0.0120074	0.00336062	0.0391576	0.0271141	0.121242	0.0788921	0.0136314	0.048233	0.0273645	0.0238873	-0.0123235	-0.00407466	0.0994253	0.0805039	0.155994	-0.0075855
67.8333	0.0372274	-0.0209365	0.0211442	0.0651641	0.113253	0.0925683	-0.0157506	0.00824617	-0.0234289	0.0355531	-0.00476595	0.0351615	-0.00935778	0.0574402	-0.017575	0.0218523	0.00466721	0.0646187	0.0234536	-0.00311343	-0.0116314	-0.0228148	-0.0160064	0.0472833	0.104771	0.0911996	0.0656095	0.0196476	-0.0148092	0.0161831	0.0303871	0.0401469	0.0230308	-0.0141629	-0.00914471	0.039226	0.0498419	0.0829182	0.0929771	0.0132963	0.0238815	0.0279022	0.0231818	-0.00491726	-0.0129567	0.0718057	0.0702795	0.14386	-0.0157298
68.1667	0.0357204	-0.00712168	0.0139456	0.0903144	0.106116	0.0668314	-0.0166519	0.0142658	-0.0321911	0.0169615	-0.0344009	0.051772	-0.0275338	0.0250898	0.00670606	0.0241859	-0.0154134	0.0481583	0.00888209	-0.00187546	-0.0063635	0.00415492	0.0128076	0.00745972	0.0987731	0.0895075	0.0705305	-0.0149518	-0.00826378	0.0193179	0.0323631	0.0415833	0.064219	-0.00817449	-0.0113013	0.0259951	0.0889832	0.0320613	0.10197	0.0171059	-0.00643469	0.023001	0.0180948	0.00760683	-0.00888957	0.0439017	0.0638639	0.111363	-0.018213
68.5	0.0225071	0.00699372	0.000915541	0.114566	0.0892066	0.0458944	-0.0118551	0.0201864	-0.0286288	0.00268304	-0.0402184	0.0694012	-0.0256842	-0.00750235	0.0280448	0.0330321	-0.0179117	0.0304163	0.000387833	0.00196518	0.00598623	0.0258313	0.0320439	-0.0275807	0.0813833	0.0895	0.0701915	-0.0294281	0.000762951	0.0194768	0.030205	0.0341148	0.0809498	0.00403274	-0.00254876	0.012262	0.118433	0.00713904	0.0889474	0.0227214	-0.0253445	0.0137331	0.0117679	0.0159896	-0.000285059	0.0324479	0.0560643	0.072866	-0.010694
68.8333	-0.00243421	0.0084431	-0.0141693	0.131734	0.0685744	0.0386429	-0.00331207	0.0193462	-0.00890584	0.00107278	-0.00607557	0.0749055	0.00223111	-0.022078	0.0287738	0.0442872	0.00805474	0.0189865	0.00596437	0.00656713	0.0201035	0.0298337	0.0249883	-0.0358798	0.0575075	0.101182	0.0589001	-0.00556476	0.00505818	0.0151621	0.0236835	0.0208324	0.0545135	0.0195039	0.0155213	0.00758498	0.118879	0.0335507	0.0462224	0.0277805	-0.0205413	0.00235935	0.00706026	0.0139124	0.00624451	0.048276	0.0443073	0.041625	0.00801579
69.1667	-0.02743	0.00102179	-0.0237514	0.136662	0.0479856	0.0447808	0.00671284	0.0150941	0.0169453	0.00677888	0.0451141	0.0707777	0.0392507	-0.0219966	0.0158801	0.0500632	0.0441086	0.0131084	0.0188718	0.00971875	0.029906	0.0220129	0.00499837	-0.0234328	0.0401308	0.114553	0.0452731	0.0343951	0.0056126	0.007656	0.0159944	0.0072168	0.00718117	0.031165	0.0327093	0.00856613	0.0981674	0.0844238	0.00305634	0.0298258	2.5298e-05	-0.0041052	0.00570074	0.00681842	0.0112848	0.078607	0.0364981	0.0264692	0.0264966
69.5	-0.0378835	-0.00728437	-0.0193281	0.124455	0.0306354	0.0617169	0.0158772	0.0132817	0.0354249	0.0110228	0.080673	0.0634194	0.0626626	-0.016022	0.00251411	0.0415263	0.0645574	0.0099329	0.028687	0.00911578	0.0291193	0.0127773	-0.00705045	-0.00322347	0.0442585	0.114615	0.0415045	0.0580933	0.00546782	-0.00106422	0.0111899	-0.000653958	-0.0285314	0.0309121	0.0366636	0.00856853	0.0709398	0.119818	-0.0020527	0.0263763	0.0233413	0.00254317	0.00913585	0.00309144	0.0172209	0.104759	0.0431612	0.0351209	0.0301765
69.8333	-0.0244281	-0.009904	0.00312174	0.0941904	0.0195308	0.0859798	0.0223005	0.0175967	0.0368297	0.00839936	0.0769306	0.0587325	0.0560908	-0.0108127	-0.00142231	0.0144475	0.0521422	0.00746274	0.0276194	0.0039882	0.0144757	0.0103908	0.0029776	0.0138665	0.0776395	0.0924216	0.0556142	0.0433009	0.00704879	-0.00852826	0.0118086	0.00153445	-0.0290826	0.0145407	0.0200646	0.0034799	0.0499806	0.111431	0.053453	0.0164286	0.0386186	0.0256497	0.0176089	0.00841459	0.0253176	0.112244	0.0698372	0.0698876	0.0105007
70.1667	0.00137932	-0.00592351	0.0296933	0.0608381	0.0169253	0.110578	0.0259496	0.0230721	0.0266437	0.00699625	0.0462452	0.0606206	0.0285033	-0.00460584	0.000977256	-0.0169829	0.0233376	0.00710808	0.0184105	-0.000297153	-0.00526496	0.0145369	0.0222589	0.0253629	0.118998	0.0632477	0.0789256	0.00830596	0.0103139	-0.0102935	0.0143333	0.011041	-0.00682831	-0.00655669	-0.00427957	-0.000713435	0.0406557	0.0775102	0.12837	0.00489045	0.0439725	0.0491262	0.0265504	0.0176687	0.0323583	0.103351	0.102129	0.111418	-0.0170169
70.5	0.0227516	0.00415627	0.0420005	0.0433429	0.0248839	0.127642	0.0272535	0.022577	0.0141474	0.0182745	0.00998194	0.0724876	-0.00479569	0.00646692	0.0033704	-0.0339695	0.0030518	0.0111309	0.00643422	0.0031608	-0.0183363	0.0227544	0.0312301	0.0308932	0.139803	0.048422	0.0985878	-0.0184743	0.0146051	-0.00142417	0.0137331	0.0233608	0.0169012	-0.0170881	-0.0185288	0.00449946	0.0464764	0.0479432	0.165553	-0.00185288	0.0397439	0.052026	0.0301879	0.0230339	0.0340058	0.0845618	0.120655	0.134945	-0.030845
70.8333	0.0272356	0.0189194	0.0280524	0.0538443	0.044377	0.131289	0.0267001	0.0119301	0.00653455	0.047557	-0.0141836	0.0943853	-0.0301916	0.0242035	0.00163124	-0.0233408	0.00919448	0.0203552	-0.00344151	0.0182955	-0.0160542	0.0322265	0.0172138	0.0304155	0.121157	0.0620443	0.105334	-0.0163101	0.0190718	0.019235	0.00672431	0.0339959	0.0257519	-0.00649227	-0.0103675	0.0236004	0.0678531	0.0445754	0.127263	0.000528518	0.0274298	0.0221729	0.0243471	0.0191852	0.0279245	0.0628205	0.112753	0.123465	-0.0161357
71.1667	0.0197156	0.0332897	0.00144062	0.077261	0.071995	0.123605	0.0250137	-0.00125179	0.00265122	0.075614	-0.0233355	0.112957	-0.0408273	0.0421201	0.000499911	0.00557906	0.0316818	0.029853	-0.00837412	0.03717	-0.0020654	0.0387145	-0.00492315	0.0252099	0.0826963	0.0892975	0.104237	0.00477866	0.0220951	0.037718	-0.00298877	0.0384752	0.0232749	0.0168706	0.0104224	0.0449545	0.092793	0.0570907	0.0533749	0.00814241	0.0131506	-0.0175271	0.0112468	0.0107772	0.0197838	0.0469174	0.09263	0.0910242	0.0152267
71.5	0.00940973	0.0412757	-0.0178476	0.0917067	0.103233	0.108662	0.0229777	-0.00640243	-0.000743388	0.0770776	-0.0182472	0.111493	-0.0315353	0.0516627	0.00693307	0.0378424	0.0534317	0.0332583	-0.00602731	0.0488797	0.0169012	0.0376244	-0.0134279	0.0168867	0.0536927	0.108136	0.10395	0.0270848	0.021864	0.0362783	-0.00995469	0.0323346	0.0179975	0.0399096	0.0285344	0.0528979	0.106203	0.0671324	0.00316806	0.015041	0.00418277	-0.0353976	-0.00529615	0.00495918	0.0172544	0.046104	0.0812134	0.0594319	0.0446743
71.8333	0.00355916	0.0382699	-0.0153795	0.0824435	0.132852	0.0904165	0.0212902	0.00300746	-0.00542733	0.0369739	-0.00077599	0.0803689	-0.00132406	0.0468278	0.0243354	0.0607684	0.061383	0.0268417	0.00406519	0.045552	0.0342399	0.0265753	0.00548067	0.00758923	0.0552107	0.102596	0.110005	0.0364538	0.0170717	0.0053434	-0.0101145	0.0141358	0.0164603	0.0512243	0.03252	0.0371333	0.0979447	0.0615449	0.0178495	0.0163477	0.00493042	-0.0108816	-0.020719	0.00711129	0.0244017	0.0657119	0.0921904	0.0458175	0.0575338
72.1667	0.0014953	0.0252001	0.00106052	0.0633269	0.152675	0.0723499	0.020308	0.0173591	-0.00732756	-0.0180961	0.0228882	0.0383008	0.0340941	0.0318145	0.0419038	0.0707451	0.0585591	0.0174196	0.0148897	0.0314415	0.0438389	0.0120396	0.0336973	0.00159287	0.0754878	0.0810548	0.115429	0.0329433	0.00842911	-0.0319638	-0.0049792	-0.00545662	0.0172578	0.0461752	0.0263627	0.00882975	0.0777038	0.047977	0.0663366	0.01147	0.00830913	0.0320994	-0.0274769	0.0155373	0.0308695	0.0953916	0.110293	0.0485942	0.054708
72.5	0.000572213	0.00437789	0.0181337	0.0553612	0.153789	0.057825	0.0203024	0.0229966	-0.000908275	-0.0511373	0.0454719	0.0110882	0.0548308	0.0133726	0.045283	0.0664276	0.0520042	0.0144452	0.0175624	0.0138348	0.0397098	0.00270303	0.0451449	0.00370576	0.0945551	0.0579698	0.110126	0.0201637	-0.00284835	-0.0443465	0.00254771	-0.0127522	0.0169977	0.0218131	0.0179039	-0.015477	0.0601205	0.0392784	0.0994743	0.000886477	0.00436228	0.0585041	-0.017279	0.0267718	0.0226965	0.120873	0.113012	0.0614958	0.0409942
72.8333	-0.0011577	-0.0204412	0.0253887	0.0715103	0.131654	0.0495785	0.0209984	0.0111057	0.0162086	-0.0366155	0.0604768	0.0169511	0.0472838	-0.00250833	0.0256794	0.0482982	0.0467572	0.0239595	0.00692871	-0.00149735	0.0189731	0.00436669	0.0227825	0.0155395	0.0973959	0.0450225	0.0879156	0.0022081	-0.0144933	-0.0122942	0.00951695	0.000708518	0.0134394	-0.0201549	0.0134662	-0.0231645	0.0561794	0.0445623	0.0824694	-0.0134349	-0.0124174	0.0439408	0.0125825	0.037054	-0.00757181	0.130974	0.0866342	0.0780508	0.0215115
73.1667	-0.00284863	-0.0397257	0.0239239	0.0925782	0.0992144	0.0478432	0.0199345	-0.00776257	0.0337701	0.00516023	0.0645047	0.0437889	0.022996	-0.0128795	-0.00345499	0.0241484	0.0398341	0.0383561	-0.00724987	-0.0148489	-0.00881519	0.011294	-0.0142864	0.0259194	0.088804	0.0427838	0.058296	-0.0148993	-0.0200301	0.0365582	0.0127961	0.022461	0.00894865	-0.0593974	0.0132967	-0.0172637	0.0622399	0.0579971	0.0379766	-0.0235694	-0.0297402	0.00661492	0.0424852	0.0414415	-0.0413607	0.126862	0.052614	0.0909648	0.00266785
73.5	-0.00295643	-0.0425	0.017725	0.0913289	0.0737883	0.0522258	0.014103	-0.0182155	0.0383655	0.0424201	0.0549325	0.0719209	-0.000203454	-0.0155525	-0.0231065	0.00359677	0.0262455	0.0466163	-0.0114827	-0.0280296	-0.0309903	0.0148639	-0.0379223	0.0204739	0.0785258	0.0490469	0.0346825	-0.0246517	-0.0119311	0.0627894	0.00920677	0.0348096	0.00704263	-0.0709271	0.0161237	-0.00471876	0.0710053	0.0700144	0.00301268	-0.0201028	-0.0308668	-0.0246188	0.0472237	0.0346967	-0.0535886	0.11279	0.0411994	0.0927377	-0.00880664
73.8333	-0.000520472	-0.0226038	0.010338	0.0514082	0.0672515	0.0617995	0.00206794	-0.00987277	0.0218371	0.0512275	0.0314119	0.0855119	-0.00831308	-0.00963689	-0.0199398	-0.00605001	0.00406582	0.0411276	0.0026019	-0.0408174	-0.0373678	0.00913834	-0.028488	-0.0079225	0.0735926	0.0611529	0.0274209	-0.0226006	0.0130908	0.0398961	-0.00182406	0.0257185	0.00997035	-0.0393427	0.0202975	0.0078208	0.0762179	0.0738454	0.00502158	0.00155396	-0.00587328	-0.0283364	0.0122789	0.014533	-0.0280417	0.0931915	0.0707404	0.0793129	-0.00846555
74.1667	0.00308583	0.00686266	0.00355048	-9.58264e-06	0.0697162	0.0735024	-0.0113188	0.00759619	-0.00296203	0.0389791	0.00269364	0.0841095	-0.0026411	0.000564038	-0.00333186	-0.00673335	-0.0163748	0.0279008	0.0229007	-0.0448617	-0.0276842	-0.00108893	-0.000355617	-0.0374127	0.0701759	0.074636	0.0345778	-0.0125328	0.0413603	-0.00695349	-0.0104491	0.00578931	0.0149079	0.0124108	0.0226564	0.014884	0.0757755	0.0739186	0.0331563	0.0266898	0.027904	-0.0128374	-0.0341245	-0.00953083	0.0160222	0.0732214	0.111997	0.0604072	-0.000997121
74.5	0.00590553	0.0279841	-0.00128975	-0.0248683	0.0658536	0.0837388	-0.0196333	0.0195097	-0.0179257	0.0209049	-0.0201967	0.071107	0.0116768	0.00944886	0.0116623	-0.00270666	-0.0216823	0.0163526	0.0321914	-0.0297802	-0.00415627	-0.00834111	0.0236006	-0.0388937	0.061732	0.0845786	0.0511495	-0.000293213	0.0549615	-0.0396735	-0.00421579	-0.00871672	0.0177631	0.0518024	0.0196607	0.0112947	0.0686147	0.0774615	0.0669972	0.0357687	0.0463136	0.00614811	-0.0530758	-0.0250248	0.0504774	0.0582132	0.123833	0.049181	0.00662677
74.8333	0.00691963	0.0281754	-0.00339203	0.00310472	0.0462863	0.089162	-0.0185933	0.0150895	-0.0110829	0.00928262	-0.0286465	0.0514427	0.0291047	0.0125851	0.0138877	0.00241327	-0.00389726	0.0137116	0.0193561	0.00860055	0.0285458	-0.00707154	0.0266667	0.00483293	0.044788	0.0876169	0.0714494	0.00913965	0.0419936	-0.0309931	0.0232169	-0.006046	0.0150325	0.0552627	0.00917978	-0.00448977	0.0557565	0.0884269	0.0897563	0.017171	0.0333812	0.0162383	-0.0193845	-0.0233098	0.0546057	0.0524999	0.0801333	0.0546393	0.00923544
75.1667	0.00886086	0.016172	-0.00419442	0.0630477	0.0254426	0.0874207	-0.0124838	-0.000829669	0.00499775	0.00458268	-0.0236953	0.036235	0.0425058	0.0102166	0.00779098	0.0075561	0.0232014	0.0184549	-0.00230621	0.0496183	0.055939	0.000545958	0.0167705	0.0633486	0.0281539	0.0866025	0.0870574	0.0142543	0.0146145	0.00309683	0.053745	0.00752446	0.00556798	0.0350692	-0.00527979	-0.0194766	0.0465584	0.097667	0.099173	-0.00905728	0.00584078	0.0184452	0.0372584	-0.0110707	0.0373196	0.0564112	0.0148805	0.0691661	0.00886289
75.5	0.0153999	0.00603959	-0.00569221	0.122315	0.0237023	0.0764125	-0.00773124	-0.0195097	0.0116125	0.00432339	-0.00879546	0.0381476	0.0443434	0.00375607	0.00171874	0.0122881	0.0404001	0.0268715	-0.0133925	0.0664019	0.061087	0.0104074	0.00800009	0.0943302	0.0237102	0.085941	0.0888702	0.0144061	-0.00900282	0.0357902	0.0631529	0.02121	-0.0111899	0.0124615	-0.0188023	-0.0170392	0.052462	0.0927592	0.0966187	-0.0149538	-0.0113962	0.0171292	0.0734414	0.00117713	0.0149393	0.069276	-0.0229198	0.0809902	0.00934433
75.8333	0.027762	0.0079029	-0.00858663	0.154822	0.0538655	0.0569459	-0.00836903	-0.0333048	-0.00339015	0.0060266	0.0118818	0.0635481	0.0302911	-0.00461973	0.00169712	0.0163876	0.0346254	0.0354868	-0.00108038	0.0419803	0.0341984	0.0186945	0.0105782	0.0686743	0.0392216	0.088519	0.0719053	0.0098209	-0.0156403	0.0462765	0.03638	0.0263879	-0.0333918	0.00381901	-0.0271251	0.0122051	0.0784778	0.0670231	0.0839567	0.0169995	-0.000916288	0.015687	0.0588482	0.00525681	0.000535195	0.0881416	0.000635351	0.0823142	0.0134468
76.1667	0.0373913	0.0161229	-0.00840276	0.16072	0.0984127	0.0414744	-0.00885764	-0.0389378	-0.0259532	0.00722826	0.0312893	0.0936205	0.00886488	-0.0096782	0.00446992	0.0204807	0.0173656	0.0417707	0.0211297	-0.00101607	-0.00593788	0.0227313	0.0192661	0.0101549	0.0659901	0.0911475	0.0476648	0.00420775	-0.0118996	0.0377274	-0.0050155	0.0230821	-0.0495522	0.00608102	-0.0285973	0.0486649	0.103891	0.0367475	0.0650193	0.0625439	0.0247036	0.0136598	0.0155422	0.0023475	-0.00582162	0.10093	0.0590383	0.0812353	0.0196648
76.5	0.0332865	0.0211195	0.000628313	0.146723	0.132245	0.0453623	-0.00126432	-0.0342238	-0.0354674	0.00546782	0.041661	0.103253	-0.00820857	-0.00542282	0.00446033	0.0254053	0.00624893	0.0434295	0.0331566	-0.0300564	-0.0333882	0.0201274	0.0249594	-0.0442343	0.091202	0.0891186	0.0317715	0.00214632	-0.00933707	0.0193099	-0.0303206	0.0134788	-0.0457771	0.0113269	-0.022221	0.0655048	0.101556	0.0239639	0.0441309	0.0869764	0.0453887	0.00962492	-0.0213181	-0.00403274	-0.0073098	0.0932835	0.110679	0.0898248	0.0254244
76.8333	0.00948808	0.0162252	0.0206429	0.119941	0.137034	0.0763272	0.0183346	-0.0184748	-0.0182774	-0.000201524	0.0377559	0.0769138	-0.0124918	0.0111027	-0.00189214	0.0313706	0.0135152	0.0395194	0.0213069	-0.0221543	-0.0296856	0.0101923	0.0211627	-0.0655379	0.104679	0.0800546	0.0358623	0.00675427	-0.0155359	-0.000432589	-0.0187728	0.000394014	-0.0143116	0.0132475	-0.00842275	0.0447864	0.0560566	0.043081	0.026029	0.0664253	0.0456843	0.00319459	-0.025808	-0.0101038	-0.00625582	0.058268	0.124401	0.11413	0.0280599
77.1667	-0.0197954	0.00642213	0.039247	0.0890834	0.121537	0.111498	0.0378267	0.00300968	0.0114578	-0.00467159	0.0244318	0.0373968	-0.00870413	0.0306938	-0.0100828	0.0360698	0.0298488	0.034496	-0.00256075	0.0074981	-0.00623057	-0.000964436	0.011816	-0.0569528	0.106787	0.0708995	0.0556298	0.015301	-0.0221857	-0.0154528	0.0105876	-0.0108352	0.0280405	0.0119799	0.00667199	0.00415759	-0.00110772	0.0780174	0.0171033	0.0203444	0.0286164	-0.00188022	-0.0089365	-0.0110376	-0.00157739	0.0186553	0.110866	0.136107	0.024537
77.5	-0.0353137	-0.0003951	0.040414	0.0632565	0.101282	0.120357	0.0410904	0.0234335	0.0326252	-0.00132049	0.00907157	0.0170756	-0.00485382	0.0411055	-0.0135906	0.0365672	0.0405454	0.0341651	-0.0202	0.0341646	0.0181096	-0.00553349	0.00346796	-0.0297142	0.100525	0.0709278	0.0827802	0.0235938	-0.0170029	-0.0203272	0.0287702	-0.0142418	0.0583364	0.00927279	0.0155133	-0.0298368	-0.0267072	0.105069	0.0241568	-0.0209812	0.00183108	-0.000813815	0.00905369	-0.00174389	0.00865999	0.0046431	0.0911908	0.131685	0.0117293
77.8333	-0.0238859	0.00133902	0.0147472	0.0498509	0.0895408	0.0842973	0.0183763	0.0366009	0.0303198	0.0136116	-0.00184145	0.0373795	-0.00657215	0.0336999	-0.00761357	0.0309441	0.0350917	0.040786	-0.0181808	0.0390866	0.0285314	0.00174203	0.000728306	0.00480074	0.0891966	0.0852758	0.10902	0.0278614	0.00651243	-0.0122951	0.0160612	-0.00592393	0.0599075	0.00673414	0.0131191	-0.0369993	0.00756785	0.107227	0.0496667	-0.0343546	-0.0263165	0.00854221	0.0129465	0.0189291	0.0241387	0.0357363	0.0822322	0.087048	-0.0105366
78.1667	0.00339161	0.00787371	-0.0206296	0.0493908	0.0905632	0.0323529	-0.0145762	0.0387187	0.0144668	0.0324364	-0.0054213	0.0759587	-0.00998183	0.0142667	0.00577419	0.0213505	0.0197391	0.0424328	-0.00233833	0.0274179	0.0264862	0.015909	0.000450588	0.0346473	0.077309	0.102529	0.126056	0.0260177	0.0317258	0.00075333	-0.0101445	0.00975753	0.0411835	0.00540988	0.00477814	-0.02252	0.0703479	0.0942612	0.078807	-0.0249323	-0.0446348	0.0177869	0.00763242	0.0363792	0.035533	0.0886692	0.0838106	0.0293775	-0.0306224
78.5	0.0293527	0.0131291	-0.0419623	0.060684	0.106343	0.00546947	-0.0356552	0.0265943	0.00119892	0.0446033	0.000318595	0.099519	-0.00882843	-0.00779719	0.0227795	0.0109538	0.00492984	0.0236333	0.0166759	0.0102901	0.0174892	0.0294616	-0.00245069	0.0477389	0.0696717	0.107133	0.125593	0.0163983	0.0362192	0.0082653	-0.0231752	0.0263763	0.0168688	0.00620534	-0.00165306	0.00206344	0.115344	0.0826349	0.0924261	-0.00495918	-0.0412228	0.0158821	0.00302833	0.0320657	0.031265	0.129484	0.0914871	-0.00389301	-0.0339367
78.8333	0.0403478	0.0124879	-0.0329034	0.0806628	0.134345	0.0310622	-0.0292723	0.000894307	0.002411	0.0423265	0.0152005	0.0850309	0.000930262	-0.0238437	0.038714	0.00240216	-0.0010817	-0.0225687	0.0294018	-0.00280869	0.00652914	0.0363269	-0.0108569	0.0369741	0.0687882	0.0890109	0.103227	-0.00102197	0.0068624	0.00324461	-0.0054566	0.0380723	-0.000697286	0.0094267	-0.000231145	0.0259007	0.109815	0.0837931	0.0778973	0.0146307	-0.0102399	-0.00330994	0.00590093	-0.00386679	0.00540661	0.133606	0.100466	0.0126611	-0.011846
79.1667	0.0367934	0.00718282	-0.00672981	0.098759	0.153922	0.0824265	-0.0059304	-0.0222771	0.0130448	0.0288787	0.0303894	0.050525	0.0144877	-0.0282182	0.0453077	-0.00373154	0.00120652	-0.0690664	0.0311448	-0.0089635	-0.00351082	0.0361617	-0.0188325	0.0151922	0.0679398	0.0599782	0.0700993	-0.0197094	-0.0323228	-0.00707837	0.0241955	0.0412498	-0.00863523	0.0129835	0.00733436	0.0408891	0.0752206	0.0891031	0.0486933	0.0281466	0.0299147	-0.0263244	0.0104156	-0.0465338	-0.0253704	0.114004	0.104521	0.0564298	0.0204518
79.5	0.0226225	-9.08275e-05	0.0158753	0.102529	0.1399	0.119328	0.0173444	-0.0229567	0.0238041	0.0102972	0.0348861	0.0242971	0.0248253	-0.0160147	0.0333955	-0.00739336	0.00910846	-0.080237	0.0184017	-0.00690289	-0.0102739	0.0300554	-0.0182382	0.000217986	0.0581017	0.0373259	0.0412385	-0.0314906	-0.0480268	-0.0119166	0.0378678	0.0328796	-0.00643059	0.0141863	0.0174207	0.0396128	0.0465673	0.0849125	0.0248119	0.0312083	0.0547816	-0.034796	0.00758759	-0.0623658	-0.0387442	0.0930292	0.0970709	0.092795	0.0418009
79.8333	0.0029136	-0.00668975	0.0197809	0.0846955	0.0792149	0.113665	0.0274168	0.0102973	0.0268696	-0.0071525	0.0225432	0.0270539	0.0265515	0.0135765	-0.000580193	-0.00856394	0.0191294	-0.0341842	-0.00836432	0.00324919	-0.011765	0.0194862	-0.0044577	0.00397866	0.0352048	0.0338526	0.0283572	-0.0308515	-0.0187358	-0.00408833	0.0174193	0.0124641	0.00540889	0.0109145	0.0264628	0.0187533	0.0494053	0.0629852	0.0209457	0.0213962	0.0475591	-0.0168067	-0.00751291	-0.0297995	-0.0203213	0.0869136	0.0753709	0.0966766	0.0375199
80.1667	-0.0126717	-0.0101787	0.0120656	0.0586483	0.0072518	0.0858783	0.0267138	0.0548384	0.0203316	-0.0162909	0.00662101	0.049147	0.0207847	0.0449795	-0.0377452	-0.00736226	0.02454	0.0360824	-0.0328242	0.015787	-0.00743482	0.00748699	0.0130309	0.014812	0.0150017	0.0443894	0.0299004	-0.0229143	0.0298792	0.00916655	-0.0162013	-0.010366	0.0222866	0.00332473	0.0311262	-0.00861892	0.0714556	0.0367478	0.0305666	0.00413183	0.0220759	0.0137721	-0.0235947	0.0247024	0.0125803	0.0874123	0.0520283	0.0811491	0.0188243
80.5	-0.0133262	-0.00817448	0.00536022	0.0429432	-0.0284933	0.0685398	0.0215534	0.0794984	0.00375753	-0.00971029	0.00523166	0.0733387	0.0102705	0.058522	-0.0536179	-0.00394191	0.0178022	0.0838268	-0.0346825	0.0236096	0.00290434	-0.00252073	0.0212264	0.0151584	0.0182004	0.0592754	0.0409959	-0.0154602	0.0603514	0.0170029	-0.0322728	-0.023448	0.0385835	-0.0078574	0.0281338	-0.0253363	0.0909819	0.0250432	0.0418415	-0.0132027	-0.000181655	0.0366217	-0.0253115	0.062671	0.0347143	0.0801607	0.0434882	0.0688255	0.00340394
80.8333	0.00643361	0.000679591	0.00856785	0.0510317	0.00351489	0.0842601	0.0170468	0.0627134	-0.0208697	0.0151104	0.0287844	0.0858706	-0.00165976	0.0411706	-0.0322616	0.00132922	-0.00416033	0.0758015	-0.00251417	0.0218502	0.0181953	-0.00782987	0.011985	-0.00567643	0.0565288	0.0702276	0.0565086	-0.0136062	0.0469177	0.0123242	-0.010612	-0.0185463	0.0491352	-0.0206395	0.0162039	-0.0196124	0.0912092	0.0401856	0.0457019	-0.0243493	-0.00361568	0.0365369	-0.00368673	0.056793	0.0282335	0.0562988	0.0591692	0.0754299	0.00358412
81.1667	0.0307964	0.0136337	0.0156815	0.0759461	0.0709672	0.115797	0.0134796	0.0213361	-0.0419044	0.0411452	0.0568767	0.0869005	-0.00933167	0.00644756	0.00807865	0.00722599	-0.0265763	0.0327128	0.0396247	0.0145807	0.032401	-0.00859152	-0.00340592	-0.0309256	0.105796	0.074475	0.0702508	-0.0118112	0.0106314	0.00302864	0.0268139	-0.00313284	0.0505943	-0.027962	0.00203455	-0.00118509	0.0752076	0.0683748	0.0441377	-0.0275455	0.00381742	0.0187679	0.0247773	0.0243793	0.00488606	0.0289844	0.0803837	0.0891313	0.010232
81.5	0.0386271	0.0269114	0.0169666	0.105614	0.125593	0.135945	0.00993108	-0.0181762	-0.0452855	0.0464813	0.0614027	0.0800654	-0.00648508	-0.0254862	0.0406125	0.0123089	-0.0302129	-0.0112447	0.0588079	0.0081074	0.0382398	-0.00567127	-0.00880119	-0.036957	0.13283	0.0706243	0.0757719	-0.00186965	-0.0157505	0.000762951	0.0475001	0.0113934	0.0400675	-0.0214989	-0.00568126	0.0148267	0.0510087	0.089282	0.0419036	-0.022153	0.00827278	-0.0063216	0.0372085	-0.00610361	-0.0161809	0.0168803	0.0814178	0.0912098	0.00885023
81.8333	0.0165383	0.0368306	0.00606521	0.130651	0.133218	0.127707	0.0059013	-0.0353133	-0.0226387	0.0176143	0.0251301	0.0686664	0.00963015	-0.0386587	0.0455072	0.0154054	-0.00362669	-0.0294184	0.0337026	0.00695434	0.0312273	0.000156605	0.00646418	-0.00932637	0.116274	0.0600942	0.0703469	0.0204188	-0.00882356	0.0125106	0.029407	0.0158898	0.0169118	0.00248068	-0.00142908	0.0173616	0.0268421	0.0888945	0.0430601	-0.0086701	0.000309263	-0.028749	0.0189674	-0.0137102	-0.020656	0.0342159	0.0486189	0.0714229	-0.00995014
82.1667	-0.0178668	0.0400871	-0.00987347	0.152424	0.116044	0.11492	0.00257481	-0.0333518	0.0116632	-0.025327	-0.0256809	0.0546616	0.0277243	-0.0338546	0.0307602	0.0164101	0.033466	-0.0253242	-0.0106497	0.00851637	0.0180698	0.00848324	0.0311347	0.0296585	0.0820161	0.0555494	0.0661535	0.0432338	0.0174057	0.0266018	-0.00764252	0.0102391	-0.0105161	0.0293252	0.00759091	0.0115889	0.0117296	0.0784624	0.0488913	0.00785698	-0.0118993	-0.040057	-0.0116555	-0.00758016	-0.0135703	0.0774883	0.0165803	0.0534368	-0.0351243
82.5	-0.0392375	0.0334708	-0.0203236	0.174985	0.110368	0.131628	0.0015572	-0.0215152	0.0375607	-0.0538057	-0.0538967	0.0396735	0.0329976	-0.0160474	0.0113269	0.0154843	0.0535592	-0.0100201	-0.037614	0.00840609	0.00827117	0.0189911	0.0484746	0.0485019	0.0677601	0.0724667	0.0790954	0.0507499	0.0395781	0.0267033	-0.03336	-0.00341959	-0.0316097	0.0397879	0.0109999	0.00673577	0.0148912	0.0755517	0.059987	0.0212453	-0.0157751	-0.0321697	-0.028137	-0.00437425	-0.00479045	0.138762	0.0319568	0.069395	-0.0505191
82.8333	-0.0305926	0.0162786	-0.0173279	0.204197	0.145964	0.201201	0.0035222	-0.00809191	0.0403102	-0.0472438	-0.0345651	0.0295239	0.0159567	0.00855109	-0.000662931	0.0132034	0.038091	0.0066125	-0.0220125	0.00396536	0.0076854	0.0303069	0.0457862	0.0266348	0.103431	0.123683	0.1218	0.0332534	0.039984	0.00323559	-0.0259335	-0.0215755	-0.0379303	0.0217461	0.00216736	0.00917757	0.0446782	0.0950672	0.0777706	0.0266914	-0.00362837	-0.00197464	-0.0124913	-0.0151963	-0.00145793	0.212149	0.125865	0.142148	-0.0444773
83.1667	-0.00842963	-0.00216471	-0.00320373	0.253163	0.226511	0.304303	0.00541602	0.0023697	0.0264334	-0.0169006	0.00854169	0.0468341	-0.0116666	0.028777	-0.00437977	0.0117986	0.0042763	0.0193991	0.0155037	-0.000546701	0.00756783	0.0368338	0.0265225	-0.0128042	0.187845	0.211475	0.193788	0.00547815	0.0235129	-0.0263661	0.00254428	-0.0352308	-0.0297115	-0.00842513	-0.0105443	0.0138833	0.105968	0.141268	0.106998	0.0249106	0.0126805	0.033786	0.0191174	-0.0289216	0.000186649	0.299958	0.26727	0.257377	-0.0233257
83.5	0.00238422	-0.0100274	0.0171628	0.336792	0.349163	0.410925	0.00325302	0.0062562	0.00776823	0.0180056	0.03947	0.118425	-0.0328341	0.0322283	-0.00181934	0.0139148	-0.0217259	0.0243418	0.0428259	0.00085832	-0.00447598	0.0319192	-0.00182563	-0.0357497	0.31204	0.33548	0.291306	-0.0117304	0.000704263	-0.0379128	0.031504	-0.0340159	-0.00935495	-0.0272265	-0.0150243	0.0129702	0.202768	0.215751	0.153258	0.0179978	0.0164034	0.0534066	0.0419875	-0.0288686	0.00662789	0.406544	0.409599	0.391467	0.00211279
83.8333	-0.0140913	-2.26403e-05	0.0383153	0.45515	0.498995	0.491784	-0.00487019	0.00187172	-0.00566926	0.0414292	0.0327763	0.252942	-0.0349554	0.0123362	0.00451854	0.0208449	-0.0208134	0.0192668	0.0367843	0.0115259	-0.0346652	0.0124444	-0.0312034	-0.0183953	0.457024	0.483282	0.402001	-0.00409895	-0.0194114	-0.0157488	0.04429	-0.0121103	0.0186303	-0.0185767	-0.00372969	0.0015773	0.327137	0.311572	0.215594	0.00818442	-0.00276304	0.0422984	0.0382595	-0.00477656	0.0216948	0.525218	0.510442	0.517019	0.0227444
84.1667	-0.0380886	0.0169562	0.0525164	0.548917	0.612761	0.520506	-0.012528	-0.00480945	-0.0111504	0.0500157	0.00505703	0.386339	-0.0232293	-0.0141359	0.0101176	0.0284732	-0.00211046	0.00929616	0.00996359	0.0242299	-0.0645181	-0.0105743	-0.0513007	0.0220302	0.563684	0.594241	0.479125	0.0163561	-0.0338384	0.0216493	0.0399	0.0181093	0.041305	0.00393262	0.0126111	-0.0130696	0.423331	0.387625	0.26687	-0.00175291	-0.0293434	0.0143418	0.0174435	0.0279316	0.0385942	0.605103	0.544043	0.591493	0.0363921
84.5	-0.0409133	0.0254708	0.0514583	0.54393	0.615134	0.471445	-0.0112127	-0.00589553	-0.00776823	0.0435836	-0.0165815	0.436393	-0.00730253	-0.0245915	0.00995749	0.0313319	0.0182018	0.00137604	-0.0161128	0.0291011	-0.0693777	-0.0225867	-0.0512435	0.0580388	0.562874	0.595664	0.467333	0.0310462	-0.0410898	0.0472717	0.0212453	0.0397171	0.0436224	0.0192918	0.0187021	-0.0207232	0.423656	0.394261	0.273401	-0.0089011	-0.0414173	-0.00946562	-0.0041082	0.047412	0.047877	0.584275	0.488809	0.568558	0.0426079
84.8333	-0.00464745	0.0154263	0.0303942	0.396435	0.461606	0.334963	0.00379318	0.00380566	0.00419902	0.0239241	-0.0122904	0.349942	0.00496773	-0.00445501	0.0013746	0.025637	0.0270658	0.000928904	-0.0248315	0.0196326	-0.0338835	-0.0140947	-0.0253856	0.0683227	0.414635	0.445076	0.335681	0.0266217	-0.0400962	0.0418411	-0.00665799	0.0404727	0.0174696	0.0128798	0.00498226	-0.0147095	0.28894	0.301384	0.214484	-0.0108734	-0.0243664	-0.0136832	-0.0132304	0.0386272	0.0425385	0.427736	0.33932	0.424002	0.0412054
85.1667	0.0455203	-0.00189933	-0.00117937	0.184331	0.23093	0.165445	0.0220444	0.0186877	0.0197331	0.000719851	0.00874867	0.190054	0.0128816	0.0287657	-0.00886732	0.0143414	0.0239173	0.00728293	-0.019219	0.0027654	0.0201386	0.00419223	0.0110077	0.0562941	0.195757	0.220881	0.15083	0.0106888	-0.0314572	0.0170109	-0.030374	0.0268785	-0.01753	-0.00436908	-0.0151683	-0.00264883	0.0941005	0.157119	0.121337	-0.00738869	0.00722084	-0.00509736	-0.00950611	0.0137665	0.0253498	0.208177	0.154854	0.222075	0.0330453
85.5	0.0736248	-0.00988483	-0.0302047	0.0159297	0.0326797	0.0332817	0.0293055	0.0304446	0.0326308	-0.0143735	0.0300966	0.0488602	0.0175286	0.0495415	-0.0116477	0.00208149	0.0113155	0.0182427	-0.0072117	-0.0111972	0.0615665	0.0165124	0.0374433	0.0315451	0.0122145	0.0317002	0.00384214	-0.00390698	-0.0161902	-0.00783297	-0.0343621	0.0101227	-0.0348191	-0.0151319	-0.0226342	0.00426526	-0.0574212	0.0291462	0.0381559	0.00130792	0.0314541	0.0039489	0.00429462	-0.00817448	0.0015259	0.0252137	0.0108584	0.0491422	0.0192498
85.8333	0.0550725	0.00230061	-0.0456705	-0.0299004	-0.0507756	-0.0106317	0.0169465	0.0332219	0.0374483	-0.0135009	0.0388481	-0.00511389	0.0196645	0.0395919	-0.00150973	-0.00729392	-0.00683187	0.0305813	0.0040443	-0.0144808	0.0675031	0.0115849	0.0391504	0.00323508	-0.0569934	-0.0416269	-0.0392217	-0.00746829	0.00345994	-0.0173441	-0.00975173	-0.000451521	-0.016959	-0.00736708	-0.00534225	-0.00160745	-0.0903168	-0.0307806	-0.00143526	0.0135834	0.0324217	0.00416099	0.0237759	-0.0130701	-0.0231668	-0.0469757	-0.0382107	-0.0302239	0.0016763
86.1667	0.0107563	0.0223258	-0.0447511	0.007935	-0.045868	0.00660605	-0.00123906	0.0309716	0.0317797	-0.00400998	0.0362334	0.00224694	0.0187101	0.00962869	0.0123489	-0.0130883	-0.0212227	0.0369453	0.0105647	-0.00942568	0.0479527	-0.00394961	0.0242469	-0.0212077	-0.0407768	-0.0293863	-0.012309	-0.00288888	0.0203372	-0.0123337	0.0256479	-0.00288007	0.0170145	0.00984074	0.020613	-0.013693	-0.0418055	-0.0346015	-0.00610866	0.0222537	0.018127	-0.00156128	0.0380384	-0.00627471	-0.0407578	-0.0359656	-0.0218805	-0.0386264	-0.0148788
86.5	-0.0270593	0.0320691	-0.026667	0.0610874	-0.00623077	0.038399	-0.00585209	0.0300973	0.0139785	0.0029512	0.0270166	0.0214549	0.0137524	-0.0223877	0.0170666	-0.0153932	-0.0212066	0.0289502	0.00915541	-0.000901009	0.0211446	-0.0189697	0.00657312	-0.0347876	0.00497735	0.0103543	0.0256309	0.0037896	0.0260577	0.00234754	0.0473575	0.00295643	0.0389472	0.0221256	0.0320948	-0.021864	0.0227614	-0.0101805	0.00489015	0.0187468	0.00255172	-0.00726955	0.0345572	0.00198703	-0.0427253	0.00523166	0.00932708	-0.0204616	-0.0248839
86.8333	-0.0343833	0.0191569	0.00633846	0.0760342	0.0238688	0.0477479	0.015038	0.0339399	-0.0145317	-9.6278e-05	0.0156239	0.0149048	0.00458984	-0.0413876	0.00457132	-0.0142355	-0.00074959	0.00293913	-0.00105509	0.00652299	0.00190898	-0.0247445	-0.00304562	-0.0331195	0.0340093	0.0307694	0.0295292	0.00738698	0.0157258	0.0211042	0.0387411	0.0153297	0.0292702	0.0192985	0.0143073	-0.0185909	0.051867	0.0178253	0.0152889	-0.00105188	-0.00300785	-0.00830106	0.00665358	0.00414482	-0.0246892	0.0328634	0.016416	-0.0112755	-0.0242222
87.1667	-0.0203177	-0.00579173	0.0399299	0.0585564	0.0376261	0.0360413	0.0434868	0.0335889	-0.0400475	-0.00595443	0.00512949	-0.00747738	-0.00613363	-0.0438628	-0.0140524	-0.00938451	0.0277151	-0.0258325	-0.0116493	0.00947145	-0.00852218	-0.0221042	-0.00584362	-0.022259	0.0385674	0.0300023	0.00983904	0.00616883	-0.00160201	0.0353615	0.0145367	0.0251206	0.00275551	0.00787937	-0.0141828	-0.00673612	0.0493309	0.0375881	0.0207082	-0.0234275	0.00200166	-0.00513554	-0.028965	0.0032451	0.00116334	0.0402142	0.00649344	-0.0112122	-0.0144339
87.5	-0.00223799	-0.0264098	0.056749	0.0292609	0.0376026	0.0142645	0.0540815	0.017071	-0.0457956	-0.00375607	-0.00173026	-0.0238831	-0.0150628	-0.0291956	-0.0229305	-0.000544965	0.0471377	-0.0373812	-0.0118875	0.00486836	-0.0123162	-0.0142695	-0.00607007	-0.0108721	0.020527	0.0174389	-0.00910587	-0.000737799	-0.013381	0.0358	-0.00267396	0.0213626	-0.0172393	-0.00143508	-0.026468	0.00823987	0.0328069	0.0404873	0.0197423	-0.0302078	0.0154479	0.000461683	-0.0497444	0.00498853	0.0185037	0.0298278	-0.00180761	-0.0115656	0.0015259
87.8333	0.0064656	-0.0305521	0.0453891	0.00538323	0.0270468	-0.00745897	0.0303795	-0.0213542	-0.02187	0.0129721	-0.00325697	-0.0188205	-0.0189453	0.000391955	-0.0114657	0.0111737	0.0453733	-0.0194128	0.00450108	-0.00821076	-0.0114316	-0.00416207	-0.00724826	-0.00540198	-0.0141874	0.0017787	-0.00904165	-0.0128336	-0.0105968	0.0174983	0.00268648	-0.00150319	-0.0142027	-0.00107967	-0.00504718	0.0214312	0.0172018	0.0225018	0.0121221	-0.00996961	0.0330366	0.00681266	-0.039761	0.0126398	0.0160042	0.0061194	0.00516514	-0.00562888	0.0198084
88.1667	0.0083432	-0.0229604	0.0182489	-0.00932695	0.0119571	-0.0224525	-0.00818029	-0.0624962	0.0141652	0.0331275	-0.00190398	-0.00206469	-0.0149391	0.031319	0.00983228	0.0190436	0.0298977	0.0096088	0.0259105	-0.0220841	-0.00699156	0.00649152	-0.00999787	-0.00340217	-0.0434553	-0.0110225	0.00401656	-0.0241301	0.00164374	-0.00687258	0.0181798	-0.0274045	0.000993957	0.00398365	0.0299562	0.0301497	0.00643486	-0.0019916	0.0021273	0.0217148	0.0418246	0.0125891	-0.00961149	0.0197197	0.00234238	-0.0190104	0.0211411	0.0053063	0.0329888
88.5	0.0099301	-0.0125985	-0.0063216	-0.0144914	-0.000980937	-0.0249013	-0.0331884	-0.0809315	0.0378787	0.041214	-0.00116259	0.0102925	-0.00030518	0.0471649	0.0251774	0.014932	0.0130915	0.0235307	0.0362656	-0.0269185	8.9759e-05	0.0162636	-0.0142127	-0.000203454	-0.0411071	-0.015695	0.0179838	-0.0272664	0.0147034	-0.0202436	0.0243636	-0.034861	0.0106334	0.00566122	0.0490123	0.0322619	0.00167849	-0.0140165	-0.00482542	0.042524	0.0267072	0.0165502	0.0234771	0.0173131	-0.00880328	-0.0317896	0.0348688	0.0179489	0.0327482
88.8333	0.0155186	-0.00637535	-0.0147353	-0.0104878	-0.00634721	-0.0117158	-0.0255462	-0.0596182	0.0322611	0.027376	-0.00342424	0.00694154	0.024904	0.0370853	0.0231863	-0.00461404	0.00460224	0.00567539	0.0249228	-0.0164883	0.00849004	0.0231797	-0.0188974	0.00711005	0.00711654	-0.00913831	0.02336	-0.0175427	0.0216434	-0.0113834	0.00792164	-0.0104636	0.00243622	-0.00130582	0.0317205	0.0269989	0.00285423	-0.00116389	-0.00479276	0.036865	-0.0188796	0.0176973	0.0446536	0.000637574	-0.00770198	-0.0232141	0.0373465	0.0289824	0.0149468
89.1667	0.0204293	-0.00298214	-0.0124576	-0.000716304	-0.00378458	0.00929232	-0.00339874	-0.0150405	0.00999162	0.00432158	-0.00668102	-0.0042979	0.0494701	0.0125408	0.0100874	-0.0243294	0.00314546	-0.0227312	0.00296404	0.00100017	0.0152549	0.0230789	-0.0195	0.0144411	0.0678347	0.00307124	0.0209836	-0.0009022	0.0223179	0.00758926	-0.0199582	0.0269131	-0.0141266	-0.0108371	-0.0058028	0.0190499	0.00488032	0.0227062	0.000275058	0.0160569	-0.0673347	0.0160012	0.0485698	-0.0185594	-0.000414197	-0.00334967	0.0285696	0.0349885	-0.00783955
89.5	0.0177396	0.000944606	-0.00971715	0.0106668	0.00579843	0.0275865	0.00579843	0.0279357	-0.00882843	-0.00960047	-0.00782514	-0.0108238	0.059383	-0.00943209	-0.00348778	-0.0242691	0.00470347	-0.0309876	-0.0130973	0.0137331	0.0170221	0.0112535	-0.0105796	0.0159393	0.0957562	0.0131882	0.0142781	0.014051	0.0182795	0.0187177	-0.0419623	0.0503235	-0.0241462	-0.0140174	-0.0383119	0.0144688	0.00142417	0.0371666	0.00695442	-0.00185288	-0.0825161	0.0116751	0.0322535	-0.0243977	0.0030518	0.0129702	0.010783	0.0325232	-0.0188563
89.8333	0.00372314	0.00725166	-0.0135579	0.0195095	0.020177	0.0349908	-0.0157892	0.0492801	-0.009908	-0.00230068	-0.00465787	-0.0036557	0.0452699	-0.0159219	-0.00944173	0.00672853	0.00603652	0.000792294	-0.0113871	0.0137498	0.0115507	-0.0132462	0.0101389	0.00807279	0.0610135	0.0154989	0.00623796	0.0206158	0.0112807	0.00999681	-0.0449925	0.0407627	-0.0172037	-0.00508165	-0.0463894	0.0171436	-0.0109912	0.0277443	0.0123837	-0.00356184	-0.0419419	0.00531736	-0.00315634	-0.00691435	-0.00372187	0.0147479	-0.0121563	0.0203497	-0.00725784
90.1667	-0.0125623	0.0117191	-0.0182863	0.0216762	0.031861	0.0327733	-0.0475112	0.0483039	-0.00219704	0.0132725	0.00138341	0.0117017	0.0163062	-0.010519	-0.00981178	0.0446932	0.00701655	0.0492319	0.00141251	0.00850284	0.00108518	-0.0363382	0.0322664	-0.00341567	-0.00456697	0.0124182	-0.00185691	0.0197029	0.00387361	-0.00677356	-0.0328136	0.0109896	-0.000838961	0.00913402	-0.0339307	0.0222984	-0.0244203	0.00378339	0.015949	0.00525284	0.0222287	-0.000932261	-0.040076	0.0201845	-0.0127916	0.0063301	-0.0299441	0.00605783	0.0141646
90.5	-0.0188631	0.00861045	-0.0150243	0.0130356	0.0320439	0.0245631	-0.059096	0.0291535	-0.000455789	0.0179112	0.0079523	0.026122	-0.0136957	-0.000939017	-0.00916904	0.0568716	0.00829338	0.0801392	0.01398	0.00929794	-0.0110083	-0.0401821	0.0422479	-0.0104646	-0.0537352	0.00839246	-0.00915541	0.0141258	-0.00118942	-0.0138421	-0.0134061	-0.0182963	0.0129181	0.0186434	-0.0106595	0.0229912	-0.0280621	-0.0194175	0.0175987	0.0141691	0.0641759	-0.00454864	-0.0568105	0.0372756	-0.0126234	-0.00410086	-0.0306643	-0.000555585	0.0267108
90.8333	-0.0076904	-0.00496926	0.00135816	-0.00728306	0.0160567	0.0138788	-0.0307121	-0.0020325	-0.0143361	-0.000501123	0.0128678	0.0320251	-0.0331511	0.00647599	-0.010602	0.0228202	0.0100157	0.069623	0.0176402	0.0232272	-0.0212055	-0.0141836	0.0310154	-0.00742231	-0.0521166	0.006881	-0.0145785	0.00636255	-0.00193735	0.000465654	0.00610484	-0.0309361	0.0151359	0.0168955	0.014008	0.0142612	-0.0148904	-0.0295935	0.0173385	0.0151207	0.0519944	-0.00386394	-0.0393946	0.0305465	0.00385618	-0.00965951	-0.00809177	0.00665276	0.0175382
91.1667	0.00938365	-0.0205481	0.0209978	-0.0271066	-0.00422146	0.00379841	0.0157112	-0.0311489	-0.033056	-0.0257153	0.0146103	0.028015	-0.0393859	0.0108784	-0.0112687	-0.0286656	0.0103273	0.0349954	0.0143037	0.0405278	-0.0253494	0.0232686	0.00744827	0.0017233	-0.0168381	0.00739323	-0.0161355	-0.0024521	0.00047632	0.0235173	0.0220167	-0.0289338	0.0092746	0.0110805	0.0318859	-0.000929523	0.00702113	-0.0266138	0.0154044	0.00946461	0.00943525	-0.000639308	-0.00478277	0.00942754	0.0258778	-0.00864851	0.0212339	0.0192124	-0.0027637
91.5	0.016022	-0.0268123	0.0302833	-0.0310012	-0.012774	-0.00271029	0.0478043	-0.0420986	-0.0407254	-0.0343909	0.0118257	0.0142418	-0.0319542	0.0127941	-0.00684455	-0.0564804	0.00687118	0.00386925	0.0085271	0.047223	-0.0191246	0.04654	-0.0150869	0.0105746	0.0220982	0.00845115	-0.0116078	-0.0115191	0.00411694	0.0366035	0.0314822	-0.018834	0.00189271	0.0118238	0.0350958	-0.0176379	0.0258241	-0.013381	0.0120898	0.000913864	-0.0258363	0.00250684	0.0223408	-0.0108399	0.0382116	-0.000667582	0.0350821	0.0249994	-0.0177477
91.8333	0.00121065	-0.0164443	0.0200139	-0.00944955	0.000371046	-0.00352236	0.0429818	-0.0249159	-0.0267026	-0.0117385	0.00423675	-0.00702139	-0.0121683	0.0124863	0.0049803	-0.0329704	-0.00133214	-0.00377325	0.00378142	0.0337466	-0.0008646	0.03786	-0.0258346	0.0143673	0.0411027	0.00875385	-7.30754e-05	-0.0194775	0.00714786	0.0265143	0.0324221	-0.00661089	-0.00154463	0.0253963	0.0198971	-0.0309685	0.0321865	0.00631602	0.00774077	-0.00713644	-0.0263673	0.00401357	0.0242215	-0.01856	0.0305355	0.0132844	0.0188058	0.0159517	-0.0155288
92.1667	-0.0247714	0.00188983	-0.00136823	0.0233996	0.0210071	0.000116132	0.0177941	0.00583824	-0.0013402	0.0228269	-0.00412667	-0.0250085	0.0116247	0.00916667	0.0184572	0.0157121	-0.00975036	0.00152705	-0.000805967	0.00817279	0.0205032	0.0109124	-0.0244832	0.0148703	0.0422374	0.00770879	0.0142053	-0.0227196	0.00812436	0.00203666	0.0258279	0.00404299	5.49281e-05	0.0406508	-0.000898271	-0.0362168	0.026843	0.0251439	0.00291184	-0.0125622	-0.00555448	0.00654985	0.010824	-0.0162191	0.0121593	0.0266116	-0.0119078	0.000255321	-0.00247089
92.5	-0.046322	0.0155279	-0.0210105	0.047481	0.0288831	0.00611632	-0.00142417	0.0294717	0.0197604	0.0413392	-0.00815771	-0.0268304	0.0293191	0.00178413	0.025823	0.0499635	-0.0124733	0.00159856	-0.00719354	-0.0170138	0.0334027	-0.012755	-0.0133322	0.015486	0.0339768	0.00490049	0.0256679	-0.0170756	0.00569969	-0.0225434	0.0134592	0.0100056	0.00669049	0.0420858	-0.0103407	-0.0287261	0.0130445	0.034883	-0.00179	-0.0135571	0.0129933	0.0138421	-0.000957429	-0.009849	-0.00269967	0.0313191	-0.0337878	-0.00984207	0.0104997
92.8333	-0.0512835	0.0152422	-0.0287942	0.0482983	0.010692	0.0122607	0.0040379	0.0308894	0.0249672	0.0247101	-0.00443662	-0.00514181	0.0334725	-0.00963058	0.0218893	0.0416438	-0.00577212	-0.0159344	-0.0162387	-0.0316602	0.0298738	-0.0172274	0.0042954	0.0183713	0.0235519	0.000370739	0.0299744	-0.000732547	-0.000361521	-0.0358087	-0.00224233	0.00946115	0.0171729	0.0198794	0.00270881	-0.00701876	-0.00528941	0.0301166	-0.0059893	-0.00933804	0.0120973	0.02733	0.00125111	-0.0043373	-0.00393645	0.0226188	-0.0299609	-0.00587477	0.0149963
93.1667	-0.0412756	0.00554265	-0.0255367	0.033632	-0.0190979	0.0158169	0.0223967	0.0173852	0.0185247	-0.0106384	0.00370797	0.025228	0.0272953	-0.0207193	0.0117683	0.00846815	0.00535613	-0.0402642	-0.0243942	-0.0349395	0.0164199	-0.00912171	0.0209819	0.0207031	0.0132195	-0.00400972	0.0276629	0.0186958	-0.00584932	-0.037818	-0.0161059	0.00581981	0.0255595	-0.013071	0.0261465	0.0176653	-0.0215656	0.0166386	-0.0102365	-0.0032155	0.000299917	0.0393058	0.0117416	5.4526e-06	0.00210279	0.00854929	-0.00914327	0.00549435	0.0127914
93.5	-0.0213626	-0.00562628	-0.0147895	0.0168319	-0.039074	0.0139239	0.0342449	0.00185016	0.00864678	-0.0394064	0.0112604	0.043906	0.0166614	-0.0260421	0.00314717	-0.0203845	0.0137331	-0.0547872	-0.0270121	-0.0283563	0.0031608	-0.000687494	0.028286	0.0184126	0.00399278	-0.00591287	0.0204907	0.0312391	-0.00544238	-0.031499	-0.0222782	0.00379799	0.0247196	-0.0381884	0.0420577	0.0309069	-0.0285226	0.00304545	-0.0153135	0.000476844	-0.00742606	0.0397752	0.0202855	0.00401292	0.00495918	0.000356044	0.0135515	0.0138203	0.00819683
93.8333	0.00396642	-0.012004	0.000269136	0.00839943	-0.0331273	0.00465917	0.0248498	-0.00557658	0.00191267	-0.0422819	0.0143524	0.035696	0.0063869	-0.021688	0.00192157	-0.0224596	0.0139285	-0.0471342	-0.0207846	-0.013629	-0.00204373	-0.00147056	0.0201635	0.00859213	-0.00340176	-0.00366569	0.0100947	0.0295251	0.00467059	-0.0195915	-0.0166341	0.00697408	0.00961955	-0.0414591	0.036927	0.0221267	-0.0210303	-0.00397017	-0.0217824	-0.00149665	0.000338617	0.0216038	0.0190356	0.00835215	-0.00332512	0.00645905	0.0262639	0.0111483	0.00469916
94.1667	0.0325228	-0.0140651	0.0179533	0.00744415	-0.00636317	-0.0101457	-0.00182391	-0.00576318	-0.00163591	-0.0239039	0.0137058	0.0061093	-0.00294289	-0.00986333	0.00682069	-0.00219999	0.00750411	-0.0218743	-0.00776658	0.00667007	-0.000372122	-0.0102011	0.000158507	-0.00702218	-0.00938379	0.00178503	-0.00237012	0.0165741	0.0222609	-0.00408359	-0.00196035	0.0143742	-0.0163854	-0.027123	0.0148358	-0.00389455	-0.0024841	-0.00533147	-0.0293258	-0.00797941	0.0207994	-0.0109015	0.00966892	0.0130236	-0.0207039	0.0239765	0.030152	-0.000515786	0.00248305
94.5	0.0626928	-0.0139679	0.0369503	0.0102275	0.0308098	-0.0277206	-0.0371369	-0.00232973	-0.00359174	0.00510087	0.0111899	-0.0341657	-0.0118003	0.0056967	0.0147822	0.0292269	-0.00223017	0.0121891	0.00864678	0.0297551	0.00473756	-0.0229053	-0.0257877	-0.0255334	-0.0146596	0.00883752	-0.0158694	-0.00199541	0.0435899	0.0132245	0.0172282	0.0238862	-0.0478429	-0.00398349	-0.0157359	-0.0385364	0.021589	-0.00386562	-0.0374064	-0.0167168	0.0476081	-0.0505739	-0.00375607	0.0178612	-0.0426299	0.0472012	0.0296279	-0.0166759	0.000907716
[truncated: 35 more columns]

## Sheet: 2 - Duox1#1
Cell line	INS-1E	INS-1E	INS-1E	INS-1E	INS-1E	INS-1E	INS-1E	INS-1E	INS-1E	INS-1E	INS-1E	INS-1E	INS-1E	INS-1E	INS-1E	INS-1E	INS-1E	INS-1E	INS-1E	INS-1E	INS-1E	INS-1E	INS-1E	INS-1E	INS-1E	INS-1E	INS-1E	INS-1E	INS-1E	INS-1E	INS-1E	INS-1E	INS-1E	INS-1E	INS-1E	INS-1E	INS-1E	INS-1E	INS-1E	BRIN-BD11	BRIN-BD11	BRIN-BD11	BRIN-BD11	BRIN-BD11	BRIN-BD11	BRIN-BD11	BRIN-BD11	BRIN-BD11	BRIN-BD11
Sample	NTC	NTC	NTC	1	1	1	1	1	1	2	2	2	2	2	2	3	3	3	3	3	3	5	5	5	5	5	5	7	7	7	7	7	7	8	8	8	8	8	8	NTC	NTC	NTC	1	1	1	1	1	1	2
Type	NTC	NTC	NTC	cDNA	cDNA	cDNA	NAC	NAC	NAC	cDNA	cDNA	cDNA	NAC	NAC	NAC	cDNA	cDNA	cDNA	NAC	NAC	NAC	cDNA	cDNA	cDNA	NAC	NAC	NAC	cDNA	cDNA	cDNA	NAC	NAC	NAC	cDNA	cDNA	cDNA	NAC	NAC	NAC	NTC	NTC	NTC	cDNA	cDNA	cDNA	NAC	NAC	NAC	cDNA
Replicate	1	2	3	1	2	3	1	2	3	1	2	3	1	2	3	1	2	3	1	2	3	1	2	3	1	2	3	1	2	3	1	2	3	1	2	3	1	2	3	1	2	3	1	2	3	1	2	3	1
X	1: NTC	2: NTC	3: NTC	4: INS1-5	5: INS1-5	6: INS1-5	7: INS1-6	8: INS1-6	9: INS1-6	10: INS2-5	11: INS2-5	12: INS2-5	13: INS2-6	14: INS2-6	15: INS2-6	16: INS3-1	17: INS3-1	18: INS3-1	19: INS3-2	20: INS3-2	21: INS3-2	22: INS5-1	23: INS5-1	24: INS5-1	25: INS5-2	26: INS5-2	27: INS5-2	28: INS7-1	29: INS7-1	30: INS7-1	31: INS7-2	32: INS7-2	33: INS7-2	34: INS8-1	35: INS8-1	36: INS8-1	37: INS8-2	38: INS8-2	39: INS8-2	1: NTC	2: NTC	3: NTC	4: BRIN1-1	5: BRIN1-1	6: BRIN1-1	7: BRIN1-2	8: BRIN1-2	9: BRIN1-2	10: BRIN2-1
60.5	0.156805	0.142201	0.0530461	0.35302	1.14534	1.06378	0.0957231	0.154952	0.102112	1.16947	0.300016	0.300184	0.246706	0.107004	0.0788564	0.68654	0.702803	0.878824	0.131991	0.247439	0.273097	1.1762	0.964466	1.09802	0.151909	0.313522	0.239038	0.170799	0.88203	1.30332	0.165015	0.110914	0.287458	0.616532	1.57006	1.74095	0.230956	0.260157	0.205117	0.102263	0.184869	0.0359677	2.05651	1.84078	1.2102	0.276433	0.249536	0.146487	1.59506
60.8333	0.124373	0.130116	0.0376965	0.36603	1.39	0.769496	0.177609	0.227489	0.131769	0.95085	0.220002	0.344017	0.203765	0.181822	0.190045	0.73267	0.772327	0.99775	0.100291	0.247172	0.178758	1.23365	1.00619	1.6131	0.285436	0.243398	0.157665	0.234191	0.816112	1.50577	0.246085	0.194503	0.336005	0.65556	2.0619	1.64311	0.232914	0.27803	0.231413	0.116004	0.118518	0.0745054	2.00951	1.84129	1.40669	0.212027	0.234715	0.124411	1.58695
61.1667	0.101569	0.117132	0.033159	0.378874	1.59414	0.577171	0.243735	0.276606	0.155893	0.790889	0.170151	0.380903	0.178984	0.237209	0.279732	0.755596	0.819827	1.10541	0.0898778	0.24084	0.120288	1.28618	1.04018	2.01248	0.373171	0.192028	0.102141	0.293377	0.781263	1.67586	0.302652	0.259303	0.35576	0.689889	2.44763	1.58614	0.240364	0.279945	0.24498	0.127364	0.0723702	0.108184	2.0101	1.85632	1.55468	0.161718	0.223065	0.121698	1.59468
61.5	0.098021	0.102352	0.0502458	0.391386	1.71728	0.588763	0.278341	0.278884	0.168954	0.748237	0.180628	0.403895	0.19052	0.253736	0.326416	0.732113	0.823275	1.19053	0.122039	0.222382	0.133556	1.32886	1.05871	2.18047	0.36932	0.178163	0.0983117	0.344151	0.808552	1.78124	0.310216	0.286525	0.317933	0.714818	2.62115	1.61092	0.2588	0.249943	0.233092	0.133961	0.0666311	0.132143	2.10589	1.9004	1.60565	0.139602	0.217754	0.157713	1.6341
61.8333	0.118691	0.0868638	0.0940426	0.40397	1.73002	0.851371	0.271191	0.223862	0.168257	0.855127	0.263732	0.407802	0.24621	0.222544	0.317608	0.652851	0.772894	1.24261	0.205555	0.191372	0.233957	1.3578	1.0587	2.0551	0.254463	0.21017	0.159257	0.381694	0.911079	1.79879	0.257963	0.265495	0.212343	0.727951	2.52665	1.73682	0.289287	0.183219	0.191687	0.135248	0.110577	0.143593	2.31171	1.98246	1.54235	0.153847	0.22073	0.238902	1.71464
62.1667	0.149871	0.0797007	0.14673	0.419319	1.64749	1.19265	0.234149	0.152919	0.162465	1.0381	0.36031	0.394469	0.312608	0.177066	0.276868	0.563777	0.707896	1.25412	0.299187	0.16994	0.354997	1.37327	1.05563	1.78932	0.11467	0.254871	0.246971	0.398733	1.03007	1.74234	0.189836	0.218005	0.103261	0.736106	2.30961	1.89728	0.315187	0.119582	0.151364	0.138011	0.169778	0.148016	2.51145	2.08898	1.47246	0.188911	0.229048	0.320048	1.82002
62.5	0.17319	0.0918811	0.184761	0.440696	1.49593	1.38538	0.184605	0.120394	0.163083	1.19727	0.393346	0.3675	0.345944	0.16131	0.236769	0.524692	0.679739	1.21831	0.349189	0.185855	0.409705	1.37659	1.06965	1.58981	0.0623849	0.268701	0.310681	0.387381	1.0888	1.63495	0.163468	0.173961	0.0735703	0.748405	2.16578	2.00427	0.315435	0.109992	0.151391	0.150869	0.198876	0.152966	2.55624	2.20084	1.53489	0.223327	0.238542	0.343018	1.92758
62.8333	0.175673	0.128861	0.191565	0.467005	1.31083	1.27653	0.139168	0.160074	0.178001	1.25515	0.3158	0.332759	0.317144	0.20403	0.221106	0.573399	0.719384	1.13816	0.320698	0.255036	0.341515	1.37114	1.11287	1.6074	0.169903	0.224637	0.315026	0.34577	1.0353	1.50375	0.21538	0.157155	0.174752	0.768351	2.22915	1.99614	0.277759	0.184108	0.214511	0.178132	0.167918	0.161624	2.35727	2.2975	1.81153	0.240795	0.244505	0.272432	2.01716
63.1667	0.165948	0.173844	0.178464	0.479703	1.16467	1.00964	0.111325	0.223548	0.200675	1.22374	0.200533	0.30515	0.255913	0.272978	0.218563	0.659698	0.77581	1.05565	0.254375	0.34601	0.215474	1.3687	1.16539	1.7695	0.348941	0.161819	0.286302	0.296102	0.916816	1.39204	0.297657	0.16693	0.33269	0.776983	2.38655	1.91685	0.225063	0.286373	0.297377	0.206865	0.10857	0.159697	2.06598	2.35274	2.15609	0.245704	0.240087	0.163929	2.07877
63.5	0.15804	0.204471	0.163755	0.455889	1.13917	0.802443	0.113781	0.241855	0.220951	1.13745	0.150384	0.301843	0.206651	0.320657	0.209049	0.711389	0.777498	1.0225	0.209761	0.415452	0.127031	1.38315	1.19925	1.94765	0.471068	0.135929	0.266219	0.266597	0.805349	1.34717	0.341275	0.196511	0.441865	0.749719	2.46303	1.83676	0.189043	0.339931	0.340116	0.219824	0.0679026	0.12852	1.89388	2.33893	2.36528	0.24761	0.217899	0.0958971	2.10497
63.8333	0.161477	0.204416	0.16053	0.384518	1.28072	0.81266	0.15243	0.173933	0.230204	1.03398	0.233751	0.332004	0.20151	0.313913	0.181203	0.680086	0.681335	1.06666	0.228312	0.428638	0.143685	1.42079	1.19507	2.04098	0.445379	0.183566	0.282594	0.274906	0.756279	1.40117	0.29995	0.239701	0.427457	0.676378	2.34004	1.80836	0.19199	0.294765	0.303247	0.204311	0.0788379	0.060619	1.98945	2.24321	2.29838	0.252749	0.176689	0.123085	2.09411
64.1667	0.167796	0.181491	0.161061	0.301992	1.4943	0.958059	0.205909	0.0903044	0.225936	0.964173	0.381287	0.372807	0.223655	0.27697	0.158607	0.612654	0.55784	1.12094	0.279143	0.385232	0.221128	1.45757	1.16756	2.05883	0.331067	0.264997	0.307668	0.296403	0.758412	1.52473	0.218356	0.2926	0.337436	0.60438	2.12471	1.81273	0.218568	0.208234	0.228838	0.165822	0.11771	-0.00671455	2.24907	2.11185	2.06517	0.254063	0.139759	0.205662	2.06778
64.5	0.164034	0.149538	0.152416	0.25657	1.64955	1.09642	0.246042	0.0893924	0.207178	0.982175	0.489204	0.393428	0.243999	0.248395	0.173571	0.579769	0.505938	1.09438	0.313279	0.293498	0.287098	1.46187	1.13998	2.03811	0.224853	0.321406	0.299789	0.295891	0.783917	1.67322	0.163907	0.351884	0.250467	0.59554	1.98058	1.81306	0.244035	0.164539	0.179344	0.114399	0.146705	-0.0250003	2.50613	2.00591	1.83802	0.241169	0.136549	0.280156	2.05336
64.8333	0.141996	0.120181	0.126889	0.281562	1.65004	1.11806	0.251668	0.231763	0.175109	1.11252	0.482357	0.373132	0.242627	0.255795	0.244217	0.629114	0.590267	0.935314	0.295388	0.169793	0.289058	1.41631	1.13198	2.01017	0.198246	0.312526	0.235448	0.252981	0.81052	1.80305	0.184326	0.409324	0.224508	0.684551	2.02097	1.78535	0.249963	0.220143	0.199052	0.0615857	0.138892	0.0357002	2.62744	1.97051	1.7509	0.209705	0.184052	0.298088	2.07137
65.1667	0.112552	0.0961506	0.0976893	0.350483	1.53519	1.04354	0.229678	0.426562	0.139486	1.2613	0.400167	0.331546	0.236291	0.282928	0.331889	0.716386	0.738314	0.749379	0.244682	0.0628578	0.25335	1.36041	1.14886	1.98403	0.221931	0.272293	0.163707	0.206507	0.838183	1.87478	0.248565	0.437078	0.234677	0.797598	2.15836	1.75662	0.243178	0.320566	0.25957	0.0249203	0.110874	0.131155	2.61373	1.98701	1.78414	0.179379	0.249484	0.270967	2.11478
65.5	0.0913361	0.0779542	0.0832539	0.421897	1.37836	0.92595	0.193977	0.545078	0.112212	1.305	0.310697	0.298389	0.250913	0.30259	0.383739	0.774293	0.843279	0.681519	0.194014	0.0295287	0.226037	1.34792	1.19231	1.96318	0.241383	0.253191	0.151769	0.210113	0.872428	1.85001	0.305885	0.402402	0.23538	0.83374	2.255	1.7667	0.23682	0.383587	0.314336	0.0234408	0.0901372	0.19859	2.49915	2.02084	1.87966	0.175919	0.287616	0.225299	2.16968
65.8333	0.0907614	0.0670597	0.0953763	0.46182	1.24436	0.813648	0.157878	0.497917	0.103559	1.16663	0.267757	0.295825	0.300483	0.295384	0.363457	0.754487	0.83042	0.823843	0.169825	0.10447	0.239723	1.40797	1.25591	1.94881	0.218878	0.290594	0.240588	0.294726	0.914397	1.7126	0.317763	0.290339	0.196573	0.730571	2.22143	1.83623	0.239968	0.352341	0.327877	0.0672553	0.0966742	0.194174	2.32913	2.04889	1.9797	0.214723	0.268348	0.184453	2.21714
66.1667	0.11034	0.0687708	0.119277	0.466058	1.16389	0.735977	0.13232	0.352957	0.117262	0.955303	0.268137	0.31581	0.351274	0.273149	0.300889	0.684427	0.75322	1.05712	0.172915	0.233662	0.273162	1.47131	1.30087	1.93303	0.18389	0.351428	0.366114	0.400424	0.947718	1.53552	0.29455	0.157078	0.150404	0.579822	2.16122	1.9092	0.245449	0.271371	0.309079	0.130753	0.120505	0.149856	2.19402	2.0938	2.0278	0.269873	0.222107	0.15925	2.21798
66.5	0.146359	0.0893501	0.133533	0.437869	1.15908	0.717535	0.127653	0.21739	0.155428	0.82664	0.294374	0.342745	0.357631	0.25553	0.242421	0.61052	0.697221	1.20928	0.197674	0.340913	0.291651	1.44405	1.28029	1.90568	0.182695	0.385508	0.438043	0.444574	0.95164	1.41401	0.258816	0.0765969	0.144569	0.511762	2.22624	1.91041	0.242027	0.210575	0.277918	0.179395	0.144157	0.116528	2.19545	2.18969	1.96782	0.305122	0.194452	0.157373	2.12802
66.8333	0.191606	0.129908	0.123887	0.383173	1.23493	0.771891	0.149669	0.171745	0.214481	0.885679	0.329194	0.362551	0.292655	0.256269	0.222601	0.570042	0.721891	1.15916	0.236619	0.368108	0.271496	1.27055	1.1715	1.86266	0.24334	0.357638	0.393204	0.373348	0.914053	1.41442	0.230047	0.0996535	0.208711	0.610198	2.49782	1.79433	0.224189	0.219349	0.251827	0.187496	0.154043	0.130072	2.38955	2.34697	1.77725	0.294528	0.21626	0.182396	1.93491
67.1667	0.224855	0.170943	0.10474	0.318547	1.3278	0.868511	0.185939	0.189888	0.268124	1.03508	0.356081	0.367235	0.204481	0.265489	0.228624	0.563754	0.782404	0.989216	0.27479	0.329428	0.233062	1.04811	1.04872	1.82411	0.320969	0.29258	0.276946	0.24815	0.85741	1.48761	0.21539	0.184129	0.300258	0.773104	2.77523	1.63395	0.20931	0.265102	0.238077	0.164793	0.152122	0.166331	2.65066	2.4813	1.56808	0.25337	0.259678	0.221438	1.75372
67.5	0.221383	0.187803	0.0976577	0.263232	1.35688	0.965833	0.219478	0.219018	0.284384	1.12693	0.358712	0.350322	0.160002	0.267407	0.235847	0.583284	0.807863	0.832816	0.295357	0.257131	0.207726	0.912272	1.0104	1.81622	0.352497	0.230084	0.161746	0.159189	0.812806	1.55555	0.218908	0.264685	0.358587	0.851998	2.78722	1.53191	0.220486	0.294742	0.241398	0.129878	0.144239	0.186141	2.80765	2.48469	1.48592	0.207229	0.282175	0.257509	1.73137
67.8333	0.167106	0.165235	0.116663	0.233805	1.27016	1.02773	0.234938	0.216828	0.243407	1.05671	0.328661	0.311711	0.203356	0.25095	0.225434	0.617108	0.747816	0.790105	0.286982	0.182769	0.217505	0.955984	1.11418	1.84915	0.296583	0.200136	0.105961	0.171168	0.801105	1.55829	0.240722	0.290684	0.340448	0.748031	2.37039	1.55908	0.269755	0.270834	0.261235	0.0996453	0.135174	0.16135	2.73783	2.29392	1.62081	0.176842	0.254358	0.276911	1.95176
68.1667	0.0905137	0.125583	0.145599	0.236183	1.13078	1.0398	0.223516	0.182975	0.173836	0.893653	0.289102	0.276798	0.287673	0.22388	0.201764	0.641095	0.633589	0.828381	0.260298	0.135075	0.246965	1.10185	1.25453	1.86904	0.198847	0.193649	0.111474	0.246748	0.802265	1.50818	0.265169	0.270287	0.272096	0.560894	1.79283	1.65937	0.324928	0.218562	0.275899	0.0841972	0.125457	0.107866	2.51223	2.02491	1.84054	0.163561	0.199406	0.279127	2.24667
68.5	0.030736	0.100592	0.160765	0.27362	1.03065	0.993057	0.178046	0.127609	0.116438	0.750388	0.271108	0.277352	0.343328	0.198666	0.175021	0.62796	0.516954	0.881726	0.231431	0.142076	0.271312	1.22988	1.28511	1.806	0.12665	0.19177	0.166046	0.323083	0.786013	1.43566	0.272642	0.226353	0.19716	0.439914	1.43045	1.74493	0.342757	0.178765	0.258418	0.0919376	0.114552	0.0526118	2.25032	1.83839	1.95733	0.163892	0.153639	0.266932	2.38483
68.8333	0.0174682	0.111352	0.145326	0.341458	1.03263	0.887004	0.10017	0.0642822	0.101602	0.710992	0.293149	0.32985	0.3194	0.185405	0.155386	0.563042	0.44013	0.89691	0.212514	0.215384	0.27117	1.24566	1.11235	1.622	0.128686	0.181113	0.251491	0.348979	0.732074	1.36364	0.250786	0.180316	0.151797	0.487036	1.541	1.74724	0.293832	0.180564	0.195465	0.124218	0.102031	0.0178803	2.04554	1.84609	1.83878	0.173584	0.143963	0.243854	2.20572
69.1667	0.0426611	0.136332	0.109914	0.403408	1.08325	0.754967	0.02676	0.0201561	0.118213	0.745268	0.32328	0.389586	0.239783	0.184695	0.153026	0.482175	0.407124	0.871438	0.199701	0.300941	0.248849	1.15709	0.853644	1.40645	0.178977	0.170172	0.325836	0.319862	0.660162	1.28509	0.216255	0.147893	0.142281	0.614684	1.90945	1.67506	0.204106	0.20621	0.12831	0.154179	0.087902	0.00744812	1.88715	1.96381	1.574	0.185357	0.159617	0.21642	1.83164
69.5	0.0888293	0.143345	0.0720262	0.415268	1.09998	0.638743	0.00349686	0.025795	0.144781	0.79445	0.316952	0.396562	0.147073	0.19476	0.178108	0.433814	0.41239	0.815506	0.185154	0.328272	0.212078	0.997613	0.679128	1.28061	0.232877	0.172904	0.341164	0.242809	0.59999	1.18547	0.192954	0.143377	0.167413	0.687902	2.20257	1.55652	0.113371	0.226234	0.111868	0.147911	0.0722791	0.0204627	1.73841	2.05833	1.30748	0.191174	0.180424	0.191912	1.4556
69.8333	0.138573	0.111737	0.0466002	0.35095	1.02622	0.570279	0.0579413	0.0959296	0.162728	0.811911	0.24733	0.312984	0.0787124	0.211732	0.231909	0.449182	0.447329	0.740421	0.164442	0.252391	0.170172	0.805843	0.705081	1.3212	0.254561	0.196628	0.269128	0.133467	0.571803	1.05894	0.196074	0.172499	0.219866	0.613274	2.17472	1.41761	0.0548048	0.218565	0.178168	0.0859294	0.0564645	0.0531871	1.57776	2.02773	1.14828	0.184516	0.190197	0.17479	1.23025
70.1667	0.174831	0.0669788	0.0383403	0.256815	0.909015	0.542149	0.145176	0.181957	0.165139	0.799575	0.158446	0.189875	0.0515069	0.223384	0.280163	0.490562	0.491128	0.661965	0.146771	0.130265	0.138773	0.640938	0.832299	1.42678	0.243476	0.222083	0.159677	0.0417547	0.557984	0.934542	0.205951	0.206762	0.267798	0.463549	1.93059	1.27582	0.0351359	0.190714	0.26769	0.00646058	0.046509	0.0903461	1.44462	1.89509	1.06368	0.164938	0.188703	0.158254	1.14667
70.5	0.18063	0.0460703	0.049392	0.197333	0.821317	0.537081	0.202162	0.219439	0.148013	0.771507	0.112045	0.100462	0.077107	0.215395	0.279717	0.503003	0.519916	0.597035	0.144756	0.0443529	0.135109	0.5672	0.907708	1.45139	0.207891	0.223369	0.0823333	0.0261583	0.531452	0.850029	0.194203	0.209107	0.273238	0.353017	1.66245	1.14655	0.0544786	0.157589	0.298028	-0.0378424	0.0496505	0.11378	1.39362	1.71477	0.985515	0.133516	0.179696	0.132683	1.15554
70.8333	0.14577	0.0725958	0.0777456	0.215099	0.813355	0.540375	0.185143	0.166485	0.112465	0.737592	0.148223	0.0982632	0.156442	0.18091	0.205889	0.450749	0.51466	0.558611	0.164867	0.0530052	0.167108	0.622117	0.823802	1.29905	0.158053	0.184	0.0856855	0.119002	0.475042	0.830025	0.14521	0.15741	0.214008	0.362341	1.51587	1.04194	0.108037	0.132714	0.217003	-0.0113533	0.0692605	0.111307	1.45339	1.5311	0.871506	0.0947719	0.166509	0.0939121	1.20808
71.1667	0.0871506	0.116471	0.104771	0.2652	0.844395	0.547614	0.127472	0.0713782	0.080095	0.691012	0.220485	0.157946	0.247557	0.14292	0.107883	0.374833	0.475652	0.544011	0.188984	0.118151	0.205507	0.735936	0.655346	1.07385	0.112145	0.125164	0.13459	0.247955	0.411261	0.846656	0.0943867	0.0892725	0.131095	0.437665	1.44955	0.961284	0.171377	0.124087	0.0933539	0.0534463	0.093244	0.0946527	1.54853	1.3483	0.782863	0.0670168	0.150782	0.0595845	1.2575
71.5	0.0284454	0.134193	0.107685	0.280847	0.850962	0.556954	0.0817825	0.00494661	0.0776176	0.62077	0.260682	0.234469	0.29778	0.131882	0.0533745	0.33548	0.408017	0.546636	0.192845	0.177615	0.21174	0.81209	0.522672	0.929856	0.090328	0.0774689	0.172972	0.314525	0.372533	0.858923	0.0899056	0.0572297	0.0812797	0.491504	1.37549	0.900618	0.215152	0.138321	0.0260504	0.107048	0.105639	0.0815195	1.5776	1.1606	0.806671	0.0720108	0.133732	0.0527962	1.25756
71.8333	-0.00983803	0.0978631	0.0734906	0.218444	0.789095	0.564462	0.0851832	0.0168663	0.119756	0.526055	0.222503	0.289426	0.271694	0.166045	0.086331	0.370295	0.323361	0.556891	0.160918	0.185088	0.161339	0.781368	0.512016	0.971111	0.104942	0.0641282	0.159753	0.253561	0.380654	0.835519	0.159244	0.0958553	0.104303	0.461805	1.23711	0.8597	0.219178	0.176265	0.081428	0.113276	0.0953865	0.0842256	1.47223	0.974189	0.989585	0.12112	0.116746	0.0874428	1.18293
72.1667	-0.01986	0.0419856	0.0283464	0.127181	0.692885	0.557848	0.112678	0.0722037	0.173257	0.446793	0.146967	0.310958	0.202924	0.214848	0.155889	0.426374	0.259207	0.553192	0.112611	0.157733	0.0861968	0.683979	0.573227	1.10144	0.137025	0.0787944	0.113856	0.133277	0.414902	0.783899	0.247097	0.167883	0.171744	0.388241	1.1035	0.853096	0.199913	0.215707	0.195293	0.0892905	0.0710314	0.0935496	1.29618	0.843178	1.21654	0.184135	0.101903	0.140617	1.09206
72.5	0.0030518	0.0166675	0.00819963	0.0794423	0.615932	0.52273	0.123745	0.114873	0.192874	0.433095	0.0969239	0.293842	0.142352	0.235521	0.187476	0.428192	0.25956	0.510959	0.0760639	0.128583	0.0323022	0.587489	0.622059	1.17462	0.159794	0.107729	0.0692033	0.0552298	0.443927	0.721207	0.277463	0.218087	0.238142	0.335916	1.0752	0.899075	0.182975	0.228667	0.27082	0.0655825	0.0460216	0.0948857	1.14626	0.833658	1.33206	0.220454	0.0914524	0.180209	1.06433
72.8333	0.0569837	0.0536576	0.0359983	0.124328	0.597852	0.454184	0.0914254	0.105293	0.148728	0.51161	0.115769	0.238856	0.126299	0.199824	0.133361	0.329845	0.347245	0.42015	0.0711053	0.122564	0.0325651	0.544633	0.59906	1.09031	0.154607	0.138879	0.0527602	0.0890381	0.444626	0.663491	0.201256	0.207553	0.266089	0.349678	1.21101	0.999927	0.185538	0.196915	0.23968	0.0648699	0.0314302	0.0786856	1.09781	0.979301	1.23459	0.202105	0.0873595	0.18276	1.14382
73.1667	0.113677	0.111272	0.082695	0.217795	0.622308	0.385091	0.0430138	0.0698974	0.072402	0.615139	0.169065	0.170786	0.132831	0.137619	0.0531636	0.20393	0.460379	0.328862	0.0843102	0.132182	0.0675877	0.548824	0.543957	0.931725	0.135397	0.166941	0.0636707	0.176567	0.426904	0.622413	0.0770564	0.162621	0.250387	0.393343	1.40293	1.09403	0.190998	0.141206	0.147535	0.0787719	0.0288336	0.0556336	1.1404	1.18408	1.03848	0.151647	0.0904479	0.159403	1.2334
73.5	0.138285	0.129467	0.106243	0.292515	0.658974	0.357791	0.0193672	0.0516264	0.0108484	0.653021	0.20292	0.120415	0.125451	0.0932941	0.0333435	0.152668	0.515904	0.299731	0.0939408	0.141836	0.104895	0.578644	0.521272	0.827955	0.12424	0.188296	0.0941227	0.227745	0.408914	0.608535	-0.00963959	0.125946	0.193891	0.410468	1.50126	1.10376	0.174305	0.0920446	0.0685421	0.0911327	0.0374335	0.0414718	1.24214	1.31956	0.911988	0.10427	0.101256	0.12992	1.20065
73.8333	0.108614	0.0700512	0.0789693	0.299253	0.681966	0.398765	0.0470657	0.0790595	-0.00121387	0.566171	0.179604	0.109992	0.0819582	0.0976763	0.127852	0.242331	0.457746	0.372428	0.0862087	0.1393	0.120258	0.615696	0.571206	0.867151	0.135751	0.199984	0.134361	0.180987	0.404705	0.629054	0.00163714	0.128011	0.105603	0.362213	1.40446	0.982422	0.121568	0.0726235	0.0577848	0.089336	0.0549899	0.0466277	1.36572	1.29659	0.967226	0.0857498	0.118807	0.110706	0.971738
74.1667	0.0530714	-0.0177691	0.0306937	0.261146	0.683163	0.471087	0.0955805	0.123341	0.0220065	0.421807	0.126044	0.127605	0.0373381	0.127344	0.260605	0.395381	0.337779	0.494771	0.0791227	0.125828	0.122434	0.653662	0.636682	0.973704	0.154698	0.201671	0.166857	0.0886568	0.411902	0.677699	0.0712483	0.150635	0.0191136	0.280142	1.20369	0.806847	0.063532	0.0768946	0.094039	0.0749221	0.0734938	0.0602695	1.45214	1.18321	1.09153	0.0842073	0.136056	0.104617	0.707264
74.5	0.0127159	-0.0629376	0.00560951	0.219425	0.658882	0.521976	0.120106	0.141255	0.0540689	0.318721	0.0853331	0.152808	0.0408724	0.145313	0.323013	0.498334	0.234865	0.591614	0.0986408	0.10605	0.128427	0.689247	0.636301	1.03106	0.158389	0.193681	0.172141	0.031608	0.424025	0.744831	0.134529	0.163467	-0.0258386	0.213423	1.03828	0.684769	0.0420992	0.0914996	0.137004	0.0529706	0.0834942	0.066251	1.43696	1.08678	1.11604	0.0783492	0.144443	0.111122	0.626434
74.8333	0.0176996	-0.0175121	0.0337301	0.20359	0.610915	0.514008	0.090966	0.104339	0.0738954	0.327203	0.0890305	0.168376	0.12051	0.12577	0.243521	0.47113	0.208623	0.607736	0.158371	0.086293	0.149372	0.722202	0.522052	0.959906	0.132667	0.177119	0.13971	0.065576	0.433579	0.815133	0.144938	0.145964	-0.00187058	0.200539	1.01056	0.695007	0.0824884	0.105495	0.155747	0.0294254	0.0783939	0.0541288	1.28749	1.0865	0.932777	0.0541724	0.13818	0.126914	0.865223
75.1667	0.0545512	0.0739931	0.0883497	0.196218	0.562953	0.471192	0.0390012	0.0431359	0.0818577	0.403529	0.122564	0.16998	0.218866	0.0875836	0.0987154	0.36742	0.241706	0.567613	0.222521	0.0796806	0.172934	0.764483	0.379465	0.829815	0.0975358	0.15623	0.0949448	0.145831	0.429017	0.850572	0.128434	0.116812	0.0689803	0.237251	1.07483	0.800723	0.143181	0.117597	0.156804	0.0136875	0.0630102	0.036272	1.09788	1.14902	0.677234	0.0268338	0.122567	0.137582	1.2267
75.5	0.098893	0.14395	0.128583	0.168154	0.54416	0.432895	0.0101825	0.00294281	0.0836899	0.475475	0.159831	0.156514	0.257224	0.0607916	0.00222178	0.274281	0.297526	0.515646	0.242948	0.101037	0.180909	0.831097	0.327457	0.747604	0.081534	0.136041	0.0721942	0.202526	0.397777	0.807437	0.129098	0.104505	0.152321	0.308639	1.14835	0.936166	0.165974	0.128939	0.156078	0.016022	0.0450141	0.0307528	0.994016	1.21287	0.545764	0.0187803	0.105673	0.125938	1.43072
75.8333	0.128339	0.142547	0.124084	0.103203	0.572318	0.427657	0.0361653	0.0155322	0.0840569	0.488623	0.179316	0.130318	0.18658	0.0677851	0.0335659	0.256235	0.343462	0.485411	0.188902	0.155239	0.161694	0.936914	0.442532	0.786153	0.103336	0.120636	0.0942184	0.186346	0.336239	0.667214	0.175685	0.127298	0.216596	0.394739	1.16402	1.03955	0.114309	0.140174	0.164646	0.0413537	0.0315782	0.048484	1.05957	1.22549	0.669523	0.0455539	0.0949195	0.0832561	1.28624
76.1667	0.128471	0.0912406	0.0866728	0.0369984	0.619675	0.440719	0.0913458	0.058585	0.0833475	0.459798	0.177871	0.107518	0.0767938	0.100366	0.135881	0.28758	0.362767	0.46719	0.0992002	0.20739	0.130082	1.09627	0.631545	0.88262	0.142151	0.110321	0.137419	0.130106	0.276547	0.512178	0.235636	0.162499	0.241591	0.455415	1.11714	1.06496	0.0382105	0.150051	0.174281	0.0732454	0.0278817	0.0717412	1.20946	1.17001	0.918858	0.0950764	0.0951236	0.0346595	0.958785
76.5	0.0868602	0.0293055	0.0387071	0.0181328	0.6471	0.446495	0.135805	0.096259	0.0808812	0.423633	0.156936	0.107685	0.0274365	0.14269	0.218204	0.320058	0.342663	0.440441	0.0300523	0.212645	0.107465	1.32336	0.758937	0.940228	0.167321	0.104456	0.166609	0.0871486	0.259785	0.449797	0.261063	0.177177	0.209928	0.445487	1.01861	0.970448	0.00934615	0.156841	0.171933	0.0899192	0.0386053	0.0756412	1.31638	1.03849	1.09892	0.148365	0.110452	0.0137331	0.702988
76.8333	0.00342297	-0.00946008	0.000912538	0.0769706	0.625539	0.426523	0.140944	0.102309	0.0765097	0.407882	0.121669	0.141075	0.102536	0.179296	0.2133	0.317592	0.280517	0.392887	0.0234681	0.144194	0.108832	1.60762	0.728087	0.892678	0.157428	0.102772	0.157854	0.0955939	0.31251	0.547066	0.219444	0.149946	0.118834	0.341406	0.888449	0.744054	0.0740941	0.158887	0.148534	0.0769402	0.0647775	0.0445867	1.29577	0.838742	1.07447	0.1881	0.140646	0.0421104	0.702218
77.1667	-0.0725558	-0.0131585	-0.0125187	0.170964	0.566266	0.390843	0.123435	0.0888744	0.0722132	0.412769	0.0920907	0.180684	0.223939	0.196267	0.148855	0.292828	0.214282	0.345311	0.0646591	0.0473615	0.123553	1.8394	0.598127	0.795562	0.128007	0.106476	0.132233	0.132656	0.403176	0.709062	0.139704	0.105597	0.0239506	0.20614	0.783225	0.493814	0.17767	0.154813	0.110963	0.0492442	0.0928171	0.000127035	1.23392	0.641512	0.948844	0.203619	0.167748	0.0936195	0.854747
77.5	-0.0794486	0.0246324	0.010972	0.239338	0.490636	0.356617	0.111273	0.0776939	0.0705039	0.431635	0.0919398	0.190193	0.277948	0.18007	0.0762878	0.270593	0.19206	0.326761	0.124637	-0.0144961	0.134594	1.88429	0.467126	0.734948	0.103832	0.117142	0.122079	0.160321	0.485706	0.800386	0.0661336	0.0804659	-0.00447598	0.124285	0.768624	0.357759	0.239999	0.143317	0.0700819	0.0291095	0.105491	-0.026902	1.25989	0.533303	0.88497	0.185925	0.169375	0.130138	0.987578
77.8333	0.0179918	0.0996185	0.0746365	0.238543	0.421329	0.336742	0.123205	0.0831243	0.0726162	0.456536	0.133818	0.148009	0.190097	0.126265	0.0373638	0.268786	0.243467	0.355049	0.177002	0.00278596	0.129744	1.65809	0.4106	0.769698	0.102256	0.133399	0.147474	0.151041	0.521742	0.727897	0.0329632	0.0984954	0.0751365	0.153352	0.882327	0.427983	0.205901	0.123636	0.0365634	0.0324801	0.090661	-0.0141666	1.44804	0.57226	1.00207	0.132501	0.132224	0.12555	0.969964
78.1667	0.149491	0.164639	0.1445	0.193939	0.386322	0.327054	0.140986	0.0900028	0.0746716	0.474382	0.185778	0.0914518	0.0428475	0.0667838	0.0352447	0.277589	0.324183	0.403053	0.205702	0.0665983	0.116091	1.27739	0.413854	0.849855	0.110952	0.142075	0.179514	0.119115	0.503779	0.567497	0.0341854	0.134055	0.189717	0.242512	1.04999	0.612836	0.11977	0.0971668	0.0203172	0.0499612	0.0565764	0.0266604	1.65416	0.703128	1.24445	0.0667528	0.0793064	0.101777	0.840168
78.5	0.218395	0.161818	0.177281	0.148114	0.41492	0.319123	0.13713	0.0757865	0.0715139	0.470792	0.204739	0.0725675	-0.0421085	0.0426511	0.0634412	0.280257	0.371405	0.432412	0.197274	0.125139	0.105542	0.909015	0.439641	0.898258	0.11017	0.127052	0.177042	0.0893016	0.432028	0.437347	0.0537336	0.149122	0.237532	0.313849	1.16925	0.774731	0.0508947	0.0658485	0.0310622	0.0658234	0.0165815	0.0754039	1.67941	0.842298	1.51269	0.0185691	0.0427155	0.0927458	0.678707
78.8333	0.159813	0.0591181	0.143603	0.132845	0.519364	0.308235	0.0945702	0.0290001	0.0612967	0.437761	0.162821	0.123808	0.0179239	0.0799371	0.112486	0.265027	0.34253	0.415587	0.146171	0.138901	0.106092	0.679893	0.457532	0.864056	0.0876261	0.0809213	0.115062	0.0800881	0.314342	0.424566	0.0779961	0.118827	0.152879	0.311189	1.16643	0.811096	0.0490051	0.0340474	0.0727799	0.0675288	-0.0158627	0.113668	1.39937	0.923058	1.71892	0.00965207	0.0448677	0.120546	0.558295
79.1667	0.0359195	-0.0721383	0.0697016	0.136674	0.643651	0.304537	0.0379381	-0.0175607	0.0554125	0.392779	0.092956	0.199247	0.149646	0.144895	0.161002	0.240052	0.27576	0.36831	0.0785185	0.117566	0.110076	0.557432	0.464367	0.801647	0.0608852	0.0311044	0.0332156	0.0848571	0.18914	0.492106	0.103183	0.0709179	0.0141859	0.265325	1.08255	0.759426	0.0855979	0.0158399	0.1265	0.055306	-0.0268291	0.130175	0.987482	0.946283	1.8214	0.0289617	0.0694793	0.159908	0.52043
79.5	-0.0593488	-0.134788	-0.00428035	0.137331	0.714717	0.321892	0.00228885	-0.0200324	0.0685639	0.359706	0.0432786	0.233361	0.240762	0.188822	0.184634	0.218468	0.229496	0.317133	0.0283563	0.0831108	0.105913	0.46916	0.463802	0.791738	0.0549761	0.0137331	-0.0126981	0.0907157	0.102483	0.571878	0.127958	0.0462949	-0.0640879	0.228793	0.987282	0.692235	0.112612	0.0277303	0.167516	0.0325753	-0.00227432	0.115424	0.691626	0.929744	1.78996	0.0572722	0.0905914	0.173724	0.598808
79.8333	-0.0577453	-0.0645522	-0.0452612	0.119539	0.693489	0.365988	0.0111562	0.0470641	0.108342	0.355671	0.0488954	0.182018	0.210883	0.176899	0.167288	0.209433	0.245402	0.285177	0.0205757	0.0548821	0.0857283	0.360399	0.45675	0.898954	0.0857611	0.0524085	0.0150314	0.08849	0.0882447	0.610227	0.149708	0.0719837	-0.00348852	0.240168	0.935807	0.666023	0.0958064	0.0767601	0.177454	0.00468867	0.0621604	0.0661166	0.686985	0.893351	1.61062	0.0794313	0.0894724	0.138206	0.798119
80.1667	0.00620973	0.0713115	-0.0483965	0.095979	0.67686	0.409813	0.0419876	0.13567	0.153891	0.370873	0.0927987	0.0866307	0.107253	0.129828	0.125919	0.206193	0.2982	0.281843	0.0434664	0.0416978	0.0564634	0.247643	0.433145	1.12359	0.132437	0.120612	0.0817566	0.0838797	0.131541	0.611241	0.160703	0.119505	0.130414	0.282176	0.925219	0.673246	0.0562314	0.132118	0.16328	-0.0152744	0.132095	0.0037635	0.857914	0.865579	1.33425	0.0965803	0.0763012	0.0828529	1.00704
80.5	0.0723043	0.172662	-0.0159012	0.0863225	0.795715	0.418179	0.0607091	0.179344	0.177245	0.388776	0.144952	0.010001	0.00902826	0.0821953	0.0857412	0.198015	0.345871	0.313103	0.076168	0.0497444	0.0287658	0.165179	0.380175	1.44984	0.165034	0.179294	0.134741	0.0863035	0.205299	0.593442	0.151936	0.146502	0.236043	0.323583	0.938101	0.690349	0.0287574	0.153531	0.138294	-0.0123026	0.163464	-0.0439242	1.01606	0.877042	1.02791	0.113934	0.0684839	0.0504819	1.08524
80.8333	0.0938153	0.166781	0.0447938	0.10388	1.12267	0.370972	0.0445759	0.133897	0.158416	0.394631	0.179071	-0.00017011	-0.0221821	0.0610922	0.0663745	0.178338	0.35481	0.377428	0.101233	0.0807425	0.0127795	0.139076	0.296464	1.84142	0.161151	0.198285	0.135999	0.101244	0.2842	0.571944	0.119398	0.12401	0.238321	0.338423	0.956249	0.697731	0.039209	0.116505	0.114277	0.0218079	0.1281	-0.0551181	1.02055	0.941232	0.752607	0.133932	0.0780005	0.069711	0.944237
81.1667	0.0779753	0.090648	0.105393	0.136517	1.4973	0.308378	0.0161591	0.0441647	0.109329	0.380822	0.183873	0.043416	0.00506153	0.0636418	0.0650485	0.157282	0.325048	0.443287	0.114864	0.118549	0.0166368	0.162523	0.226381	2.17999	0.128669	0.182933	0.106557	0.118439	0.349929	0.548236	0.0790701	0.0766169	0.168167	0.321793	0.958312	0.691606	0.0772248	0.0596635	0.096944	0.0680311	0.0614206	-0.0315226	0.920393	1.00316	0.545038	0.147909	0.0951251	0.112354	0.702885
81.5	0.0455056	0.00866634	0.132386	0.165738	1.70087	0.285656	0.00935887	-0.0227628	0.0498891	0.34152	0.151827	0.112958	0.0646552	0.0794741	0.0733959	0.149136	0.265028	0.471646	0.116677	0.142556	0.0479668	0.220493	0.225732	2.32672	0.0830345	0.147468	0.0821944	0.123693	0.385925	0.520399	0.0519352	0.0423027	0.0829982	0.274058	0.922154	0.672143	0.123397	0.037412	0.0904899	0.100533	0.0147392	0.019275	0.812069	0.990702	0.43583	0.144427	0.104706	0.136023	0.531886
81.8333	0.0144985	-0.0285646	0.104255	0.176997	1.57999	0.336827	0.0461837	-0.0191347	-0.00146329	0.279893	0.084306	0.18149	0.131438	0.0986136	0.0843655	0.163736	0.187631	0.436037	0.107905	0.138163	0.107404	0.29453	0.32658	2.18695	0.0394693	0.105283	0.0890221	0.108541	0.380526	0.487116	0.0522351	0.0480301	0.0303791	0.201494	0.838502	0.641331	0.160794	0.0843668	0.0963525	0.101116	0.024393	0.0855059	0.769983	0.860839	0.438013	0.116931	0.0963441	0.111967	0.552644
82.1667	-0.00747105	-0.0256595	0.0474658	0.171548	1.24242	0.410952	0.101075	0.0254423	-0.0321391	0.235095	0.0182925	0.2254	0.184017	0.112661	0.0961702	0.193093	0.123486	0.360237	0.0962449	0.114813	0.167601	0.35248	0.466022	1.84285	0.0122846	0.0664513	0.114487	0.0874588	0.341672	0.44949	0.0672569	0.0766989	0.0184563	0.134014	0.749545	0.608439	0.182393	0.155994	0.104936	0.0821146	0.0668084	0.138676	0.780207	0.686889	0.494247	0.0784109	0.0786536	0.0659716	0.689379
82.5	-0.0154571	-0.00103683	0.000477892	0.154593	0.861219	0.435852	0.136583	0.0620221	-0.0310127	0.255283	-0.000326979	0.22191	0.201944	0.113611	0.108339	0.224763	0.107662	0.280584	0.0910092	0.0879574	0.194216	0.358763	0.557412	1.42074	0.0155642	0.0402112	0.13637	0.0806548	0.282202	0.409228	0.0775485	0.100193	0.0455227	0.107443	0.710333	0.584559	0.183646	0.187971	0.103887	0.063501	0.103434	0.146111	0.806733	0.571256	0.529597	0.046742	0.0650018	0.0374601	0.817012
82.8333	-0.00677669	0.0286394	-0.00841957	0.132059	0.57803	0.365433	0.126103	0.0554926	0.00604998	0.365344	0.0562599	0.160803	0.173211	0.0978517	0.118913	0.247187	0.160314	0.227015	0.0986207	0.070656	0.166184	0.294099	0.540791	1.03071	0.0556013	0.0330996	0.137379	0.100766	0.217498	0.372039	0.0694951	0.0974905	0.104238	0.143836	0.753697	0.576789	0.162617	0.138145	0.0858575	0.0590882	0.104832	0.08929	0.821281	0.586317	0.491345	0.035245	0.0649622	0.0532559	0.840158
83.1667	0.0122015	0.0537221	0.00838071	0.112765	0.408797	0.257922	0.0864154	0.0260787	0.0552163	0.497099	0.143569	0.0821045	0.119582	0.0793401	0.119982	0.252335	0.24194	0.203852	0.11394	0.0664016	0.115549	0.204398	0.462947	0.717768	0.107526	0.0408431	0.119936	0.130141	0.173105	0.35965	0.0528303	0.0759445	0.164725	0.210178	0.823586	0.576268	0.127808	0.0530329	0.0635328	0.0580587	0.0780108	0.00631282	0.826496	0.684326	0.415632	0.0390235	0.0729341	0.0897887	0.782202
83.5	0.032846	0.0663181	0.0283155	0.106254	0.338046	0.197629	0.0451483	0.00783932	0.0856618	0.559104	0.199043	0.0383991	0.0712611	0.0764272	0.102146	0.233058	0.298126	0.209012	0.128939	0.0762951	0.0876304	0.151869	0.397352	0.510669	0.138679	0.0564656	0.0913898	0.143558	0.177106	0.397791	0.0431249	0.0500026	0.191475	0.259687	0.841726	0.570141	0.0903334	0.00132154	0.0546038	0.0434373	0.0390922	-0.0505661	0.832749	0.787509	0.360817	0.0486269	0.079523	0.110889	0.696222
83.8333	0.0481438	0.0614535	0.033455	0.117213	0.343209	0.240899	0.0247636	0.0253272	0.0762102	0.49076	0.178745	0.064114	0.0514556	0.0996841	0.0629661	0.190021	0.290782	0.237344	0.136041	0.0980176	0.111529	0.177349	0.397704	0.423981	0.127113	0.0738182	0.0595751	0.123476	0.242814	0.494789	0.0529288	0.0324793	0.162093	0.25895	0.75754	0.548471	0.060301	0.03055	0.0709878	0.00603608	0.00260962	-0.0443596	0.84658	0.830488	0.370434	0.0562574	0.0777627	0.091522	0.626912
84.1667	0.057556	0.0458305	0.024403	0.130917	0.37336	0.332206	0.0270658	0.0650705	0.044277	0.354846	0.113221	0.121046	0.055383	0.128566	0.0278273	0.155136	0.247128	0.27141	0.129489	0.115571	0.151463	0.236184	0.438585	0.415549	0.0937348	0.0900595	0.0342696	0.0830784	0.32444	0.58936	0.0827074	0.0296577	0.106636	0.22804	0.631229	0.512992	0.0438001	0.10367	0.101505	-0.0321842	-0.0232548	0.000848831	0.859202	0.797476	0.428731	0.0607287	0.0704007	0.0511832	0.585433
84.5	0.0621623	0.0290704	0.00639682	0.127782	0.370481	0.388059	0.0486947	0.104091	0.0169258	0.244987	0.0516409	0.152833	0.0712633	0.13475	0.0290739	0.168126	0.210711	0.290701	0.103979	0.109538	0.155431	0.262346	0.474803	0.429033	0.0701661	0.103176	0.0257369	0.0432339	0.36142	0.602819	0.129905	0.0461879	0.0682778	0.200402	0.550689	0.468357	0.0459151	0.162487	0.1292	-0.0414755	-0.031907	0.0457086	0.857993	0.685083	0.505132	0.0625075	0.0626129	0.0205026	0.574561
84.8333	0.0636073	0.0192488	-0.0137026	0.0964014	0.297793	0.350684	0.0832184	0.123474	0.0156294	0.230748	0.0320696	0.120873	0.088081	0.100876	0.084636	0.249821	0.213144	0.283499	0.0599724	0.0689374	0.0903107	0.212839	0.471588	0.42202	0.0791786	0.111596	0.0395371	0.0211368	0.314415	0.488576	0.186745	0.0829711	0.0774646	0.201308	0.580825	0.423696	0.0669725	0.164148	0.140764	-0.00360903	-0.0199166	0.0604805	0.836576	0.510306	0.57157	0.0625663	0.0583728	0.0221889	0.593855
85.1667	0.0657947	0.018259	-0.0225392	0.0580681	0.203463	0.265179	0.111918	0.120552	0.0394989	0.285441	0.0481629	0.0576017	0.0978793	0.0534428	0.15479	0.345471	0.238311	0.273241	0.0209798	0.0165372	-0.00150781	0.136782	0.43588	0.407798	0.108148	0.115529	0.062419	0.0192925	0.228985	0.328418	0.224565	0.125912	0.113744	0.223347	0.694575	0.406063	0.0882655	0.127178	0.137459	0.0535663	0.00349193	0.0538721	0.813548	0.371682	0.610004	0.0639019	0.0568462	0.0472663	0.629999
85.5	0.073193	0.026449	-0.00513329	0.0422484	0.156894	0.202356	0.113004	0.0967187	0.0820544	0.358319	0.0824742	0.0132118	0.0934657	0.0299155	0.185397	0.381434	0.258164	0.292152	0.0162763	-0.0164579	-0.0587545	0.106323	0.385043	0.413578	0.135602	0.115624	0.0764281	0.0365345	0.171909	0.236229	0.209481	0.157168	0.143939	0.250935	0.841887	0.446994	0.0863297	0.0854407	0.124193	0.0906822	0.0259306	0.0442023	0.813749	0.388135	0.604903	0.0700171	0.0559967	0.0788383	0.666459
85.8333	0.0866032	0.042611	0.0452648	0.0692398	0.203759	0.212151	0.0736318	0.0557447	0.132711	0.406273	0.11823	0.0244919	0.0726835	0.0546353	0.141241	0.309368	0.251332	0.355668	0.0622552	-0.00697667	-0.0383347	0.168149	0.336856	0.451798	0.143654	0.112051	0.0701529	0.0691264	0.189851	0.288777	0.124421	0.162475	0.142436	0.269649	0.97177	0.55868	0.0486627	0.0646675	0.105403	0.080595	0.037567	0.0443445	0.846483	0.619769	0.547518	0.0826683	0.0546843	0.101844	0.687882
86.1667	0.0921555	0.059315	0.102484	0.122663	0.294809	0.260976	0.0167445	0.0108966	0.164461	0.416768	0.141353	0.0746093	0.0535189	0.0994545	0.0627865	0.182145	0.22317	0.412069	0.123783	0.0355186	0.0301471	0.267099	0.310743	0.475797	0.12877	0.103053	0.0583521	0.103055	0.249004	0.414374	0.0195588	0.141896	0.11388	0.269718	1.02948	0.675949	0.00661158	0.0580441	0.0836351	0.0450591	0.0387921	0.0453897	0.85891	0.891412	0.456239	0.0966265	0.0553551	0.108568	0.68365
86.5	0.0723127	0.0675757	0.132125	0.176968	0.357061	0.294363	-0.0257687	-0.0221843	0.146191	0.384905	0.138436	0.133326	0.0589937	0.123103	0.009417	0.0779384	0.185709	0.392845	0.152845	0.0934322	0.0989112	0.32255	0.326543	0.424142	0.0910019	0.0863895	0.0623272	0.121737	0.29544	0.504215	-0.0381182	0.0990746	0.0704821	0.242531	0.959316	0.714286	0.00248595	0.0506206	0.0609676	0.0180532	0.0325526	0.032983	0.782655	0.969071	0.356239	0.104917	0.0613515	0.0931309	0.64433
86.8333	0.0184591	0.0607438	0.110386	0.211725	0.351906	0.288148	-0.0299597	-0.0313751	0.0624101	0.32902	0.103003	0.176038	0.101633	0.0987301	0.0236317	0.0631684	0.15979	0.273487	0.117008	0.148778	0.130784	0.289736	0.40929	0.288042	0.0352073	0.0619499	0.0941797	0.114828	0.301725	0.507405	-0.00397634	0.0410129	0.0247082	0.194042	0.78932	0.654328	0.0621505	0.0338953	0.0409208	0.0239103	0.0226509	0.00018674	0.637412	0.752943	0.29779	0.101699	0.0734934	0.0548514	0.61412
87.1667	-0.0423339	0.0415159	0.0558725	0.226974	0.378215	0.339378	-0.00364541	-0.0186268	-0.0398843	0.360362	0.0562729	0.200682	0.151972	0.0571556	0.0803863	0.157246	0.201486	0.205481	0.0461742	0.182011	0.131018	0.267312	0.604796	0.26928	-0.0145385	0.0381341	0.129209	0.0969352	0.346392	0.604677	0.0772094	-0.0118581	-0.00994779	0.188453	0.882384	0.737321	0.14569	0.0251576	0.0327917	0.0483795	0.0163121	-0.0302671	0.795157	0.67998	0.431547	0.0856732	0.0825101	0.0138441	0.851752
87.5	-0.0740733	0.0149248	-0.00220959	0.227873	0.569232	0.575401	0.0374164	0.0105916	-0.0980739	0.613413	0.0263945	0.210829	0.170051	0.043619	0.137751	0.36783	0.375677	0.384317	-0.0141724	0.173194	0.11547	0.389792	0.96407	0.622282	-0.0293555	0.0254708	0.133516	0.0889058	0.534465	1.03467	0.138312	-0.0357497	-0.019735	0.304526	1.68512	1.26966	0.196746	0.0481452	0.0473211	0.067564	0.0216169	-0.0282292	1.71594	1.32132	0.933265	0.0566764	0.0766085	-0.00457771	1.66959
87.8333	-0.0523198	-0.012548	-0.0396075	0.218426	0.987039	1.04889	0.0779049	0.0489187	-0.0691234	1.14147	0.033338	0.209446	0.130204	0.0867443	0.161794	0.674615	0.702712	0.908731	-0.029304	0.112784	0.0976118	0.726574	1.48172	1.46291	0.00846657	0.0317118	0.0871645	0.104348	0.909968	1.89869	0.130695	-0.0157411	0.00409418	0.576784	3.38068	2.38121	0.175819	0.113176	0.088053	0.0636992	0.0423884	0.0230216	3.57891	2.95749	1.85417	0.0181822	0.049545	0.0159386	3.1699
88.1667	0.00115112	-0.0286266	-0.051879	0.198019	1.40908	1.5138	0.104248	0.0814257	0.011668	1.67315	0.0643676	0.197087	0.063948	0.148695	0.150576	0.945433	1.02481	1.49046	-0.00751916	0.0328091	0.0813753	1.08661	1.92675	2.35276	0.0719583	0.0535027	0.0260734	0.127921	1.27292	2.74869	0.079692	0.027616	0.0502752	0.862772	5.09832	3.49576	0.110857	0.17689	0.129742	0.0435493	0.0654189	0.0864949	5.43972	4.70651	2.74734	-0.0117826	0.0172761	0.0559037	4.61453
88.5	0.0530104	-0.0195863	-0.0395347	0.164879	1.54162	1.64941	0.103311	0.0912918	0.0894179	1.85586	0.0985706	0.173699	0.0170951	0.175021	0.110157	1.02015	1.13965	1.7445	0.0321272	-0.0243127	0.0683061	1.21373	2.01177	2.71487	0.12298	0.0847127	0.000127159	0.137045	1.36233	2.99931	0.0291268	0.0649017	0.102541	0.975793	5.70383	3.86053	0.0466672	0.182509	0.139947	0.0200106	0.0732433	0.111772	6.07311	5.39581	3.04134	-0.0115533	0.00130792	0.0868674	5.05524
88.8333	0.0768161	0.0210807	-0.00600441	0.120106	1.19542	1.25214	0.0690645	0.0692088	0.12162	1.46103	0.118731	0.140863	0.0216313	0.129703	0.0510238	0.799791	0.915922	1.41509	0.0721083	-0.028129	0.0595088	0.940785	1.55998	2.16911	0.133501	0.117537	0.0411503	0.11595	1.01353	2.27695	0.0127433	0.0748728	0.145407	0.793761	4.46036	2.98984	0.017639	0.0965468	0.0992752	0.00365036	0.055134	0.0668946	4.68945	4.25459	2.36972	0.0303777	0.0155736	0.088185	3.88755
89.1667	0.073675	0.0710158	0.0336059	0.0762672	0.599105	0.587005	0.0238963	0.0359197	0.115272	0.756112	0.122423	0.106693	0.0542378	0.0504539	0.00136436	0.429932	0.506364	0.763509	0.101011	0.00394369	0.0543226	0.45669	0.837031	1.12271	0.115913	0.137475	0.108731	0.0760907	0.447058	1.05523	0.0239645	0.0689919	0.166529	0.453032	2.22046	1.46615	0.016482	-0.0213025	0.0405366	-0.00428141	0.0273143	-0.00626086	2.24153	2.11934	1.18603	0.0848882	0.0437146	0.0704322	1.88203
89.5	0.0515809	0.100644	0.0612708	0.0487991	0.0857775	0.0361326	-0.00269967	0.0196802	0.0897485	0.132561	0.110914	0.0809315	0.0777697	-0.00658045	-0.00620534	0.117311	0.13471	0.180279	0.108949	0.0425218	0.0516454	0.0393683	0.219177	0.179742	0.0927195	0.12835	0.144398	0.0357315	-0.0202436	0.0195824	0.0461331	0.0668981	0.154345	0.154574	0.23404	0.139025	0.0254862	-0.0880515	0.00959138	-0.00486381	0.0127452	-0.0473575	0.117756	0.228322	0.148782	0.112699	0.061799	0.0519897	0.153041
89.8333	0.0193885	0.0895118	0.0642791	0.0479111	-0.0966995	-0.120156	0.00972208	0.0389359	0.0615852	-0.115743	0.0874965	0.070671	0.0671234	-0.00131864	0.0461952	0.0134102	-0.0296508	-0.0421872	0.0908244	0.0645117	0.0510571	-0.102464	-0.0150577	-0.204144	0.0805946	0.081997	0.108578	0.0104159	-0.15406	-0.322149	0.0654857	0.0814553	0.104338	0.0476389	-0.557494	-0.356327	0.0312744	-0.046666	0.0369773	0.00047114	0.0265924	-0.0147898	-0.64536	-0.489459	-0.24832	0.0881104	0.0538446	0.0468964	-0.469138
90.1667	-0.0106057	0.0536622	0.0511745	0.0629055	-0.0414035	-0.00884013	0.0454143	0.0728921	0.0359596	-0.0852067	0.0635479	0.0723948	0.0453618	0.0420653	0.117507	0.0487151	-0.0347196	-0.00395371	0.060677	0.0719798	0.0548646	-0.0369323	0.0219554	-0.16698	0.0729106	0.0222816	0.0372928	0.00480842	-0.0502188	-0.172346	0.0798357	0.0984265	0.0401706	0.0746192	-0.446725	-0.241925	0.0378007	0.0560739	0.0919423	0.00887999	0.0528414	0.0581226	-0.418849	-0.342124	-0.170968	0.0397461	0.0356658	0.0518233	-0.290495
90.5	-0.0252445	0.0182595	0.0358147	0.077858	0.0733523	0.141273	0.0795817	0.0909438	0.0152101	0.0301911	0.0524676	0.0799338	0.0475891	0.0833333	0.151936	0.0984616	0.0171538	0.096797	0.0373337	0.0732824	0.0660566	0.0986305	0.120119	0.00478287	0.057214	-0.0189212	-0.0145369	0.020854	0.112917	0.0890473	0.0898902	0.0967994	-0.00745149	0.126192	-0.0347338	0.0458944	0.0533521	0.147435	0.128412	0.0171664	0.0676826	0.119329	0.0743668	0.0529234	0.0503064	0.00980937	0.0310267	0.0590994	0.0989112
90.8333	-0.0158249	0.00347631	0.0290925	0.0810837	0.107973	0.155084	0.0923328	0.0718051	0.00225976	0.0770292	0.0630245	0.0866085	0.0944703	0.091973	0.111921	0.070062	0.0439679	0.107121	0.0344798	0.0750072	0.0848407	0.18955	0.11717	0.0832411	0.0267368	-0.0181806	-0.00683664	0.0570849	0.192678	0.165799	0.0952186	0.0639865	-0.01531	0.119438	0.195084	0.163037	0.0817347	0.171869	0.113122	0.0233145	0.0544827	0.129776	0.263948	0.207642	0.152564	0.02672	0.055293	0.0623781	0.23499
91.1667	0.00853776	0.0095164	0.0300412	0.0778561	0.0777377	0.0723151	0.0833925	0.0314655	0.0023698	0.0641195	0.0854668	0.0836972	0.148914	0.0763738	0.0328286	-0.000365688	0.045113	0.0550317	0.0452349	0.076666	0.1003	0.211794	0.0421913	0.0746781	-0.0025456	0.0141583	0.0410872	0.0983831	0.189173	0.0965361	0.090838	0.0210984	0.00985822	0.077048	0.230068	0.134365	0.108831	0.142579	0.0640463	0.03003	0.0253146	0.102398	0.189878	0.151421	0.143242	0.0637624	0.0902386	0.0606104	0.157515
91.5	0.0342741	0.0315912	0.0347289	0.077688	0.0366435	-0.013606	0.0573896	-0.00476663	0.0213861	0.0408315	0.105412	0.0619673	0.159387	0.0546508	-0.0317421	-0.0445273	0.0403274	0.0137801	0.0575774	0.0760017	0.0987348	0.163991	-0.0279022	0.0439242	-0.00897201	0.0593067	0.0950828	0.126218	0.138203	0.00359677	0.0706275	-0.00232973	0.053828	0.0481168	0.175244	0.0769837	0.116045	0.0899534	0.0119711	0.0411994	-0.000572213	0.0631251	0.0447207	0.0430086	0.0973727	0.0804368	0.109239	0.0540717	0.0322284
91.8333	0.0505021	0.0625972	0.0398694	0.0863009	0.0265945	-0.0309348	0.0211081	-0.0173169	0.0597078	0.044693	0.110855	0.018565	0.0942758	0.0416668	-0.0412437	-0.014269	0.0447961	0.0354907	0.0619841	0.0713068	0.0725717	0.0562593	-0.0349234	0.0414617	0.0204005	0.0998998	0.126789	0.126464	0.0731555	-0.0184111	0.0337031	0.0135068	0.101369	0.066086	0.117748	0.0794448	0.0919302	0.0413746	-0.0172662	0.0580219	-0.00847499	0.0334415	-0.0187668	0.0068903	0.0746246	0.0504665	0.0940187	0.0438612	-0.0112528
92.1667	0.0570894	0.086171	0.0447571	0.0942506	0.041123	0.00533939	-0.0100466	-0.00954735	0.0959468	0.0658628	0.0992927	-0.0238493	0.00162286	0.0392754	-0.00733563	0.0580006	0.0554898	0.0877788	0.0589258	0.0630722	0.0387291	-0.0553229	0.0043951	0.0603815	0.0636418	0.12427	0.13101	0.102622	0.0177594	0.0141916	0.000128521	0.0494908	0.13323	0.101787	0.0731586	0.116101	0.0536553	0.012207	-0.0176163	0.0709503	-0.00187748	0.0170409	-0.00706277	0.0304971	0.0732077	0.00446436	0.0596979	0.0343725	0.0121987
92.5	0.0565914	0.083634	0.0493319	0.0883011	0.0616682	0.0585438	-0.0185143	0.00944606	0.103268	0.0826576	0.0705984	-0.0362365	-0.0506124	0.0460778	0.0452709	0.119732	0.0648257	0.117132	0.051372	0.0523384	0.0202496	-0.103187	0.054591	0.0794268	0.0901037	0.122174	0.108339	0.0625979	-0.00667037	0.0573521	-0.00479569	0.0767747	0.129157	0.110399	0.0391648	0.132753	0.0255413	0.0148102	0.0120228	0.0677501	0.0111899	0.01317	0.0335464	0.0669972	0.0759681	-0.012734	0.0297453	0.0308232	0.0515872
92.8333	0.0517895	0.0447952	0.0529403	0.0604206	0.0729562	0.0976568	0.00614987	0.0313235	0.0655277	0.079367	0.0280474	-0.00069907	-0.0163307	0.0594942	0.094462	0.131509	0.0672473	0.0866258	0.0423901	0.0402838	0.032267	-0.0439774	0.0867247	0.0824219	0.0789015	0.0892811	0.0632737	0.0157428	0.0123985	0.076408	0.0339738	0.0746404	0.0791285	0.0630228	0.0143168	0.0917859	0.0247475	0.0537762	0.0674669	0.0413667	0.0234596	0.019895	0.0649833	0.0798624	0.0697096	0.0283101	0.0216135	0.0366833	0.0667097
93.1667	0.0463696	-0.00658712	0.0525562	0.0233925	0.0728602	0.114262	0.0459275	0.0507701	0.0093398	0.0641721	-0.0114783	0.0560963	0.0631272	0.0722195	0.128513	0.10644	0.0653031	0.025685	0.0354396	0.0286384	0.0582792	0.0688044	0.0979486	0.0735154	0.0482056	0.0449131	0.0159232	-0.0228156	0.0523683	0.0742587	0.0904513	0.0548888	0.0140719	-0.00555181	0.000607395	0.0219052	0.0397874	0.102628	0.123388	0.00546397	0.0307146	0.0305617	0.0820073	0.0737806	0.0570659	0.0954486	0.0286895	0.0484325	0.0605332
93.5	0.0442439	-0.0382672	0.04456	-0.00479569	0.0625402	0.105592	0.0756847	0.0632271	-0.0279905	0.0512267	-0.0276951	0.0963414	0.124561	0.0757674	0.138299	0.0707637	0.0635681	-0.0196778	0.0340785	0.01927	0.0738755	0.157444	0.0919376	0.0619371	0.0259502	0.0143044	-0.00970038	-0.036505	0.0818588	0.0631941	0.128394	0.03745	-0.0248504	-0.0446131	0.00089011	-0.0316007	0.0520127	0.127123	0.149171	-0.0211147	0.0295008	0.0373357	0.0875868	0.0637436	0.0446284	0.141136	0.0383441	0.0608036	0.0468175
93.8333	0.048272	-0.0262598	0.0265595	-0.0106449	0.0434665	0.0709022	0.0764295	0.0655372	-0.018496	0.0514145	-0.0061218	0.0915496	0.119815	0.0640474	0.118067	0.0454801	0.0655887	-0.0145406	0.0407632	0.0135049	0.0606481	0.162838	0.0725076	0.0550142	0.0333931	0.0163174	0.00387214	-0.0138172	0.0770453	0.0532684	0.120642	0.0376971	-0.00707498	-0.0163581	0.0166071	-0.0344173	0.0470757	0.101978	0.122679	-0.0242312	0.0176019	0.0343399	0.0846663	0.0616313	0.0375124	0.129585	0.0406113	0.0696648	0.0366832
94.1667	0.0571043	0.0203796	0.00107129	0.00139069	0.0183501	0.0175188	0.0537379	0.0601485	0.0284403	0.0625378	0.0445132	0.0505189	0.0609201	0.0405517	0.0755725	0.0306193	0.0707985	0.0316568	0.0535459	0.0105031	0.0242029	0.100328	0.0440378	0.0524634	0.0650857	0.0443263	0.0479374	0.0364982	0.0443255	0.0455924	0.0763717	0.052773	0.055565	0.0653804	0.0435545	0.00387483	0.0278303	0.0377658	0.0556854	-0.00856947	-0.0022456	0.0235261	0.0760949	0.0668767	0.034928	0.072037	0.036178	0.0754288	0.0306958
94.5	0.0683386	0.0843349	-0.0281607	0.0223687	-0.00978757	-0.0452112	0.0193281	0.0509104	0.0940973	0.0791289	0.109679	-0.00863113	-0.0250502	0.0111682	0.0219472	0.0209699	0.077603	0.0983844	0.0693777	0.00888293	-0.0238513	0.00386562	0.0110481	0.0520987	0.108903	0.0853331	0.107249	0.100627	-0.00234754	0.0390413	0.0138421	0.0752633	0.140637	0.173861	0.0761171	0.0627213	0.00143053	-0.0459805	-0.0315588	0.0164815	-0.0260675	0.00880328	0.0646983	0.075801	0.0346095	-0.00850984	0.0283946	0.0796442	0.0267819
[truncated: 80 more columns]

## Sheet: 2 - Duox2#1
Cell line	NTC	NTC	NTC	INS-1E	INS-1E	INS-1E	INS-1E	INS-1E	INS-1E	BRIN-BD11	BRIN-BD11	BRIN-BD11	BRIN-BD11	BRIN-BD11	BRIN-BD11	NTC	NTC	NTC	INS-1E	INS-1E	INS-1E	INS-1E	INS-1E	INS-1E	INS-1E	INS-1E	INS-1E	INS-1E	INS-1E	INS-1E	INS-1E	INS-1E	INS-1E	INS-1E	INS-1E	INS-1E	INS-1E	INS-1E	INS-1E	INS-1E	INS-1E	INS-1E	INS-1E	INS-1E	INS-1E	INS-1E	INS-1E	INS-1E	BRIN-BD11
Sample	NTC	NTC	NTC	1	1	1	1	1	1	1	1	1	1	1	1	NTC	NTC	NTC	2	2	2	2	2	2	3	3	3	3	3	3	5	5	5	5	5	5	7	7	7	7	7	7	8	8	8	8	8	8	2
Type	NTC	NTC	NTC	cDNA	cDNA	cDNA	NAC	NAC	NAC	cDNA	cDNA	cDNA	NAC	NAC	NAC	NTC	NTC	NTC	cDNA	cDNA	cDNA	NAC	NAC	NAC	cDNA	cDNA	cDNA	NAC	NAC	NAC	cDNA	cDNA	cDNA	NAC	NAC	NAC	cDNA	cDNA	cDNA	NAC	NAC	NAC	cDNA	cDNA	cDNA	NAC	NAC	NAC	cDNA
Replicate	1	2	3	1	2	3	1	2	3	1	2	3	1	2	3	1	2	3	1	2	3	1	2	3	1	2	3	1	2	3	1	2	3	1	2	3	1	2	3	1	2	3	1	2	3	1	2	3	1
X	16: NTC	17: NTC	18: NTC	19: INS1-5	20: INS1-5	21: INS1-5	22: INS1-6	23: INS1-6	24: INS1-6	25: BRIN1-1	26: BRIN1-1	27: BRIN1-1	28: BRIN1-2	29: BRIN1-2	30: BRIN1-2	1: NTC	2: NTC	3: NTC	4: INS2-5	5: INS2-5	6: INS2-5	7: INS2-6	8: INS2-6	9: INS2-6	10: INS3-1	11: INS3-1	12: INS3-1	13: INS3-2	14: INS3-2	15: INS3-2	16: INS5-1	17: INS5-1	18: INS5-1	19: INS5-2	20: INS5-2	21: INS5-2	22: INS7-1	23: INS7-1	24: INS7-1	25: INS7-2	26: INS7-2	27: INS7-2	28: INS8-1	29: INS8-1	30: INS8-1	31: INS8-2	32: INS8-2	33: INS8-2	34: BRIN2-1
60.5	1.45358	1.11226	1.12012	2.68369	2.68844	2.70208	0.711706	0.856095	0.887405	2.61518	2.80523	3.02779	0.79266	0.823642	0.738028	1.24341	1.31067	1.35766	3.19145	3.90323	2.60851	0.94603	1.12211	0.951523	2.13152	2.70444	1.80711	1.08263	1.11106	0.681039	2.36779	3.04649	3.41356	0.953282	0.873902	1.0181	2.67767	2.59854	2.62181	1.17615	0.986814	1.14325	3.09717	3.3054	3.45059	1.05561	0.843824	1.09031	2.92156
60.8333	1.30127	1.00185	1.04604	2.937	2.46999	2.62373	0.831237	0.876706	0.828591	2.52672	2.85464	2.89735	0.79592	0.856811	0.883358	1.32897	1.24992	1.32058	3.1556	3.11077	2.59014	0.940119	1.08437	0.859234	2.40374	2.80404	2.30062	0.997089	1.07212	0.926137	2.99669	3.38476	3.20206	0.965583	0.979802	1.0215	2.37875	2.6717	2.63492	0.973479	0.993256	1.07267	2.73851	2.92219	2.83118	1.04981	0.970238	0.994535	2.96976
61.1667	1.1693	0.916039	0.987762	3.1158	2.32559	2.56062	0.921006	0.895364	0.780167	2.47524	2.91386	2.76332	0.809296	0.89374	0.984441	1.3974	1.20102	1.2851	3.12193	2.48349	2.63718	0.942026	1.04911	0.80132	2.71911	2.91671	2.69694	0.92907	1.02645	1.11534	3.50103	3.63975	3.01066	0.97986	1.05478	1.01355	2.17851	2.75025	2.67548	0.812418	0.989488	1.0135	2.46712	2.62969	2.39762	1.03314	1.06654	0.929548	3.00958
61.5	1.07799	0.879403	0.961092	3.14561	2.3293	2.52802	0.951253	0.910117	0.752524	2.49772	2.99269	2.62209	0.842904	0.938188	0.997032	1.43156	1.17579	1.25284	3.09265	2.18656	2.81505	0.959566	1.01883	0.812155	3.12078	3.05551	2.89888	0.896086	0.967313	1.19276	3.75629	3.72819	2.85945	0.998089	1.0679	0.982916	2.17564	2.83958	2.77093	0.734584	0.965301	0.977141	2.37024	2.51861	2.33575	0.99474	1.10261	0.926133	3.03266
61.8333	1.04019	0.90491	0.974305	2.98425	2.51349	2.54566	0.906786	0.917649	0.753687	2.60751	3.08333	2.48636	0.89863	0.986935	0.899854	1.41815	1.17997	1.22666	3.06989	2.322	3.14853	0.995699	0.994752	0.906916	3.60858	3.2163	2.85462	0.906792	0.892658	1.12683	3.68463	3.60006	2.76906	1.01965	1.00274	0.925128	2.41873	2.93883	2.92666	0.764204	0.91865	0.96874	2.49893	2.63317	2.73379	0.931173	1.06236	0.997405	3.03787
62.1667	1.03876	0.959032	1.00557	2.71898	2.7437	2.65117	0.83069	0.909194	0.782218	2.7234	3.10754	2.43406	0.945443	1.00884	0.763513	1.35924	1.19489	1.21445	3.05554	2.73915	3.49989	1.03395	0.973029	1.02398	4.00908	3.32613	2.69381	0.934381	0.819208	0.983275	3.39515	3.33838	2.76212	1.03351	0.900903	0.863287	2.75612	3.02219	3.05982	0.855961	0.880142	0.968342	2.75936	2.83167	3.28939	0.868803	0.985695	1.08579	3.05323
62.5	1.04908	0.996618	1.02552	2.46939	2.84381	2.88668	0.78062	0.874625	0.834316	2.74057	2.96947	2.55942	0.94408	0.965763	0.681588	1.26074	1.19573	1.22535	3.05146	3.22421	3.69074	1.05299	0.948561	1.08254	4.10555	3.29484	2.59148	0.943181	0.768376	0.852166	3.04366	3.05943	2.86182	1.02607	0.81847	0.827376	2.98607	3.0576	3.06552	0.947149	0.888552	0.949724	3.02151	2.92592	3.60256	0.841429	0.92656	1.11603	3.11399
62.8333	1.05076	0.985427	1.01187	2.33657	2.70479	3.25153	0.796535	0.812454	0.900284	2.60094	2.63999	2.89657	0.871543	0.839672	0.717334	1.13473	1.16515	1.2592	3.05574	3.60166	3.60824	1.03602	0.918155	1.02941	3.77465	3.08104	2.67334	0.909994	0.755881	0.800472	2.77103	2.86104	3.07317	0.987758	0.79636	0.836529	2.97259	3.0252	2.89006	0.988854	0.963814	0.898242	3.18904	2.79771	3.40914	0.868699	0.922013	1.0395	3.23328
63.1667	1.04041	0.944864	0.970579	2.34771	2.48607	3.57389	0.847611	0.755746	0.946848	2.43353	2.35689	3.2393	0.76989	0.692831	0.812726	1.01805	1.1155	1.27853	3.05154	3.84928	3.40158	0.984406	0.886272	0.921963	3.26674	2.83844	2.86795	0.861524	0.774679	0.802823	2.65838	2.76727	3.32866	0.925222	0.814781	0.866479	2.84267	2.95393	2.68463	0.987313	1.0505	0.845564	3.30028	2.60884	2.98827	0.913635	0.941623	0.913951	3.33554
63.5	1.01887	0.907243	0.914669	2.51151	2.4142	3.63917	0.885328	0.74621	0.93484	2.41411	2.42466	3.3213	0.697439	0.607589	0.879419	0.953712	1.06658	1.23658	3.01824	3.98311	3.28547	0.904038	0.859281	0.845193	2.92557	2.7695	3.05458	0.836947	0.812037	0.810763	2.77186	2.78373	3.5426	0.849165	0.838762	0.882111	2.78904	2.88493	2.65164	0.962554	1.07435	0.834937	3.42729	2.59109	2.75489	0.925104	0.938086	0.823765	3.32308
63.8333	0.989456	0.894932	0.857006	2.81859	2.64143	3.3243	0.874965	0.808206	0.841838	2.65525	3.01381	2.98348	0.695452	0.638091	0.853401	0.967337	1.03216	1.10786	2.94901	4.01062	3.40596	0.806054	0.841982	0.857667	2.98881	3.00564	3.13362	0.861385	0.855049	0.78823	3.12642	2.90719	3.64624	0.771884	0.841117	0.860912	2.93674	2.84684	2.91888	0.930906	0.986645	0.8904	3.61257	2.90083	2.98332	0.869476	0.881209	0.826944	3.14005
64.1667	0.965296	0.8905	0.8098	3.18721	3.023	2.87232	0.836985	0.896721	0.712404	3.01672	3.75879	2.4956	0.736952	0.725672	0.767999	1.01492	1.00201	0.95205	2.89198	3.90479	3.63462	0.722543	0.832883	0.912192	3.2698	3.3941	3.09004	0.903728	0.890136	0.748759	3.53217	3.09909	3.63848	0.712058	0.825787	0.830775	3.14006	2.81847	3.31579	0.893912	0.840825	0.959157	3.78071	3.39274	3.38527	0.783141	0.809262	0.876018	2.89795
64.5	0.961981	0.866567	0.785096	3.51755	3.33986	2.6178	0.805651	0.949396	0.607847	3.29508	4.16007	2.23468	0.777905	0.783463	0.680871	1.03505	0.959881	0.850116	2.90902	3.63	3.77436	0.690835	0.828917	0.935135	3.47578	3.71103	2.92994	0.918811	0.903547	0.718281	3.74801	3.31204	3.53513	0.689962	0.804494	0.832196	3.18558	2.7661	3.59719	0.849419	0.715883	0.969207	3.82676	3.8461	3.5318	0.719991	0.777623	0.897148	2.75015
64.8333	0.986714	0.806621	0.788692	3.71726	3.42668	2.78911	0.805049	0.920242	0.57456	3.33972	3.88009	2.46142	0.784803	0.750577	0.638256	0.985633	0.895957	0.855977	3.0443	3.19536	3.68757	0.733045	0.826255	0.875389	3.4013	3.78552	2.67799	0.875905	0.884499	0.713954	3.6154	3.49723	3.36383	0.715589	0.785825	0.887315	2.94263	2.67404	3.58323	0.798639	0.671739	0.875566	3.6787	4.07654	3.14434	0.717547	0.821226	0.83798	2.80409
65.1667	1.01315	0.737617	0.801387	3.72386	3.33298	3.18969	0.81857	0.828755	0.59927	3.2114	3.2292	2.97137	0.766243	0.67006	0.640705	0.901755	0.826185	0.915347	3.27113	2.7889	3.47454	0.810434	0.818011	0.771947	3.19024	3.6583	2.43326	0.80203	0.834075	0.717841	3.30603	3.6002	3.19949	0.757805	0.765821	0.944845	2.61163	2.59853	3.35533	0.756254	0.692044	0.74133	3.39606	4.04505	2.54574	0.747844	0.893201	0.732098	2.9836
65.5	1.00658	0.697374	0.79773	3.48233	3.16199	3.5168	0.819428	0.710799	0.65379	3.02368	2.67976	3.44379	0.741349	0.610939	0.677351	0.837816	0.772945	0.946892	3.54511	2.64342	3.29501	0.869052	0.796537	0.686329	3.07375	3.42304	2.31339	0.738646	0.756323	0.703234	3.07412	3.56509	3.12883	0.775195	0.737386	0.935143	2.47573	2.61382	3.06026	0.740317	0.741381	0.656615	3.0713	3.74897	2.20919	0.766543	0.926231	0.634572	3.16662
65.8333	0.942704	0.71044	0.760793	2.99858	2.99698	3.546	0.786828	0.600031	0.709506	2.87284	2.58773	3.63073	0.723386	0.621206	0.732072	0.830802	0.751142	0.893096	3.81529	2.91354	3.27106	0.867467	0.756265	0.662256	3.20941	3.16645	2.39878	0.714621	0.659777	0.6538	3.09874	3.37139	3.21017	0.739967	0.696584	0.815746	2.7184	2.75819	2.82454	0.758534	0.786504	0.681823	2.7887	3.23011	2.45636	0.740305	0.872149	0.588997	3.26086
66.1667	0.839007	0.748272	0.707745	2.52235	2.84131	3.36627	0.723933	0.521273	0.736089	2.78587	2.8435	3.57547	0.70219	0.664696	0.76775	0.848067	0.745786	0.791713	4.0045	3.44124	3.37407	0.814328	0.699962	0.672259	3.46026	2.94764	2.62082	0.708476	0.570901	0.594717	3.2582	3.14008	3.38815	0.678825	0.652101	0.652905	3.12445	2.92613	2.69383	0.777245	0.802849	0.758505	2.59994	2.70824	3.00278	0.679776	0.759389	0.593074	3.29321
66.5	0.723405	0.769055	0.664276	2.36428	2.67838	3.14492	0.639898	0.497136	0.702784	2.77243	3.22109	3.39404	0.661737	0.684207	0.742014	0.839551	0.734412	0.704314	4.02904	3.99038	3.5377	0.730805	0.632479	0.67107	3.61574	2.81874	2.87366	0.68614	0.520644	0.56154	3.35565	3.02751	3.57901	0.632094	0.615784	0.540052	3.37896	2.97616	2.69357	0.752446	0.768025	0.7985	2.54858	2.4476	3.41247	0.606597	0.635538	0.633031	3.32034
66.8333	0.621526	0.739979	0.646106	2.70753	2.50885	3.01549	0.546885	0.537976	0.594249	2.82726	3.52492	3.19346	0.593149	0.639555	0.632087	0.770847	0.699564	0.674531	3.84196	4.36256	3.69796	0.637763	0.561869	0.627469	3.52186	2.8096	3.06352	0.625312	0.528641	0.578084	3.25625	3.13028	3.70673	0.626995	0.594536	0.541418	3.25635	2.81538	2.82346	0.659038	0.672704	0.73953	2.65116	2.6131	3.37007	0.540115	0.540966	0.692616	3.37244
67.1667	0.54984	0.664271	0.629071	3.22526	2.40241	2.97641	0.469093	0.605131	0.456792	2.88522	3.68106	3.0446	0.516126	0.558617	0.493559	0.670137	0.643831	0.674232	3.5433	4.51055	3.80012	0.554837	0.509005	0.566432	3.25086	2.86068	3.14481	0.550754	0.569277	0.621208	3.07329	3.30611	3.72638	0.63832	0.575498	0.604439	2.88827	2.54506	2.98022	0.547533	0.559803	0.622862	2.81625	2.97243	3.04275	0.490485	0.487182	0.74565	3.37372
67.5	0.522524	0.554165	0.579037	3.46312	2.446	2.99233	0.433734	0.64768	0.352135	2.86621	3.64598	3.00931	0.457512	0.486285	0.401617	0.581254	0.574812	0.657346	3.26989	4.42487	3.79177	0.501357	0.497964	0.526981	2.93159	2.89009	3.084	0.498995	0.605624	0.656029	2.98206	3.35296	3.60077	0.627756	0.540867	0.647351	2.49566	2.315	3.03482	0.48735	0.485299	0.515646	2.92545	3.19396	2.71833	0.465564	0.478479	0.763474	3.2219
67.8333	0.543139	0.425614	0.477026	3.1214	2.67625	3.02538	0.456632	0.626857	0.323301	2.71312	3.40161	3.10638	0.435411	0.455026	0.406112	0.536993	0.502435	0.592117	3.12289	4.12038	3.6368	0.488576	0.540021	0.534264	2.67482	2.84124	2.87143	0.494231	0.607974	0.653633	3.10321	3.13631	3.32374	0.569034	0.481095	0.611087	2.25389	2.23976	2.90212	0.522032	0.486944	0.468027	2.89058	3.04793	2.60569	0.468783	0.5117	0.725808	2.8748
68.1667	0.57277	0.309437	0.364697	2.51896	2.92843	3.02757	0.50808	0.552505	0.338524	2.46069	3.03175	3.18245	0.43297	0.447589	0.455556	0.525994	0.445931	0.504055	3.06079	3.70917	3.36449	0.495452	0.595248	0.557916	2.51921	2.75859	2.5929	0.511312	0.575502	0.608969	3.33873	2.79161	3.01314	0.484071	0.419653	0.527369	2.15594	2.29272	2.67245	0.59164	0.529568	0.462127	2.7445	2.71211	2.59801	0.48586	0.553875	0.645884	2.53068
68.5	0.561884	0.240176	0.298866	2.12931	2.98749	2.94841	0.546985	0.44662	0.347339	2.16662	2.64563	3.04111	0.424593	0.434295	0.473131	0.525864	0.42686	0.432985	3.00646	3.32763	3.02043	0.492866	0.610916	0.553699	2.48537	2.71188	2.35806	0.512758	0.514601	0.522948	3.53595	2.52183	2.81783	0.406829	0.388267	0.450613	2.14921	2.412	2.48001	0.610361	0.559771	0.463061	2.55029	2.46614	2.50951	0.498084	0.564584	0.545314	2.44789
68.8333	0.479192	0.239762	0.316766	2.27399	2.71498	2.75642	0.540555	0.332089	0.314919	1.89482	2.34042	2.57109	0.391702	0.39415	0.406412	0.515946	0.454578	0.406103	2.89859	3.07603	2.66147	0.459801	0.551059	0.491135	2.57278	2.74272	2.24244	0.472154	0.433079	0.404068	3.56481	2.47356	2.83388	0.362021	0.405324	0.420824	2.17964	2.53015	2.41541	0.519108	0.537055	0.443668	2.36088	2.50411	2.22229	0.490246	0.516199	0.443716	2.7711
69.1667	0.366381	0.27971	0.377297	2.66672	2.27889	2.49627	0.489197	0.235371	0.268985	1.73402	2.16491	2.00157	0.343779	0.340898	0.300551	0.482547	0.489612	0.400074	2.73926	2.91004	2.3895	0.407628	0.446761	0.394803	2.69649	2.78025	2.18493	0.407363	0.344397	0.291149	3.3858	2.56801	2.94614	0.337365	0.435866	0.420339	2.18747	2.5575	2.39502	0.365702	0.472513	0.407684	2.18848	2.67801	1.8898	0.46113	0.432267	0.352738	3.19014
69.5	0.283382	0.318927	0.419776	2.86924	1.92378	2.23168	0.401617	0.183813	0.252893	1.77914	2.15578	1.64686	0.297322	0.296964	0.225096	0.41371	0.480289	0.378932	2.5464	2.74917	2.31769	0.355819	0.345871	0.303044	2.75044	2.72546	2.09029	0.347317	0.263428	0.230596	2.98201	2.67	2.9867	0.311326	0.431596	0.41708	2.11148	2.39884	2.2916	0.224689	0.390142	0.366569	2.03512	2.75425	1.73331	0.41302	0.349126	0.28203	3.28115
69.8333	0.271297	0.326574	0.399618	2.57666	1.82613	2.01977	0.291795	0.194053	0.294129	2.06509	2.3123	1.71834	0.264512	0.277996	0.228602	0.307091	0.394253	0.319073	2.34385	2.5343	2.4966	0.318723	0.285294	0.246805	2.65538	2.51519	1.89238	0.313403	0.204126	0.250343	2.38379	2.67255	2.83096	0.269663	0.360503	0.386385	1.91703	2.01161	2.02811	0.155227	0.312	0.329799	1.90091	2.56695	1.89108	0.350393	0.295677	0.238549	2.77001
70.1667	0.295915	0.312818	0.336636	2.01746	1.88999	1.89136	0.194793	0.239882	0.356699	2.38663	2.48398	2.01569	0.240267	0.272512	0.275657	0.198778	0.27644	0.246334	2.17903	2.29171	2.72656	0.290199	0.258154	0.227454	2.43945	2.22945	1.64143	0.296825	0.176774	0.304458	1.81041	2.58141	2.52773	0.227293	0.255729	0.33325	1.67574	1.56404	1.72825	0.154923	0.252405	0.298919	1.77823	2.22085	2.16924	0.286495	0.271056	0.218454	1.98158
70.5	0.3042	0.298082	0.266739	1.55349	1.95128	1.87067	0.15095	0.28438	0.388737	2.4785	2.48286	2.23567	0.215187	0.26225	0.309854	0.13447	0.191108	0.198914	2.10528	2.06902	2.7453	0.258986	0.246629	0.238964	2.15763	1.98408	1.41678	0.281246	0.190738	0.328538	1.52837	2.43054	2.16917	0.206424	0.166699	0.270085	1.48579	1.27701	1.56588	0.205997	0.22374	0.273489	1.65756	1.88839	2.29086	0.236763	0.266957	0.215209	1.39049
70.8333	0.259837	0.294878	0.21853	1.452	1.89281	1.95877	0.184011	0.298904	0.353219	2.16778	2.19569	2.15827	0.184922	0.235286	0.291252	0.144664	0.183102	0.202234	2.15261	1.91084	2.3899	0.219585	0.236408	0.271688	1.86705	1.86219	1.28537	0.254801	0.246676	0.278892	1.70374	2.24783	1.84194	0.220515	0.130988	0.209073	1.42042	1.30035	1.65228	0.286725	0.231615	0.252993	1.53607	1.70329	2.06564	0.212136	0.27391	0.222486	1.33374
71.1667	0.193423	0.284082	0.191367	1.60196	1.78486	2.06403	0.251362	0.287938	0.272477	1.65083	1.80791	1.8964	0.165324	0.205046	0.245771	0.199052	0.219606	0.230608	2.25776	1.84965	1.89485	0.189566	0.227203	0.301507	1.63364	1.81595	1.26457	0.223538	0.310419	0.19466	2.10087	2.03697	1.61089	0.248021	0.138761	0.161494	1.4529	1.49971	1.84831	0.359615	0.254541	0.236621	1.43772	1.64457	1.64966	0.205563	0.277782	0.234795	1.59785
71.5	0.152278	0.238661	0.177298	1.79772	1.74457	2.07166	0.2938	0.264241	0.183687	1.21636	1.57964	1.64619	0.177293	0.191295	0.215794	0.252126	0.248393	0.245575	2.33416	1.91491	1.59396	0.192264	0.222237	0.300684	1.5255	1.76478	1.35935	0.197982	0.339091	0.135696	2.38369	1.79559	1.53537	0.258649	0.168329	0.138399	1.53158	1.66965	1.95222	0.38323	0.264258	0.223486	1.39319	1.65257	1.28565	0.205491	0.263273	0.246856	1.83174
71.8333	0.168297	0.145584	0.169496	1.88109	1.84313	1.9115	0.270088	0.239626	0.118708	1.079	1.68667	1.55716	0.231274	0.206087	0.230057	0.26854	0.231743	0.220358	2.31462	2.10984	1.71696	0.239622	0.223454	0.25309	1.58525	1.65818	1.55446	0.186505	0.30457	0.144557	2.31593	1.54134	1.64517	0.23205	0.201477	0.147365	1.61211	1.66078	1.82731	0.331272	0.241495	0.214626	1.42089	1.68013	1.16124	0.203016	0.222309	0.254782	1.77648
72.1667	0.211677	0.0478227	0.165628	1.88353	1.96794	1.69205	0.210871	0.222104	0.0881518	1.15713	1.96753	1.59226	0.295895	0.23063	0.262699	0.253596	0.189964	0.174929	2.2095	2.33268	2.07716	0.298023	0.227698	0.189035	1.75372	1.56587	1.75387	0.188886	0.237746	0.194618	2.06058	1.37192	1.85181	0.187665	0.233889	0.182063	1.67954	1.54784	1.5971	0.237983	0.202946	0.218774	1.49021	1.73024	1.24375	0.199826	0.175721	0.260256	1.54164
72.5	0.237188	0.00234754	0.164483	1.88393	1.96046	1.56648	0.164761	0.218736	0.097314	1.29507	2.17644	1.66784	0.329327	0.238424	0.274211	0.222757	0.157872	0.140949	2.04858	2.45547	2.38376	0.322459	0.230537	0.150438	1.94626	1.58764	1.84133	0.202749	0.18426	0.241964	1.88045	1.40503	2.03724	0.154879	0.264722	0.232688	1.72626	1.46156	1.45016	0.152743	0.174294	0.246587	1.5583	1.81841	1.44545	0.200253	0.151567	0.266354	1.32894
72.8333	0.213079	0.0467077	0.165269	1.93656	1.72524	1.63966	0.166539	0.232809	0.145667	1.37163	2.13484	1.71853	0.302501	0.212551	0.238224	0.189681	0.15961	0.140985	1.8695	2.38909	2.42004	0.282738	0.228289	0.165154	2.08838	1.78314	1.74362	0.223564	0.176556	0.25314	1.95928	1.69978	2.11311	0.154806	0.290858	0.287285	1.74184	1.49247	1.51614	0.114455	0.173833	0.299365	1.58769	1.9449	1.68151	0.207013	0.167834	0.274271	1.29438
73.1667	0.161522	0.14076	0.168862	1.99731	1.41929	1.82332	0.195657	0.25251	0.209385	1.40347	1.93315	1.75219	0.237385	0.17442	0.180927	0.160806	0.176628	0.161242	1.7414	2.19986	2.2655	0.207925	0.220278	0.204788	2.14621	2.05148	1.55972	0.238161	0.194272	0.236543	2.16458	2.08087	2.10977	0.17547	0.300067	0.325283	1.70441	1.57016	1.68894	0.120123	0.190285	0.340969	1.56253	2.04887	1.87869	0.21635	0.202229	0.277687	1.41094
73.5	0.118169	0.224936	0.176556	1.99744	1.26268	1.98089	0.217732	0.262252	0.258816	1.44172	1.72903	1.79499	0.168704	0.155024	0.141648	0.14076	0.179704	0.178836	1.74134	1.99297	2.07373	0.141901	0.206576	0.22688	2.09604	2.25164	1.43165	0.231211	0.20385	0.211032	2.28478	2.31442	2.08727	0.196623	0.277845	0.323961	1.5893	1.58402	1.80352	0.156278	0.20498	0.325903	1.47238	2.05423	1.96669	0.222891	0.222388	0.268402	1.6059
73.8333	0.108902	0.253111	0.186204	1.896	1.40085	2.01218	0.208822	0.250226	0.270412	1.5225	1.64449	1.86105	0.124756	0.174425	0.1485	0.132659	0.150408	0.177672	1.90717	1.85552	1.96431	0.11852	0.187974	0.202883	1.93479	2.27589	1.46064	0.194411	0.18242	0.192197	2.17152	2.24056	2.09143	0.202647	0.218486	0.27155	1.39405	1.46178	1.74248	0.207552	0.203703	0.229079	1.32478	1.91454	1.90276	0.222355	0.206782	0.240816	1.81007
74.1667	0.120528	0.232913	0.181902	1.76322	1.68051	1.96227	0.186744	0.219733	0.245027	1.62191	1.65889	1.91634	0.108116	0.208961	0.184731	0.133551	0.113481	0.168822	2.12004	1.80234	1.92087	0.131517	0.168131	0.159903	1.7419	2.14965	1.58488	0.147564	0.149875	0.182542	1.92915	1.99543	2.11115	0.196434	0.151488	0.200094	1.20516	1.28469	1.57888	0.250998	0.190062	0.107046	1.19921	1.70193	1.75456	0.214834	0.177222	0.199732	1.96846
74.5	0.130083	0.185414	0.144307	1.69712	1.8737	1.91263	0.179751	0.17785	0.189617	1.70101	1.71597	1.91479	0.114932	0.224039	0.222375	0.138967	0.104457	0.170153	2.22194	1.83019	1.89301	0.164602	0.151424	0.138959	1.61747	1.93163	1.70177	0.117494	0.1368	0.181301	1.72522	1.78924	2.12107	0.185506	0.115151	0.15259	1.13135	1.17237	1.4334	0.261775	0.172122	0.0367597	1.19314	1.51821	1.61733	0.201513	0.166351	0.152554	2.02965
74.8333	0.121502	0.130446	0.0666214	1.76027	1.81905	1.9198	0.204397	0.132397	0.115663	1.72811	1.76744	1.82677	0.139715	0.196272	0.237419	0.144	0.144201	0.191388	2.10453	1.92291	1.8457	0.202766	0.142148	0.167338	1.62853	1.68419	1.72967	0.123364	0.162516	0.18694	1.68879	1.77352	2.09871	0.175598	0.134289	0.157889	1.23861	1.20967	1.3948	0.225629	0.157435	0.0702666	1.35977	1.44189	1.56225	0.183526	0.194633	0.108208	1.96047
75.1667	0.1063	0.0828991	-0.00776149	1.8734	1.62157	1.94086	0.230422	0.094156	0.0527381	1.70045	1.7969	1.68838	0.170435	0.147083	0.221673	0.14199	0.194891	0.209703	1.85827	2.01273	1.80529	0.236148	0.144271	0.217396	1.70994	1.48431	1.67061	0.153666	0.201299	0.194865	1.79491	1.86535	2.03312	0.165293	0.179774	0.188246	1.42193	1.34248	1.42402	0.170679	0.151514	0.15997	1.57519	1.45841	1.5643	0.161807	0.233817	0.0817189	1.80076
75.5	0.102889	0.0564271	-0.0229022	1.92181	1.45288	1.90796	0.215864	0.0746518	0.0349397	1.62254	1.79596	1.55217	0.193426	0.109102	0.170901	0.125836	0.204035	0.194131	1.62329	2.019	1.81348	0.25617	0.161682	0.247756	1.76349	1.41257	1.54758	0.189226	0.216163	0.199717	1.98015	1.92316	1.91618	0.151391	0.208994	0.201771	1.53359	1.48191	1.45009	0.135632	0.159361	0.233361	1.67122	1.52997	1.5744	0.137237	0.24347	0.0896342	1.60862
75.8333	0.122908	0.0599315	0.0545558	1.82638	1.44004	1.7769	0.137779	0.0819531	0.0819964	1.50628	1.76469	1.45881	0.198093	0.106199	0.0903656	0.094021	0.13909	0.127303	1.51183	1.89169	1.89251	0.255344	0.194682	0.229597	1.72196	1.51465	1.38896	0.213866	0.18317	0.197098	2.18167	1.84722	1.75688	0.133731	0.191613	0.170057	1.46812	1.55402	1.42251	0.147075	0.182034	0.23729	1.538	1.61818	1.55313	0.112438	0.198189	0.140107	1.43998
76.1667	0.150904	0.0833069	0.167635	1.65041	1.53194	1.59797	0.0492848	0.110308	0.156162	1.39328	1.73708	1.40155	0.18612	0.127208	0.023325	0.0673539	0.0473053	0.0462238	1.52461	1.70335	1.98678	0.230543	0.229238	0.18432	1.64204	1.69643	1.24475	0.223373	0.130573	0.186463	2.33903	1.70503	1.63247	0.124323	0.146401	0.118636	1.28925	1.54481	1.37273	0.183106	0.204813	0.196029	1.29903	1.6824	1.49968	0.0969805	0.132677	0.207708	1.34207
76.5	0.164652	0.111696	0.236776	1.49281	1.63292	1.44506	0.022518	0.150511	0.205321	1.33257	1.75558	1.36177	0.162262	0.152205	0.0225364	0.072226	-0.00412357	0.0014946	1.63444	1.55717	2.02124	0.179729	0.24773	0.145883	1.6114	1.82886	1.17036	0.216529	0.0996766	0.168231	2.39238	1.60588	1.6373	0.13822	0.104401	0.0865226	1.103	1.4552	1.35267	0.209703	0.209035	0.153208	1.13613	1.68145	1.4229	0.102177	0.0966695	0.258613	1.35993
76.8333	0.148963	0.132071	0.206247	1.43107	1.66791	1.37648	0.102365	0.192527	0.193529	1.35465	1.84155	1.32932	0.132343	0.165736	0.1171	0.122205	0.0295795	0.0267531	1.8067	1.52893	1.94743	0.107206	0.238036	0.138749	1.68852	1.8199	1.20221	0.194386	0.118558	0.14313	2.30364	1.62503	1.82498	0.181355	0.0899983	0.100614	0.996558	1.30039	1.39467	0.202271	0.18241	0.14184	1.17908	1.59402	1.33353	0.134282	0.123509	0.267596	1.51004
77.1667	0.116787	0.138722	0.115641	1.45715	1.64418	1.38812	0.224714	0.223013	0.149529	1.41587	1.93189	1.32809	0.106473	0.170221	0.241487	0.179563	0.103506	0.0877876	1.97694	1.58459	1.82335	0.0426343	0.210026	0.14941	1.81528	1.72557	1.30076	0.167064	0.162396	0.113138	2.12176	1.70147	2.0862	0.223192	0.100937	0.139329	0.981832	1.15256	1.45266	0.173928	0.138147	0.152474	1.34947	1.47842	1.24986	0.179334	0.180984	0.243815	1.69455
77.5	0.0881111	0.127769	0.0283818	1.54161	1.58957	1.46029	0.298205	0.227795	0.118234	1.45402	1.94241	1.39043	0.0958267	0.172552	0.306514	0.19375	0.150327	0.133424	2.07327	1.6627	1.73355	0.0220166	0.179067	0.154865	1.90435	1.63893	1.40748	0.146956	0.193144	0.0805422	1.91743	1.74013	2.27092	0.224073	0.128299	0.168968	1.0519	1.09814	1.46098	0.14722	0.09583	0.165041	1.51687	1.41285	1.19206	0.218313	0.220493	0.205026	1.78705
77.8333	0.0776215	0.0986829	-0.00601341	1.65114	1.53011	1.56712	0.25951	0.198547	0.131028	1.42333	1.81904	1.53106	0.107644	0.176298	0.252494	0.133305	0.124019	0.126957	2.04409	1.71068	1.73696	0.0672066	0.157182	0.140013	1.8911	1.62713	1.47215	0.142614	0.183644	0.0502186	1.7523	1.67665	2.26381	0.160692	0.161924	0.166245	1.18759	1.18755	1.37998	0.138328	0.0725531	0.164609	1.57706	1.44891	1.17687	0.234954	0.206964	0.166397	1.70568
78.1667	0.0788135	0.0643451	0.00635615	1.73695	1.48451	1.65818	0.157427	0.150313	0.165167	1.34366	1.62823	1.69406	0.133408	0.171738	0.137746	0.0431249	0.0637888	0.0895521	1.91906	1.71144	1.78982	0.143466	0.143019	0.121341	1.80163	1.65378	1.47777	0.147236	0.150292	0.037397	1.65174	1.56961	2.08833	0.0751379	0.186666	0.149524	1.32066	1.32713	1.27418	0.137974	0.0754491	0.15679	1.53083	1.53185	1.20735	0.223999	0.159447	0.13273	1.54685
78.5	0.0798835	0.0409886	0.0454864	1.7464	1.46966	1.67687	0.0687891	0.103979	0.18438	1.25129	1.46653	1.80589	0.160663	0.145834	0.0500859	-0.0128039	0.0301475	0.056844	1.7481	1.65679	1.82273	0.20191	0.131882	0.123238	1.68471	1.65658	1.41567	0.150184	0.12037	0.0598953	1.6321	1.50828	1.80269	0.0258506	0.186138	0.147582	1.37061	1.38717	1.23414	0.130516	0.109161	0.152333	1.4052	1.58031	1.28313	0.182941	0.110519	0.106243	1.45153
78.8333	0.0721522	0.0398902	0.0918322	1.64783	1.49107	1.59285	0.0511299	0.0772267	0.163029	1.17908	1.40728	1.811	0.178198	0.0938126	0.0526161	0.00970453	0.0632852	0.0550889	1.58301	1.55475	1.7864	0.206913	0.120376	0.159711	1.58032	1.59341	1.29316	0.143775	0.114396	0.125525	1.69251	1.55237	1.47671	0.0528882	0.15132	0.178207	1.28674	1.28191	1.31797	0.106511	0.171965	0.15812	1.23121	1.53745	1.39433	0.115545	0.0856755	0.0892365	1.51509
79.1667	0.059438	0.0525011	0.127684	1.49365	1.50876	1.48076	0.0847977	0.0749006	0.118016	1.14617	1.43081	1.72586	0.179784	0.0439852	0.109585	0.0756311	0.122103	0.0730289	1.48304	1.47823	1.71208	0.175902	0.110312	0.203253	1.49321	1.50281	1.18155	0.132156	0.12582	0.202069	1.76332	1.64336	1.22676	0.122788	0.102668	0.215227	1.13754	1.1012	1.45403	0.0813153	0.236673	0.16557	1.05605	1.44455	1.49308	0.050665	0.0820762	0.0843611	1.65062
79.5	0.0486835	0.0653159	0.135791	1.35728	1.47139	1.44149	0.130844	0.0986387	0.0768785	1.16828	1.49419	1.58494	0.160438	0.0329316	0.160525	0.130156	0.145179	0.0900282	1.50927	1.51635	1.65117	0.139566	0.104801	0.215974	1.41936	1.44348	1.16814	0.122428	0.141322	0.247305	1.75767	1.69317	1.18088	0.183707	0.0680083	0.221483	1.02127	0.978812	1.53826	0.0764829	0.269733	0.162237	0.930894	1.36738	1.52201	0.0234241	0.0897966	0.0943544	1.72562
79.8333	0.0450684	0.0684236	0.107124	1.29679	1.35179	1.53595	0.157171	0.143766	0.060404	1.24587	1.56021	1.42931	0.120419	0.0822136	0.159982	0.132614	0.0922499	0.0903203	1.68406	1.71274	1.6376	0.121819	0.106186	0.173515	1.35779	1.45559	1.30063	0.119855	0.149903	0.231829	1.62981	1.63978	1.41002	0.196565	0.0672789	0.173434	1.00765	1.00688	1.49499	0.104933	0.248192	0.139992	0.894331	1.35285	1.44424	0.0561245	0.10122	0.118696	1.64732
80.1667	0.046719	0.0662899	0.0655439	1.30895	1.21941	1.66509	0.159082	0.180355	0.0623756	1.31835	1.61449	1.32637	0.0809605	0.153319	0.122547	0.0989613	0.00768735	0.0776173	1.87481	1.92906	1.63547	0.119483	0.113733	0.105629	1.31978	1.50516	1.46818	0.12234	0.149826	0.177509	1.49833	1.52543	1.75686	0.173344	0.0888663	0.102027	1.05212	1.11097	1.36219	0.145041	0.191515	0.107972	0.934438	1.37225	1.305	0.119781	0.117957	0.143832	1.48187
80.5	0.0499987	0.0669744	0.0431322	1.37517	1.16787	1.6899	0.138732	0.172167	0.0698261	1.30985	1.64833	1.35012	0.0685384	0.192718	0.077821	0.0593104	-0.0429796	0.0605006	1.91015	1.98147	1.59143	0.122604	0.125937	0.0555976	1.31967	1.53966	1.52036	0.125947	0.141674	0.119035	1.52294	1.41845	2.00704	0.138784	0.113269	0.0518298	1.08154	1.175	1.20628	0.16655	0.12977	0.079632	1.02667	1.37797	1.17001	0.172586	0.143926	0.152951	1.33514
80.8333	0.0521814	0.0754306	0.060664	1.47373	1.25797	1.52644	0.101889	0.099795	0.0734374	1.18037	1.65408	1.53551	0.0983448	0.164605	0.0508374	0.0378892	-0.0141436	0.0464647	1.68819	1.75888	1.48215	0.122826	0.139775	0.0541139	1.36712	1.52421	1.36144	0.126754	0.126418	0.083866	1.80164	1.37787	2.00917	0.113261	0.125079	0.0551812	1.04627	1.12262	1.08629	0.149899	0.0884227	0.0664955	1.14416	1.33817	1.09342	0.183255	0.178509	0.135388	1.28596
81.1667	0.0541835	0.0841869	0.0936859	1.57027	1.41929	1.31102	0.0687871	0.0111617	0.0784894	1.0334	1.62831	1.76134	0.140435	0.104085	0.0483584	0.0353923	0.0601138	0.0386559	1.38487	1.4411	1.40441	0.118182	0.146141	0.0815178	1.45304	1.49453	1.11459	0.120896	0.106597	0.0705473	2.1857	1.42562	1.86389	0.099663	0.125263	0.0955045	0.990523	1.03649	1.03194	0.118332	0.0745336	0.0723559	1.25074	1.28405	1.08296	0.162592	0.202935	0.105062	1.30502
81.5	0.0578317	0.0826658	0.106438	1.62727	1.54859	1.235	0.0632741	-0.0289775	0.0939111	1.00828	1.5686	1.86738	0.153582	0.0639862	0.0725782	0.0466308	0.125789	0.039133	1.24556	1.28071	1.485	0.108302	0.134405	0.105561	1.56367	1.50399	0.957703	0.104519	0.0851403	0.070395	2.46471	1.57433	1.73486	0.0965097	0.118882	0.143994	0.981985	1.03898	1.0656	0.105789	0.0905623	0.0990746	1.30792	1.26255	1.13477	0.131927	0.193896	0.0820382	1.33596
81.8333	0.0639404	0.0640089	0.0754163	1.62732	1.58134	1.42899	0.0986815	0.0217937	0.123304	1.19446	1.49137	1.75939	0.111622	0.0808035	0.119962	0.0653077	0.142199	0.0483751	1.43562	1.44975	1.79767	0.095138	0.0999658	0.102988	1.6875	1.59265	1.02092	0.0775484	0.0657543	0.0759217	2.49462	1.81926	1.74808	0.101318	0.110135	0.176383	1.06607	1.2083	1.19767	0.13398	0.132974	0.143521	1.29232	1.31215	1.24689	0.108284	0.139216	0.0809448	1.34521
82.1667	0.0692732	0.0362365	0.0261508	1.63332	1.60797	1.78043	0.146272	0.116536	0.14896	1.48186	1.48821	1.60703	0.0486516	0.12569	0.164058	0.0806929	0.121939	0.0605406	1.80016	1.79819	2.20386	0.0899264	0.0623143	0.0865116	1.82189	1.74721	1.24331	0.0550136	0.0552534	0.084426	2.3968	2.08614	1.87909	0.107597	0.0997826	0.186556	1.19905	1.44598	1.3908	0.175684	0.174262	0.182598	1.24114	1.43745	1.42499	0.0914803	0.0712343	0.0946636	1.39045
82.5	0.0695811	0.0110882	-0.00357267	1.7283	1.75761	2.11599	0.166793	0.185969	0.147844	1.71054	1.66952	1.64598	0.0138348	0.153462	0.172685	0.0809483	0.0909253	0.0682078	2.10425	2.09549	2.51197	0.106226	0.0469665	0.0778378	1.96648	1.94106	1.5162	0.0557206	0.0612289	0.0944025	2.35899	2.2833	2.0658	0.107852	0.0877255	0.172936	1.31494	1.60934	1.59568	0.19145	0.180921	0.188214	1.20666	1.63456	1.67663	0.0770308	0.0334212	0.11064	1.55217
82.8333	0.0620957	-0.000937357	0.0125778	2.0312	2.17059	2.37709	0.134307	0.18002	0.107287	1.82682	2.16059	2.08498	0.0405465	0.132138	0.12692	0.0599945	0.0694061	0.0665559	2.25741	2.24923	2.66491	0.149519	0.0706133	0.091788	2.18913	2.21446	1.8036	0.0905919	0.0870835	0.104373	2.6007	2.42089	2.33585	0.0969692	0.0753252	0.137472	1.41843	1.65602	1.82461	0.155193	0.13272	0.143671	1.28304	1.95251	2.04543	0.0627676	0.0539971	0.118372	1.93652
83.1667	0.0499712	0.00569304	0.0551149	2.8047	3.03194	2.96418	0.0761493	0.125423	0.0560981	2.20228	3.14627	3.02513	0.0990116	0.0825365	0.060863	0.0347882	0.0549557	0.0611665	2.74692	2.71955	3.14373	0.192977	0.114647	0.115648	2.83077	2.87519	2.36023	0.139016	0.119464	0.112967	3.4685	2.91628	3.07585	0.0793475	0.0697889	0.0962243	1.79691	1.94483	2.33636	0.0943129	0.0625005	0.0778335	1.73174	2.6519	2.71921	0.055793	0.100183	0.115578	2.7524
83.5	0.0378424	0.0352715	0.0930969	4.3474	4.53785	4.39246	0.0329732	0.0681206	0.0334525	3.31476	4.82625	4.54062	0.143667	0.0386744	0.0218713	0.0280447	0.0394806	0.0602223	4.20453	4.10473	4.56399	0.201693	0.151636	0.129818	4.30056	4.29793	3.51352	0.1725	0.140831	0.118842	5.34077	4.28863	4.76211	0.0617655	0.0797856	0.0687766	2.80848	2.93487	3.45131	0.0495773	0.0163741	0.0309563	2.85606	4.04626	3.92185	0.0655266	0.123951	0.102026	4.23438
[truncated: 33 more rows]
[truncated: 80 more columns]

## Sheet: 2 - Duoxa2#1
Cell line	NTC	NTC	NTC	INS-1E	INS-1E	INS-1E	INS-1E	INS-1E	INS-1E	BRIN-BD11	BRIN-BD11	BRIN-BD11	BRIN-BD11	BRIN-BD11	BRIN-BD11	NTC	NTC	NTC	INS-1E	INS-1E	INS-1E	INS-1E	INS-1E	INS-1E	INS-1E	INS-1E	INS-1E	INS-1E	INS-1E	INS-1E	INS-1E	INS-1E	INS-1E	INS-1E	INS-1E	INS-1E	INS-1E	INS-1E	INS-1E	INS-1E	INS-1E	INS-1E	INS-1E	INS-1E	INS-1E	INS-1E	INS-1E	INS-1E	BRIN-BD11
[truncated: 107 more rows]
[truncated: 80 more columns]

[truncated: 3 more sheets: 2 - Rn18s, 2 - Duoxa1#1, 2 - Duoxa1#2]
