# Supplementary material for: Expression, localization and regulation of NADPH oxidases in pancreatic beta cells
Source: Redox Rep. 2025 Oct 6;30(1):2568300. doi: 10.1080/13510002.2025.2568300 (PMC12507117; doi:10.1080/13510002.2025.2568300)
Supplement: Supplemental Material [file YRER_A_2568300_SM5385.zip › YRER_A_2568300_Supplement file/Additional File 3 DUOX Expression.xlsx]

## Sheet: Rat qPCR
Rat	Sample	Replicate	Gapdh_CT	Duox1_CT	Duox2_CT	Duoxa2_CT	Gapdh_MeanCT	Duox1_MeanCT	Duox2_MeanCT	Duoxa2_MeanCT	Duox1_2DCT	Duox2_2DCT	Duoxa2_2DCT	Duox1_Log10-2DCT	Duox2_Log10-2DCT	Duoxa2_Log10-2DCT
RD06	Lung	1	16.06	22.9	26.18	24.45	16.1167	23.0733	26.3233	24.6633	0.00805072	0.000846228	0.00267422	-2.09417	-3.07251	-2.5728
RD06	Lung	2	16.25	23.01	26.22	24.54
RD06	Lung	3	16.04	23.31	26.57	25
RD06	Islet	1	16.32	29.8	30.5	31.47	16.5833	29.1033	30.31	31.4533	0.000170257	7.37669e-05	3.33952e-05	-3.7689	-4.13214	-4.47632
RD06	Islet	2	16.6	28.52	30.26	31.5
RD06	Islet	3	16.83	28.99	30.17	31.39
RD06	Kidney	1	16.21	31.14	32.29	31.66	16.2067	31.1833	32.0467	31.21	3.10152e-05	1.70484e-05	3.04471e-05	-4.50843	-4.76832	-4.51645
RD06	Kidney	2	16.19	31.08	31.4	30.64
RD06	Kidney	3	16.22	31.33	32.45	31.33
RD07	Lung	1	16.11	23.51	26.61	24.13	16.27	24.0733	26.65	24.0767	0.00447675	0.000750427	0.00446642	-2.34904	-3.12469	-2.35004
RD07	Lung	2	16.3	24.7	26.76	24.11
RD07	Lung	3	16.4	24.01	26.58	23.99
RD07	Islet	1	17.29	32.55	26.62	27.48	17.3567	31.2767	26.4533	27.3867	6.45153e-05	0.00182655	0.000956465	-4.19034	-2.73837	-3.01933
RD07	Islet	2	17.37	30.28	26.43	27.51
RD07	Islet	3	17.41	31	26.31	27.17
RD07	Kidney	1	14.99	33.99	29.24	30.57	15.0667	30.74	29.0333	30.6833	1.91362e-05	6.24618e-05	1.99028e-05	-4.71814	-4.20439	-4.70109
RD07	Kidney	2	15.03	29.19	28.21	30.51
RD07	Kidney	3	15.18	29.04	29.65	30.97
RD10	Lung	1	15.95	24.04	26.25	23.75	16.1567	24.0667	26.4233	23.9233	0.0041577	0.000811756	0.00459198	-2.38115	-3.09057	-2.338
RD10	Lung	2	16.38	24.01	26.38	23.93
RD10	Lung	3	16.14	24.15	26.64	24.09
RD10	Islet	1	16.75	28.9	29.81	28.57	16.61	29.4433	30.1833	29.06	0.000137019	8.20388e-05	0.000178721	-3.86322	-4.08598	-3.74782
RD10	Islet	2	16.59	29.38	30.43	28.74
RD10	Islet	3	16.49	30.05	30.31	29.87
RD10	Kidney	1	14.8	31.31	29.79	30.55	14.9533	30.36	30.2967	30.36	2.30214e-05	2.40545e-05	2.30214e-05	-4.63787	-4.6188	-4.63787
RD10	Kidney	2	14.97	29.73	31.24	30.43
RD10	Kidney	3	15.09	30.04	29.86	30.1
RD11	Lung	1	16.3	22.74	33.26	26.6	16.1433	22.9667	33.5967	26.8967	0.00883023	5.57215e-06	0.000579327	-2.05403	-5.25398	-3.23708
RD11	Lung	2	15.71	22.86	36.23	23.97
RD11	Lung	3	16.42	23.3	31.3	30.12
RD11	Islet	1	15.88	30.6	29.73	31.48
RD11	Islet	2	15.86	29.89	32.58	30.41	15.9867	30.58	30.85	30.7833	4.04547e-05	3.35499e-05	3.51366e-05	-4.39303	-4.47431	-4.45424
RD11	Islet	3	16.22	31.25	30.24	30.46
RD11	Kidney	1	14.85	31.92	32.19	30.63
RD11	Kidney	2	14.66	34.36	31.71	29.99
RD11	Kidney	3	14.54	30.5	32.61	30.72	14.6833	32.26	32.17	30.4467	5.11559e-06	5.44489e-06	1.79789e-05	-5.2911	-5.26401	-4.74524

## Sheet: Cells qPCR
Cell line	Sample	Replicate	Gapdh_CT	Duox1_CT	Duox2_CT	Duoxa2_CT	Gapdh_MeanCT	Duox1_MeanCT	Duox2_MeanCT	Duoxa2_MeanCT	Duox1_2DCT	Duox2_2DCT	Duoxa2_2DCT	Duox1_Log10-2DCT	Duox2_Log10-2DCT	Duoxa2_Log10-2DCT
PCCL3	1	1	15.3	19.6	25.11	20.99	15.2133	19.8267	25.2367	21.0867	0.0408553	0.000960895	0.0170589	-1.38875	-3.01732	-1.76805
PCCL3	1	2	15.19	20.08	25.28	21.07
PCCL3	1	3	15.15	19.8	25.32	21.2
PCCL3	2	1	15.51	21.22	26.06	21.69	15.52	21.29	26.1433	21.7067	0.0183255	0.000633954	0.0137286	-1.73694	-3.19794	-1.86237
PCCL3	2	2	15.56	21.3	26.12	21.73
PCCL3	2	3	15.49	21.35	26.25	21.7
PCCL3	3	1	14.93	19.26	24.23	20.34	14.98	18.9267	24.3633	20.3967	0.0648537	0.00149739	0.023411	-1.18807	-2.82466	-1.63058
PCCL3	3	2	14.95	18.86	24.49	20.42
PCCL3	3	3	15.06	18.66	24.37	20.43
PCCL3	4	1	15.44	20.46	25.15	21.25	15.4667	20.88	25.2267	21.2767	0.0234652	0.00115331	0.0178244	-1.62958	-2.93805	-1.74898
PCCL3	4	2	15.42	21.4	25.25	21.36
PCCL3	4	3	15.54	20.78	25.28	21.22
PCCL3	5	1	14.55	20.24	24.22	20.02	14.6233	20.2167	24.2667	20.0933	0.0207128	0.00125045	0.0225614	-1.68376	-2.90293	-1.64663
PCCL3	5	2	14.73	20.58	24.38	20.16
PCCL3	5	3	14.59	19.83	24.2	20.1
PCCL3	6	1	15.04	20.66	24.66	20.75	15.0233	20.19	24.7633	20.7767	0.0278406	0.00116941	0.0185385	-1.55532	-2.93203	-1.73193
PCCL3	6	2	14.94	20.31	24.83	20.77
PCCL3	6	3	15.09	19.6	24.8	20.81
PCCL3	7	1	14.73	19.33	24.17	20.11	14.7033	19.82	24.29	20.1733	0.0288224	0.00130055	0.0225614	-1.54027	-2.88587	-1.64663
PCCL3	7	2	14.68	19.47	24.3	20.17
PCCL3	7	3	14.7	20.66	24.4	20.24
PCCL3	8	1	15.1	21.01	24.9	21.44	15.13	21.0167	25.0067	21.4167	0.0169019	0.00106372	0.0128093	-1.77206	-2.97317	-1.89248
PCCL3	8	2	15.2	20.65	25.15	21.4
PCCL3	8	3	15.09	21.39	24.97	21.41
INS-1E	1	1	15.02		29.64	29.03	15.1067	35.145	29.8	28.99	9.28668e-07	3.77456e-05	6.6176e-05	-6.03214	-4.42313	-4.1793
INS-1E	1	2	15.11	34.69	30.09	29.07
INS-1E	1	3	15.19	35.6	29.67	28.87
INS-1E	2	1	14.76	35.41	30.68	29.85	14.6933	35.41	30.6667	30.3767	5.80312e-07	1.55435e-05	1.90041e-05	-6.23634	-4.80845	-4.72115
INS-1E	2	2	14.54		30.83	31.71
INS-1E	2	3	14.78		30.49	29.57
INS-1E	3	1	14.99	37.12	30.81	29.03	15.0133	36.6	30.8867	29.2033	3.17516e-07	1.66591e-05	5.35038e-05	-6.49823	-4.77835	-4.27162
INS-1E	3	2	15.06	36.89	30.74	29
INS-1E	3	3	14.99	35.79	31.11	29.58
INS-1E	5	1	14.14	34.81	29.08	29.97	14.0967	34.4667	29.6367	30.1367	7.37936e-07	2.09891e-05	1.48415e-05	-6.13198	-4.67801	-4.82852
INS-1E	5	2	14.03	34.94	30.15	30.94
INS-1E	5	3	14.12	33.65	29.68	29.5
INS-1E	7	1	14.07		33.38	30.07	14.0933	34.665	32.93	30.4267	6.41669e-07	2.13599e-06	1.21109e-05	-6.19269	-5.6704	-4.91682
INS-1E	7	2	14.05	35.85	32.9	30.94
INS-1E	7	3	14.16	33.48	32.51	30.27
INS-1E	8	1	14.34	37.08	32.87	30.21	14.3667	34.5733	32.4267	30.0767	8.26394e-07	3.6593e-06	1.8656e-05	-6.08281	-5.4366	-4.72918
INS-1E	8	2	14.37	32.96	32.07	30.03
INS-1E	8	3	14.39	33.68	32.34	29.99
BRIN-BD11	1	1	14.24	32.12	31.6	30.09	14.19	32.6633	30.82	30.5	2.74772e-06	9.85987e-06	1.23084e-05	-5.56103	-5.00613	-4.9098
BRIN-BD11	1	2	14.18	32.83	30.27	30.63
BRIN-BD11	1	3	14.15	33.04	30.59	30.78
BRIN-BD11	2	1	13.45	33	31.22	30.01	13.4	35.2133	30.96	29.48	2.71352e-07	5.17503e-06	1.44357e-05	-6.56647	-5.28609	-4.84056
BRIN-BD11	2	2	13.36	34.69	30.99	29.56
BRIN-BD11	2	3	13.39	37.95	30.67	28.87
BRIN-BD11	3	1	13.49		31.3	29.35	13.5733	33.39	31.2167	29.1733	1.0829e-06	4.88458e-06	2.01341e-05	-5.96541	-5.31117	-4.69607
BRIN-BD11	3	2	13.63	34.39	31.14	28.86
BRIN-BD11	3	3	13.6	32.39	31.21	29.31
BRIN-BD11	4	1	13.33	32.28	29.81	29.24	13.37	31.42	29.9633	29.2267	3.68475e-06	1.01137e-05	1.68526e-05	-5.43359	-4.99509	-4.77333
BRIN-BD11	4	2	13.3	31.5	30.13	29.35
BRIN-BD11	4	3	13.48	30.48	29.95	29.09
BRIN-BD11	6	1	13.82	34.63	29.91	30.54	13.9333	34.37	30.08	29.9433	7.04612e-07	1.37838e-05	1.51534e-05	-6.15205	-4.86063	-4.81949
BRIN-BD11	6	2	13.91	33.85	30.57	29.49
BRIN-BD11	6	3	14.07	34.63	29.76	29.8
BRIN-BD11	7	1	13.52	33.8	30.31	29.77	13.4833	34.7167	30.09	30.04	4.0563e-07	1.00206e-05	1.0374e-05	-6.39187	-4.9991	-4.98405
BRIN-BD11	7	2	13.51	34.52	29.88	30.02
BRIN-BD11	7	3	13.42	35.83	30.08	30.33

## Sheet: Rat WB
Rat	Sample	Name	Ponceau1_Int	DUOX1_Int	Tubulin1_Int	Ponceau2_Int	DUOX2_Int	Tubulin2_Int	DUOX1_Norm	Tubulin1_Norm	DUOX2_Norm	Tubulin2_Norm	DUOX1_FoldLung	Tubulin1_FoldLung	DUOX2_FoldLung	Tubulin2_FoldLung
RQ01	Lung	RQ101	720742055	1350560	30024000	707220008	22217268	31845394	0.00187385	0.0416571	0.0314149	0.045029	1	1	1	1
RQ01	Islet	RQ102	436217235	2453180	18117312	461152392	4096019	24583594	0.00562376	0.0415328	0.00888214	0.053309	3.00118	0.997016	0.282736	1.18388
RQ01	Kidney	RQ103	728754035	657984	12339648	765012568	8511653	13424824	0.000902889	0.0169325	0.0111262	0.0175485	0.481837	0.406474	0.354168	0.389716
RQ02	Lung	RQ201	792910000	1904492	51684672	832792832	26480515	55760824	0.0024019	0.0651835	0.0317972	0.0669564	1	1	1	1
RQ02	Islet	RQ202	477059130	3055780	39233088	561071752	10436909	45531290	0.00640545	0.0822395	0.0186017	0.0811506	2.66683	1.26166	0.585011	1.21199
RQ02	Kidney	RQ203	710963140	1177968	24156288	766479784	5122861	31919384	0.00165686	0.0339769	0.00668362	0.0416441	0.689813	0.521249	0.210195	0.621959
RQ03	Lung	RQ301	645972085	527804	9427968	510164288	25133670	14551040	0.000817069	0.014595	0.0492658	0.0285223	1	1	1	1
RQ03	Islet	RQ302	502938780	3437856	27551616	483082248	7686959	34332242	0.00683554	0.0547813	0.0159123	0.0710691	8.36592	3.75342	0.322989	2.49171
RQ03	Kidney	RQ303	534606895	666632	13905408	574536320	5505041	19716326	0.00124696	0.0260105	0.00958171	0.0343169	1.52613	1.78215	0.19449	1.20316
RQ04	Lung	RQ401	906931125	833055	29025320	955258164	22140628	27360879	0.000918543	0.0320039	0.0231776	0.0286424	1	1	1	1
RQ04	Islet	RQ402	644178416	2998010	21773690	710972262	7012884	16829931	0.00465401	0.0338007	0.00986379	0.0236717	5.06673	1.05614	0.425574	0.826457
RQ04	Kidney	RQ403	801719877	199975	6629726	952170660	2899012	4434798	0.000249433	0.00826938	0.00304463	0.00465757	0.271552	0.258387	0.131361	0.162611
RQ05	Lung	RQ501	630402462	655120	24060710	917469882	17403272	14145579	0.00103921	0.0381672	0.0189688	0.015418	1	1	1	1
RQ05	Islet	RQ502	403249761	128440	8914584	853072101	7992500	19353858	0.000318512	0.0221069	0.00936908	0.0226872	0.306495	0.57921	0.493921	1.47148
RQ05	Kidney	RQ503	609966271	160265	4903698	561849561	2806184	5092680	0.000262744	0.00803929	0.00499455	0.00906413	0.252831	0.210633	0.263304	0.587892

## Sheet: Cells WB
Sample	Ponceau1_Int	DUOX1_Int	Tubulin1_Int	Ponceau2_Int	DUOX2_Int	Tubulin2_Int	DUOX1_Norm	Tubulin1_Norm	DUOX2_Norm	Tubulin2_Norm	DUOX1_FoldPCCL3	Tubulin1_FoldPCCL3	DUOX2_FoldPCCL3	Tubulin2_FoldPCCL3
PCCL3	559106730	10448035	14332692	506045050	487232	14818895	0.018687	0.025635	0.000962823	0.0292837	0.976168	1.00673	1.2936	0.930233
PCCL3	552830460	9482850	13097700	607018118	707072	11507275	0.0171533	0.0236921	0.00116483	0.0189571	0.903718	0.925976	0.838852	1.11628
PCCL3	616196315	12756835	17033082	763454181	467456	17354545	0.0207025	0.0276423	0.000612291	0.0227316	1.05243	1.1144	1.00221	0.55814
PCCL3	558222280	9903855	15633486	693050631	1014080	13565435	0.0177418	0.0280058	0.00146321	0.0195735	1.06768	0.952894	0.865342	1.39535
INS-1E	790933178	27040975	40493574	968905266	15892032	46455825	0.0341887	0.0511972	0.016402	0.0479467	1.95234	1.84118	2.11479	15.2558
INS-1E	778790278	30749615	43404174	891188179	11736320	41999230	0.0394838	0.0557328	0.0131693	0.0471272	2.12393	2.12651	2.07947	12.2791
INS-1E	950391400	35722310	47615370	1068419590	21885696	51995515	0.0375869	0.0501008	0.0204842	0.0486658	1.91039	2.02423	2.15011	19.0698
INS-1E	913858960	32887400	50993778	1138241398	22477184	45335225	0.0359874	0.0558005	0.0197473	0.0398292	2.12774	1.93809	1.75717	18.3256
BRIN-BD11	584015236	2008110	40000686	791292411	2812864	37042135	0.00343845	0.0684925	0.00355477	0.0468122	2.61201	0.183042	2.06623	3.34884
BRIN-BD11	600413072	1714765	37488990	818327454	2027968	34226335	0.00285598	0.0624387	0.00247819	0.0418247	2.37941	0.156124	1.84547	2.32558
BRIN-BD11	603834098	1381640	42706488	812805294	2150592	40025700	0.00228811	0.0707255	0.00264589	0.0492439	2.6959	0.123822	2.17219	2.4186
BRIN-BD11	596872479	1027715	36412794	743449784	1854592	39998790	0.00172183	0.061006	0.00249458	0.0538016	2.32602	0.0915209	2.37528	2.32558
