# Supplementary material for: Expression, localization and regulation of NADPH oxidases in pancreatic beta cells
Source: Redox Rep. 2025 Oct 6;30(1):2568300. doi: 10.1080/13510002.2025.2568300 (PMC12507117; doi:10.1080/13510002.2025.2568300)
Supplement: Supplemental Material [file YRER_A_2568300_SM5385.zip › YRER_A_2568300_Supplement file/Additional File 4 px Intensity.xlsx]

## Sheet: IHC px Int
#	Image	Animal	Photo	Subset	#Subset	Red	Green	Blue	Area_Islet	Mean_Islet	StdDev_Islet	Mode_Islet	Min_Islet	Max_Islet	IntDen_Islet	Median_Islet	RawIntDen_Islet	Area_Out	Mean_Out	StdDev_Out	Mode_Out	Min_Out	Max_Out	IntDen_Out	Median_Out	RawIntDen_Out	Area_Inside	Mean_Inside	StdDev_Inside	Mode_Inside	Min_Inside	Max_Inside	IntDen_Inside	Median_Inside	RawIntDen_Inside	CTCF
1	102-01 (1) S54	102	1	S54	1	03-IGG	01-INS	05-NUC	9015.35	140.064	93.7539	104	0	1864	1.26272e+06	127	14708672	113579	184.771	171.713	0	0	4937	2.09862e+07	158	244454589	710.916	108.864	214.002	0	0	2830	77393.1	74	901503	281278
2	102-01 (3) S56	102	3	S56	2	03-IGG	01-INS	05-NUC	47903	146.513	166.041	88	0	2912	7.01839e+06	112	81752754	74691.6	175.171	185.394	85	0	3704	1.30838e+07	138	152404589	5399.22	319.957	428.039	0	0	2996	1.72751e+06	127	20122704	-8.30847e+06
3	102-01 (4) S57	102	4	S57	3	03-IGG	01-INS	05-NUC	35717.7	147.627	176.443	83	0	4570	5.2729e+06	115	61420686	86876.9	182.715	214.958	0	0	4387	1.58737e+07	138	184903031	2856.71	379.998	541.119	0	0	4087	1.08555e+06	131	12644831	-8.29975e+06
4	102-01 (5) S58	102	5	S58	4	03-IGG	01-INS	05-NUC	40455	147.257	188.158	87	0	5240	5.95729e+06	106	69392611	82139.6	168.602	158.135	90	0	3721	1.38489e+07	142	161317108	2091.11	282.763	423.377	0	0	3313	591288	112	6887534	-5.48187e+06
5	102-01 (7) S60	102	7	S60	5	03-IGG	01-INS	05-NUC	10930.3	112.241	97.6048	86	0	1934	1.22682e+06	97	14290493	111664	79.1399	88.5012	48	0	3182	8.83709e+06	65	102937636	1595.5	198.302	343.244	47	0	2406	316391	69	3685437	-940672
6	102-01 (8) S61	102	8	S61	6	03-IGG	01-INS	05-NUC	34821	145.967	227.326	86	0	5896	5.08272e+06	102	59205386	87773.6	153.008	220.614	78	0	6056	1.34301e+07	118	156438484	2214.56	547.736	946.288	0	0	6056	1.213e+06	129	14129402	-1.399e+07
7	102-51 (1) S01	102	1	S01	1	01-DUOX1	01-INS	05-NUC	19405.3	1521.99	737.473	1456	0	9314	2.95347e+07	1451	344030919	103189	788.816	459.436	0	0	7603	8.13974e+07	736	948145523	791.013	1175.48	1222.24	0	0	7603	929820	777	10830875	6.72416e+06
8	102-51 (2) S02	102	2	S02	2	01-DUOX1	01-INS	05-NUC	18516.1	1607.12	625.025	1458	0	8312	2.97576e+07	1565	346627190	104078	769.652	579.334	0	0	7235	8.01042e+07	669	933081878	1499.95	888.678	666.869	0	0	5953	1.33298e+06	764	15526974	1.33028e+07
9	102-51 (3) S03	102	3	S03	3	01-DUOX1	01-INS	05-NUC	14677	1563.43	784.176	1491	0	9359	2.29464e+07	1447	267288307	107918	662.699	481.804	0	0	15496	7.15168e+07	613	833053750	389.84	1288.39	1307.37	0	0	8620	502267	768	5850581	4.03673e+06
10	102-51 (4) S04	102	4	S04	4	01-DUOX1	01-INS	05-NUC	39344.1	1913.27	831.3	1844	0	9507	7.52758e+07	1836	876840012	83250.4	678.841	410.388	0	0	6026	5.65138e+07	621	658292647	3336.18	984.027	706.391	0	0	5432	3.28289e+06	844	38240272	3.65602e+07
11	102-51 (5) S05	102	5	S05	5	01-DUOX1	01-INS	05-NUC	22786.7	1632.11	690.79	1514	0	7414	3.71904e+07	1582	433206551	99807.8	790.536	458.772	638	0	14854	7.89017e+07	734	919075144	1403.55	1017.39	848.655	0	0	6266	1.42795e+06	798	16633273	1.40074e+07
12	102-51 (6) S06	102	6	S06	6	01-DUOX1	01-INS	05-NUC	13875.4	1414.14	658.314	1327	0	13803	1.96218e+07	1345	228562033	108719	881.858	501.677	0	0	6890	9.58748e+07	821	1116783723	885.533	1245.12	1125.88	0	0	6638	1.10259e+06	856	12843419	2.34524e+06
13	102-61 (1) S07	102	1	S07	1	02-DUOX2	01-INS	05-NUC	11290.5	1065.93	661.802	978	0	13699	1.20349e+07	989	140186509	111304	855.137	601.896	0	0	14354	9.51802e+07	788	1108693080	558.276	460.891	477.119	0	0	3103	257305	302	2997177	6.83117e+06
14	102-61 (2) S08	102	2	S08	2	02-DUOX2	01-INS	05-NUC	40311.3	2137.28	843.928	1977	0	14110	8.61565e+07	2082	1003581975	82283.3	1252.71	749.078	0	0	11758	1.03077e+08	1163	1200678316	3698.2	1180.62	743.824	0	0	5669	4.36616e+06	1095	50858619	3.85644e+07
15	102-61 (4) S10	102	4	S10	3	02-DUOX2	01-INS	05-NUC	14388.6	2245.7	840.496	2122	0	6722	3.23125e+07	2177	376387684	108206	1091.85	682.34	0	0	11111	1.18144e+08	1010	1376185919	1030.96	1420.32	887.176	0	0	5346	1.4643e+06	1303	17056638	1.1876e+07
16	102-61 (5) S11	102	5	S11	4	02-DUOX2	01-INS	05-NUC	45639.7	1912.53	772.042	1583	0	14427	8.72873e+07	1864	1016753440	76954.9	1185.1	761.405	0	0	14254	9.11992e+07	1101	1062320846	4732.25	1147.94	756.001	0	0	10541	5.43236e+06	1084	63278032	3.48956e+07
17	102-61 (6) S12	102	6	S12	5	02-DUOX2	01-INS	05-NUC	28693.1	1990.71	1014.95	1980	0	14253	5.71197e+07	1911	665350528	93901.4	1385.77	898.069	0	0	14229	1.30126e+08	1251	1515755441	1809.18	911.742	693.653	0	0	5928	1.64951e+06	737	19214052	3.09589e+07
18	102-61 (7) S13	102	7	S13	6	02-DUOX2	01-INS	05-NUC	36851.5	2115.08	830.784	1993	0	14401	7.79438e+07	2072	907916963	85743.1	1359.42	966.616	0	0	14782	1.16561e+08	1215	1357744825	4376.07	1166.37	871.674	0	0	11554	5.10413e+06	981	59454759	3.49612e+07
19	102-BB (1) S14	102	1	S14	1	04-BSA	04-BSA	05-NUC	47428.8	602.675	801.542	315	7	11579	2.85842e+07	375	332958694	75165.7	141.761	75.6643	140	0	3179	1.06556e+07	138	124119783	2678.83	154.86	74.6578	167	0	493	414844	155	4832248	2.12393e+07
20	102-BB (2) S15	102	2	S15	2	04-BSA	04-BSA	05-NUC	51290.4	434.386	542.907	269	0	11628	2.22798e+07	316	259523507	71304.1	123.718	66.8311	111	0	3288	8.82157e+06	120	102756844	685.333	135.444	52.8803	147	0	302	92824.2	140	1081249	1.53329e+07
21	102-BB (3) S16	102	3	S16	3	04-BSA	04-BSA	05-NUC	51249.8	559.794	652.844	306	0	9521	2.86893e+07	399	334183438	71344.7	127.858	68.178	90	0	3121	9.12202e+06	119	106256545	2074.37	153.393	70.5744	172	0	548	318194	154	3706440	2.08279e+07
22	102-BB (4) S17	102	4	S17	4	04-BSA	04-BSA	05-NUC	58758.1	439.538	395.808	296	0	9962	2.58264e+07	351	300835085	63836.5	126.53	67.6281	0	0	772	8.07721e+06	120	94086265	3768.69	139.675	64.0658	152	0	462	526391	139	6131586	1.76194e+07
23	102-BB (5) S18	102	5	S18	5	04-BSA	04-BSA	05-NUC	54659.1	411.926	232.732	312	0	4563	2.25155e+07	366	262268494	67935.4	115.099	74.3069	39	0	3587	7.81929e+06	106	91081905	3029.61	146.667	63.5091	153	0	458	444344	147	5175879	1.44988e+07
24	102-BB (6) S19	102	6	S19	6	04-BSA	04-BSA	05-NUC	57679.1	496.62	378.217	371	0	7921	2.86446e+07	427	333662333	64915.4	147.158	82.5465	0	0	3473	9.55285e+06	142	111275016	1033.11	179.514	75.2889	216	0	675	185457	190	2160271	1.82904e+07
25	102-GG (1) S20	102	1	S20	1	03-IGG	03-IGG	05-NUC	51496.1	278.294	199.135	224	0	5429	1.43311e+07	243	166933346	71098.4	90.4459	52.1958	40	0	2554	6.43056e+06	86	74905494	2235.25	102.016	46.3354	104	0	299	228032	101	2656199	9.07762e+06
26	102-GG (2) S21	102	2	S21	2	03-IGG	03-IGG	05-NUC	48080.3	334.037	336.298	235	0	5930	1.60606e+07	274	187079330	74514.3	109.815	57.217	100	0	2256	8.18277e+06	106	95315890	1442.52	100.934	57.3826	0	0	376	145599	99	1695993	1.12076e+07
27	102-GG (3) S22	102	3	S22	3	03-IGG	03-IGG	05-NUC	51960.8	365.495	360.583	242	0	6901	1.89914e+07	292	221219095	70633.7	106.66	59.2166	92	0	6068	7.53377e+06	102	87756035	1390.93	117.276	57.2709	97	0	405	163123	118	1900114	1.28977e+07
28	102-GG (4) S23	102	4	S23	4	03-IGG	03-IGG	05-NUC	40669.7	279.284	296.711	192	0	5324	1.13584e+07	213	132306500	81924.8	86.2132	42.586	76	0	2181	7.06301e+06	83	82272442	1504.59	83.1509	42.4121	0	0	328	125108	81	1457303	7.97666e+06
29	102-GG (5) S24	102	5	S24	5	03-IGG	03-IGG	05-NUC	48552.2	274.08	314.219	172	0	5212	1.33072e+07	198	155006778	74042.4	85.6669	40.6641	78	0	1967	6.34298e+06	83	73885297	1628.81	88.0138	40.6944	76	0	265	143358	86	1669885	9.03392e+06
30	102-GG (6) S25	102	6	S25	6	03-IGG	03-IGG	05-NUC	49290.6	243.571	288.772	163	0	5225	1.20058e+07	186	139847325	73303.9	81.9543	39.7667	69	0	1769	6.00757e+06	79	69978325	1346.71	87.0349	38.5968	82	0	234	117211	86	1365317	7.71575e+06
31	202-01 (1) S62	202	1	S62	1	03-IGG	01-INS	05-NUC	26373.5	415.642	974.061	122	0	11669	1.09619e+07	167	127688591	96221	304.902	607.307	87	0	9173	2.9338e+07	160	341739567	1933.66	1666.33	2021.5	0	0	9173	3.22213e+06	578	37532489	-3.29851e+07
32	202-01 (2) S64	202	2	S64	2	03-IGG	01-INS	05-NUC	17546.4	394.342	1150.7	130	0	12452	6.9193e+06	171	80598450	105048	295.356	620.065	0	0	10646	3.10266e+07	171	361408867	906.05	1260.74	2237.11	0	0	10646	1.14229e+06	144	13305811	-1.52021e+07
33	202-01 (3) S63	202	3	S63	3	03-IGG	01-INS	05-NUC	32492.2	309.139	496.192	121	0	6872	1.00446e+07	175	117003068	90102.3	352.691	499.514	180	0	6346	3.17783e+07	245	370164813	2536.32	1197.24	1301.01	86	0	6346	3.03659e+06	546	35371249	-2.88564e+07
34	202-01 (4) S65	202	4	S65	4	03-IGG	01-INS	05-NUC	12396	344.712	337.306	262	0	7093	4.27305e+06	297	49773987	110199	350.767	343.772	36	0	6065	3.8654e+07	302	450255973	703.533	839.644	1030.25	0	0	6019	590717	351	6880883	-6.13518e+06
35	202-01 (6) S67	202	6	S67	5	03-IGG	01-INS	05-NUC	12945.4	242.699	480.071	88	0	7709	3.14184e+06	134	36597303	109649	308.329	401.659	112	0	7040	3.3808e+07	232	393808262	607.983	851.8	1160.83	0	0	5851	517880	264	6032450	-7.88508e+06
36	202-01 (7) S68	202	7	S68	6	03-IGG	01-INS	05-NUC	6609.43	256.25	330.753	158	0	4224	1.69367e+06	195	19728428	115985	233.03	291.345	39	0	6716	2.7028e+07	186	314831645	1073.89	848.082	1182.18	0	0	5607	910743	279	10608663	-3.91167e+06
37	202-51 (1) S26	202	1	S26	1	01-DUOX1	01-INS	05-NUC	16153.3	1660.99	816.016	1541	0	10528	2.68306e+07	1550	312531952	106441	863.495	545.962	0	0	6791	9.19115e+07	812	1070617584	1585.46	1298.77	1294.64	0	0	6791	2.05914e+06	858	23985654	5.8511e+06
38	202-51 (3) S28	202	3	S28	2	01-DUOX1	01-INS	05-NUC	30279	1334.44	911.747	1075	0	11704	4.04057e+07	1189	470659679	92315.5	806.405	607.667	0	0	11413	7.44437e+07	703	867146960	1049.25	1265.82	1500.34	0	0	8053	1.32816e+06	634	15470883	2.07779e+06
39	202-51 (5) S30	202	5	S30	3	01-DUOX1	01-INS	05-NUC	13013.5	1718.89	592.108	1624	0	5866	2.23687e+07	1705	260559145	109581	817.953	625.42	0	0	7139	8.96321e+07	805	1044066831	1543.22	919.103	796.595	0	0	6810	1.41838e+06	704	16521791	1.0408e+07
40	202-51 (6) S31	202	6	S31	4	01-DUOX1	01-INS	05-NUC	49797.7	1216.88	580.383	874	0	5540	6.05978e+07	1128	705865408	72796.9	602.568	574.471	315	0	6362	4.3865e+07	450	510955662	4186.51	1010.32	875.152	0	0	4940	4.22971e+06	704	49269227	1.02863e+07
41	202-51 (7) S32	202	7	S32	5	01-DUOX1	01-INS	05-NUC	10151.9	1701.26	602.741	1488	0	6147	1.72711e+07	1695	201179507	112443	735.209	476.998	0	0	5324	8.26689e+07	661	962956438	514.922	908.235	775.105	0	0	5324	467670	723	5447591	8.05075e+06
42	202-51 (8) S33	202	8	S33	6	01-DUOX1	01-INS	05-NUC	7579.44	1612.26	1007.99	974	0	8949	1.222e+07	1389	142343142	115015	911.335	547.27	0	0	6126	1.04817e+08	863	1220949368	243.21	1153.88	972.276	271	0	5140	280636	843	3268950	3.47424e+06
43	202-61 (1) S34	202	1	S34	1	02-DUOX2	01-INS	05-NUC	13297.5	1684.6	766.419	1645	0	13996	2.2401e+07	1620	260934663	109297	1894.32	1219.53	0	0	13472	2.07044e+08	1808	2411722960	1310.23	1608.27	1353.82	0	0	13472	2.1072e+06	1184	24545385	1.01505e+06
44	202-61 (2) S35	202	2	S35	2	02-DUOX2	01-INS	05-NUC	18096.1	1656.59	1042.88	1389	0	15035	2.99778e+07	1441	349192660	104498	1631.15	1077.97	0	0	15061	1.70452e+08	1509	1985488223	1151.24	1251.04	1945.24	0	0	14168	1.44025e+06	688	16776510	7.3388e+06
45	202-61 (3) S36	202	3	S36	3	02-DUOX2	01-INS	05-NUC	27571.7	1724.82	1364.19	946	0	13814	4.75563e+07	1353	553953249	95022.8	1393.39	1117.87	0	0	14134	1.32404e+08	1122	1542287238	1388.26	1740.7	1601.36	0	0	7826	2.41656e+06	1089	28148903	-437790
46	202-61 (4) S37	202	4	S37	4	02-DUOX2	01-INS	05-NUC	30824.6	1794.08	1429.75	1315	0	14016	5.53019e+07	1403	644176828	91769.9	1712.83	1126.9	0	0	14068	1.57187e+08	1580	1830966649	2569.63	1462.74	1527.41	0	0	12569	3.75871e+06	867	43782753	1.02135e+07
47	202-61 (5) S38	202	5	S38	5	02-DUOX2	01-INS	05-NUC	11309.5	1584.16	874.219	1579	0	13785	1.79161e+07	1529	208692946	111285	1813.21	1179.44	0	0	14245	2.01783e+08	1666	2350440045	806.637	710.287	478.071	0	0	4367	572944	637	6673860	9.88309e+06
48	202-61 (6) S39	202	6	S39	6	02-DUOX2	01-INS	05-NUC	5923.41	2476.46	1047.29	2416	0	13664	1.46691e+07	2387	170871095	116671	2231.87	1768.63	0	0	14961	2.60395e+08	2018	3033168627	172.9	1337.48	710.956	1271	0	3548	231250	1248	2693683	6.74668e+06
49	302-01 (1) S69	302	1	S69	1	03-IGG	01-INS	05-NUC	25394	154.981	264.567	84	0	5391	3.93557e+06	108	45842967	97200.6	131.302	199.11	61	0	5588	1.27626e+07	98	148663252	1284.99	595.573	943.96	0	0	5588	765304	116	8914533	-1.11884e+07
50	302-01 (2) S70	302	2	S70	2	03-IGG	01-INS	05-NUC	27566.8	211.039	456.827	88	0	8463	5.81767e+06	121	67766305	95027.7	228.221	425.259	76	0	6946	2.16873e+07	149	252621919	1611.56	494.97	834.806	0	0	5515	797672	116	9291569	-7.82706e+06
51	302-01 (3) S71	302	3	S71	3	03-IGG	01-INS	05-NUC	14644.3	169.005	312.19	88	0	5328	2.47496e+06	108	28829256	107950	195.325	180.804	77	0	4829	2.10854e+07	162	245610395	471.053	301.298	494.419	46	0	3920	141928	112	1653225	-1.93734e+06
52	302-01 (4) S72	302	4	S72	4	03-IGG	01-INS	05-NUC	15268	150.262	245.636	96	0	5469	2.2942e+06	114	26723694	107327	166.9	163.078	80	0	4591	1.79128e+07	137	208654359	533.208	237.057	538.978	0	0	4460	126401	89	1472361	-1.32518e+06
53	302-01 (5) S73	302	5	S73	5	03-IGG	01-INS	05-NUC	7854.24	347.629	691.664	100	0	6970	2.73036e+06	145	31804221	114740	171.355	248.35	84	0	9270	1.96613e+07	136	229022182	585.748	1007.35	1785.91	0	0	9023	590054	156	6873155	-5.18161e+06
54	302-01 (6) S74	302	6	S74	6	03-IGG	01-INS	05-NUC	63977.9	265.304	646.622	101	0	10581	1.69736e+07	135	197714598	58616.7	209.912	404.976	61	0	8741	1.23043e+07	119	143325350	4493.42	571.228	1019.84	0	0	8741	2.56677e+06	128	29898660	-1.95724e+07
55	302-51 (1) S40	302	1	S40	1	01-DUOX1	01-INS	05-NUC	21300.5	1018.49	491.608	935	0	5851	2.16944e+07	970	252704321	101294	634.904	323.741	581	0	3781	6.4312e+07	613	749128958	774.701	401.728	316.946	0	0	2208	311219	330	3625190	1.31374e+07
56	302-51 (2) S41	302	2	S41	2	01-DUOX1	01-INS	05-NUC	29554	1269.31	509.905	1413	0	4745	3.75131e+07	1248	436965683	93040.6	971.869	563.638	0	0	5950	9.04232e+07	926	1053282038	1882.67	742.898	616.865	0	0	3628	1.39863e+06	566	16291749	1.55575e+07
57	302-51 (4) S43	302	4	S43	3	01-DUOX1	01-INS	05-NUC	38876.1	926.382	496.557	743	0	6702	3.60142e+07	854	419505776	83718.4	392.301	284.081	301	0	5032	3.28428e+07	346	382564518	2330.89	531.417	572.962	0	0	5032	1.23867e+06	376	14428511	1.53547e+07
58	302-51 (5) S44	302	5	S44	4	01-DUOX1	01-INS	05-NUC	13084.3	1619.1	964.426	1478	0	9174	2.11848e+07	1450	246768709	109510	609.603	379.507	0	0	7766	6.67577e+07	564	777617815	838.917	1056.97	1171.59	0	0	6119	886713	527	10328749	7.35505e+06
59	302-51 (6) S45	302	6	S45	5	01-DUOX1	01-INS	05-NUC	52159.4	1021.64	548.215	791	0	8144	5.32879e+07	955	620716227	70435.2	506.839	379.035	432	0	6332	3.56993e+07	459	415837801	3245.18	863.143	1065.65	0	0	6332	2.80105e+06	508	32627650	8.26691e+06
60	302-51 (7) S46	302	7	S46	6	01-DUOX1	01-INS	05-NUC	42717.5	1180.56	607.66	1082	0	8791	5.04306e+07	1111	587433633	79877	630.926	408.398	0	0	5424	5.03965e+07	560	587036066	2455.88	801.324	833.223	0	0	5424	1.96796e+06	536	22923476	1.62e+07
61	302-61 (1) S47	302	1	S47	1	02-DUOX2	01-INS	05-NUC	27957.3	1118.55	531.412	1058	0	14286	3.12716e+07	1079	364262761	94637.2	1202.21	750.097	0	0	9957	1.13774e+08	1123	1325275849	1730.72	697.532	729.882	0	0	4104	1.20723e+06	415	14062249	1.17705e+07
62	302-61 (2) S48	302	2	S48	2	02-DUOX2	01-INS	05-NUC	20748.8	747.281	438.18	655	0	10710	1.55052e+07	695	180609573	101846	908.688	499.28	0	0	4495	9.2546e+07	868	1078008995	713.663	415.11	524.042	0	0	4165	296249	239	3450811	6.89213e+06
63	302-61 (4) S50	302	4	S50	3	02-DUOX2	01-INS	05-NUC	13303.8	1509.51	987.778	1054	0	13800	2.00823e+07	1342	233926306	109291	1143.1	699.767	0	0	14600	1.24931e+08	1098	1455235268	506.252	996.15	970.226	0	0	5156	504303	617	5874298	6.82971e+06
64	302-61 (5) S51	302	5	S51	4	02-DUOX2	01-INS	05-NUC	42790.4	1049.2	642.98	906	0	14432	4.48958e+07	962	522962396	79804.1	775.399	488.808	0	0	14360	6.188e+07	693	720800943	2073.17	607.42	638.014	0	0	14333	1.25928e+06	417	14668575	1.89041e+07
65	302-61 (6) S52	302	6	S52	5	02-DUOX2	01-INS	05-NUC	33679.1	1251.11	708.05	1009	0	14065	4.21363e+07	1141	490818615	88915.4	871.94	580.038	0	0	14734	7.7529e+07	788	903085026	2647.5	844.899	889.516	0	0	6504	2.23687e+06	596	26055836	1.36809e+07
66	302-61 (7) S53	302	7	S53	6	02-DUOX2	01-INS	05-NUC	55063.4	1086.48	602.207	898	0	9030	5.9825e+07	1009	696863066	67531.1	831.824	606.963	0	0	14168	5.61741e+07	698	654335630	3698.38	803.998	961.505	0	0	6827	2.97349e+06	490	34636238	1.55541e+07

## Sheet: ICC px Int
#	Label	Batch	Experiment	Coverslip	Photo	Subset	#Subset	Primary	Secondary	Area_IN	Mean_IN	StdDev_IN	Mode_IN	Min_IN	Max_IN	IntDen_IN	Median_IN	RawIntDen_IN	Area_OUT	Mean_OUT	StdDev_OUT	Mode_OUT	Min_OUT	Max_OUT	IntDen_OUT	Median_OUT	RawIntDen_OUT	CTCF
1	50502_(1)-S01	PH4-5	PH5	50502	1	S01	1	01-DUOX1	03-IGG	152.238	4226.7	1978.07	3653	394	9920	643463	3876	187382305	247.067	121.563	191.838	27	0	2355	30034.2	43	8746228	1.19083e+10
2	50502_(1)-S02	PH4-5	PH5	50502	1	S02	2	01-DUOX1	03-IGG	149.697	3510.69	1811.72	2750	92	8870	525538	3146	153041386	249.608	69.3826	213.566	25	0	6193	17318.4	31	5043284	5.45842e+09
3	50502_(1)-S03	PH4-5	PH5	50502	1	S03	3	01-DUOX1	03-IGG	236.919	2848.56	1532.83	2791	17	9378	674878	2650	196530553	162.385	112.179	268.471	30	0	5531	18216.1	40	5304705	1.79364e+10
4	50602_(1)-S04	PH4-5	PH5	50602	1	S04	1	02-DUOX2	03-IGG	129.378	2217.23	760.426	2389	365	5278	286860	2265	83536302	269.926	112.018	149.533	49	0	1424	30236.7	60	8805196	4.15738e+09
5	50602_(1)-S05	PH4-5	PH5	50602	1	S05	2	02-DUOX2	03-IGG	166.053	1737.37	618.255	1614	53	4334	288494	1721	84012041	233.252	94.0494	118.879	46	0	2162	21937.2	57	6388307	4.50545e+09
6	50602_(1)-S07	PH4-5	PH5	50602	1	S07	3	02-DUOX2	03-IGG	156.506	1793.7	668.99	1924	263	4330	280725	1808	81749525	242.798	103.787	143.075	45	0	1896	25199.3	56	7338276	4.55991e+09
7	51020_(1)-S20	PH4-5	PH5	51020	1	S20	1	04-BSA	03-IGG	143.584	153.972	78.4775	113	0	648	22107.9	142	6438023	255.72	59.6901	29.2821	61	0	357	15264	58	4445001	1.89477e+08
8	51020_(1)-S21	PH4-5	PH5	51020	1	S21	2	04-BSA	03-IGG	166.362	189.16	115.343	102	0	1161	31468.9	161	9164032	232.943	59.9936	29.0137	58	0	285	13975.1	58	4069664	3.1408e+08
9	51020_(1)-S22	PH4-5	PH5	51020	1	S22	3	04-BSA	03-IGG	184.359	175.544	118.901	96	0	1164	32363.1	143	9424431	214.945	57.196	27.2535	50	0	300	12294	56	3580125	3.41256e+08
10	61010_(2)-S29	PH4-5	PH6	61010	2	S29	1	04-BSA	04-BSA	177.982	37.0605	16.093	33	0	105	6596.11	37	1920847	221.322	24.4416	11.9141	23	0	99	5409.46	24	1575283	2.86942e+07
11	61010_(2)-S30	PH4-5	PH6	61010	2	S30	2	04-BSA	04-BSA	143.581	34.8128	14.9875	34	0	105	4998.45	35	1455593	255.724	23.826	11.5308	23	0	81	6092.87	24	1774298	1.70995e+07
12	61010_(2)-S31	PH4-5	PH6	61010	2	S31	3	04-BSA	04-BSA	109.743	35.7805	15.3409	31	0	106	3926.64	35	1143472	289.562	22.1829	10.7197	21	0	71	6423.31	22	1870527	9.55903e+06
13	70502_(1)-S08	PH6-7	PH7	70502	1	S08	1	01-DUOX1	03-IGG	230.532	2142.08	1267.57	831	0	11921	493818	1864	143804360	168.772	103.754	281.502	32	0	6698	17510.8	42	5099289	1.18114e+10
14	70502_(1)-S09	PH6-7	PH7	70502	1	S09	2	01-DUOX1	03-IGG	271.334	2426.77	1742.01	1349	0	8004	658466	1846	191751334	127.97	140.324	208.735	0	0	3881	17957.2	49	5229307	2.50709e+10
15	70502_(1)-S10	PH6-7	PH7	70502	1	S10	3	01-DUOX1	03-IGG	140.741	3248.25	1657.3	1981	222	8236	457161	2944	133129525	258.563	122.975	261.548	32	0	7507	31796.9	48	9259549	7.91239e+09
16	70602_(1)-S11	PH6-7	PH7	70602	1	S11	1	02-DUOX2	03-IGG	197.717	5052.56	2479.78	4880	180	12437	998978	4802	290911319	201.587	209.137	350.721	0	0	4969	42159.4	69	12277206	4.13078e+10
17	70602_(1)-S12	PH6-7	PH7	70602	1	S12	2	02-DUOX2	03-IGG	241.05	2960.63	1775.34	1212	0	9774	713660	2664	207824294	158.254	172.819	339.352	0	0	7144	27349.2	64	7964344	2.97296e+10
18	70602_(1)-S13	PH6-7	PH7	70602	1	S13	3	02-DUOX2	03-IGG	214.437	2531.36	1116.82	2749	0	6396	542816	2613	158073041	184.867	129.698	233.92	0	0	4383	23977	63	6982311	1.50969e+10
19	71010_(1)-S32	PH6-7	PH7	71010	1	S32	1	04-BSA	04-BSA	159.006	75.0159	32.6598	66	0	230	11928	73	3473538	240.298	51.5778	22.7041	55	0	156	12394.1	51	3609260	9.78237e+07
20	71010_(1)-S33	PH6-7	PH7	71010	1	S33	2	04-BSA	04-BSA	120.041	75.9319	32.7024	64	0	264	9114.94	74	2654351	279.263	49.5745	21.9996	50	0	150	13844.3	49	4031598	5.42427e+07
21	71010_(1)-S34	PH6-7	PH7	71010	1	S34	3	04-BSA	04-BSA	201.975	83.8043	38.129	69	0	1701	16926.4	80	4929118	197.329	53.8465	23.948	54	0	181	10625.5	54	3094235	1.84086e+08
22	71020_(1)-S23	PH6-7	PH7	71020	1	S23	1	04-BSA	03-IGG	176.478	102.614	54.9268	67	0	469	18109.1	93	5273547	222.826	39.5211	21.1346	39	0	257	8806.34	38	2564486	1.26304e+08
23	71020_(1)-S24	PH6-7	PH7	71020	1	S24	2	04-BSA	03-IGG	204.207	101.845	56.776	79	0	503	20797.5	91	6056410	195.097	41.3219	21.0204	38	0	341	8061.78	40	2347664	1.75494e+08
24	71020_(1)-S25	PH6-7	PH7	71020	1	S25	3	04-BSA	03-IGG	180.465	105.929	66.0943	63	0	473	19116.5	89	5566892	218.839	39.4586	19.0104	36	0	344	8635.09	39	2514615	1.36126e+08
25	81010_(1)-S35	PH8-9	PH8	81010	1	S35	1	04-BSA	04-BSA	168.714	70.042	29.092	66	0	378	11817.1	69	3441233	230.59	65.2696	27.9422	63	0	208	15050.6	65	4382856	1.30128e+08
26	81010_(1)-S36	PH8-9	PH8	81010	1	S36	2	04-BSA	04-BSA	163.024	71.4575	29.2946	70	0	280	11649.3	71	3392371	236.28	65.6353	27.6313	64	0	203	15508.3	65	4516168	1.24649e+08
27	81010_(1)-S37	PH8-9	PH8	81010	1	S37	3	04-BSA	04-BSA	187.443	70.497	30.1914	65	0	427	13214.2	70	3848081	211.862	64.8159	27.5558	64	0	207	13732	65	3998884	1.60542e+08
28	81020_(1)-S26	PH8-9	PH8	81020	1	S26	1	04-BSA	03-IGG	218.448	84.9277	41.6091	68	0	524	18552.3	80	5402589	180.856	58.9215	25.6575	56	0	219	10656.3	59	3103219	2.38791e+08
29	81020_(1)-S27	PH8-9	PH8	81020	1	S27	2	04-BSA	03-IGG	299.743	99.5457	56.0153	77	0	558	29838.2	89	8689146	99.5608	56.637	26.1013	52	0	250	5638.82	56	1642076	5.0655e+08
30	81020_(1)-S28	PH8-9	PH8	81020	1	S28	3	04-BSA	03-IGG	242.184	97.4824	51.5222	79	0	489	23608.6	89	6875041	157.121	60.0998	28.1068	56	0	307	9442.93	59	2749866	3.43628e+08
31	90502_(1)-S14	PH8-9	PH9	90502	1	S14	1	01-DUOX1	03-IGG	207.792	2752.04	1295.58	1587	441	8663	571853	2582	166528738	191.512	129.923	184.701	35	0	2224	24881.9	52	7245829	1.54384e+10
32	90502_(1)-S15	PH8-9	PH9	90502	1	S15	2	01-DUOX1	03-IGG	218.41	2330.51	1096.2	1786	0	8273	509006	2186	148227226	180.894	103.676	169.659	34	0	2506	18754.4	49	5461438	1.15259e+10
33	90502_(1)-S16	PH8-9	PH9	90502	1	S16	3	01-DUOX1	03-IGG	327.696	1928.27	1126.57	1475	0	8394	631887	1707	184011198	71.6084	226.429	409.194	0	0	5760	16214.2	62	4721721	4.68859e+10
34	90602_(1)-S17	PH8-9	PH9	90602	1	S17	1	02-DUOX2	03-IGG	203.376	1961.68	937.722	2177	0	6893	398960	1967	116180755	195.928	87.1553	130.91	33	0	2401	17076.2	46	4972730	7.0717e+09
35	90602_(1)-S18	PH8-9	PH9	90602	1	S18	2	02-DUOX2	03-IGG	231.037	1318.5	817.837	518	0	10734	304622	1134	88708637	168.268	109.186	151.285	0	0	3787	18372.5	58	5350226	7.68439e+09
36	90602_(1)-S19	PH8-9	PH9	90602	1	S19	3	02-DUOX2	03-IGG	179.51	1552.15	699.418	1172	218	4938	278627	1443	81138621	219.794	96.5853	168.736	38	0	3775	21228.9	50	6182040	4.83085e+09
