# Supplementary material for: Expression, localization and regulation of NADPH oxidases in pancreatic beta cells
Source: Redox Rep. 2025 Oct 6;30(1):2568300. doi: 10.1080/13510002.2025.2568300 (PMC12507117; doi:10.1080/13510002.2025.2568300)
Supplement: Supplemental Material [file YRER_A_2568300_SM5385.zip › YRER_A_2568300_Supplement file/Additional File 5 Association.xlsx]

## Sheet: Widefield Association
#	Image	Batch	Experiment	Coverslip	Photo	Subset	#Subset	Red	Green	Blue	PCC_Yellow	PCC_Magenta	PCC_Cyan	M1_Yellow	M1_Magenta	M1_Cyan	M2_Yellow	M2_Magenta	M2_Cyan
1	40101 (1) Dec-04 S05	PH4-5	PH4	40101	1	S05	1	01-NOX1	01-INS	07-NUC	0.2538	-0.263	-0.2916	0.1534	0.042	0.0223	0.2592	0.022	0.0054
2	40101 (2) Dec-05 S01	PH4-5	PH4	40101	2	S01	2	01-NOX1	01-INS	07-NUC	0.2819	-0.3082	-0.2686	0.2037	0.0216	0.0484	0.2706	0.0111	0.0177
3	40101 (2) Dec-05 S02	PH4-5	PH4	40101	2	S02	3	01-NOX1	01-INS	07-NUC	0.356	-0.2867	-0.2359	0.2879	0.0242	0.0167	0.3674	0.0103	0.0057
4	40101 (3) Dec-06 S03	PH4-5	PH4	40101	3	S03	4	01-NOX1	01-INS	07-NUC	0.5358	-0.3317	-0.3169	0.6108	0.0289	0.0265	0.5947	0.0306	0.026
5	40102 (1) Dec-07 S09	PH4-5	PH4	40102	1	S09	1	01-NOX1	02-PDI	07-NUC	0.5625	-0.3348	-0.1947	0.3207	0.0942	0.0798	0.7893	0.0621	0.0196
6	40102 (1) Dec-07 S10	PH4-5	PH4	40102	1	S10	2	01-NOX1	02-PDI	07-NUC	0.6097	-0.3412	-0.2193	0.3397	0.0388	0.0303	0.8505	0.0329	0.0096
7	40102 (2) Dec-08 S06	PH4-5	PH4	40102	2	S06	3	01-NOX1	02-PDI	07-NUC	0.4042	-0.4228	-0.301	0.192	0.0347	0.0044	0.7384	0.041	0.0014
8	40102 (2) Dec-08 S08	PH4-5	PH4	40102	2	S08	4	01-NOX1	02-PDI	07-NUC	0.3323	-0.4518	-0.2512	0.1789	0.0114	0.0218	0.5728	0.0154	0.0116
9	40103 (1) Dec-09 S12	PH4-5	PH4	40103	1	S12	1	01-NOX1	03-SYN	07-NUC	0.3833	-0.394	-0.2018	0.1385	0.0438	0.044	0.706	0.0439	0.0079
10	40103 (2) Dec-10 S11	PH4-5	PH4	40103	2	S11	2	01-NOX1	03-SYN	07-NUC	0.3714	-0.3632	-0.1805	0.2206	0.0421	0.0602	0.552	0.0353	0.0162
11	40103 (2) Dec-10 S14	PH4-5	PH4	40103	2	S14	3	01-NOX1	03-SYN	07-NUC	0.3415	-0.4023	-0.3031	0.1921	0.0305	0.0144	0.4788	0.0236	0.0028
12	40103 (3) Dec-11 S13	PH4-5	PH4	40103	3	S13	4	01-NOX1	03-SYN	07-NUC	0.4105	-0.2346	-0.1542	0.2005	0.0894	0.0598	0.6177	0.0924	0.0192
13	40201 (1) Dec-12 S18	PH4-5	PH4	40201	1	S18	1	02-NOX2	01-INS	07-NUC	0.4962	-0.3647	-0.3353	0.486	0.0293	0.0352	0.4415	0.0153	0.0247
14	40201 (2) Dec-13 S15	PH4-5	PH4	40201	2	S15	2	02-NOX2	01-INS	07-NUC	0.6221	-0.436	-0.3553	0.2079	0.0091	0.0004	0.7971	0.0023	2.192e-05
15	40201 (3) Dec-14 S16	PH4-5	PH4	40201	3	S16	3	02-NOX2	01-INS	07-NUC	0.7343	-0.3114	-0.2576	0.6377	0.0403	0.0331	0.686	0.0214	0.0181
16	40201 (4) Dec-15 S17	PH4-5	PH4	40201	4	S17	4	02-NOX2	01-INS	07-NUC	0.6796	-0.3798	-0.3658	0.7057	0.0808	0.0572	0.4676	0.0233	0.0278
17	40202 (1) Dec-16 S21	PH4-5	PH4	40202	1	S21	1	02-NOX2	02-PDI	07-NUC	0.6426	-0.2989	-0.2557	0.6619	0.0143	0.0197	0.4987	0.006	0.015
18	40202 (1) Dec-16 S23	PH4-5	PH4	40202	1	S23	2	02-NOX2	02-PDI	07-NUC	0.695	-0.234	-0.2968	0.7361	0.0444	0.0137	0.4629	0.0123	0.0083
19	40202 (1) Dec-16 S24	PH4-5	PH4	40202	1	S24	3	02-NOX2	02-PDI	07-NUC	0.5462	-0.3173	-0.2878	0.5626	0.0119	0.0252	0.3962	0.0041	0.0156
20	40202 (2) Dec-17 S20	PH4-5	PH4	40202	2	S20	4	02-NOX2	02-PDI	07-NUC	0.4143	-0.2808	-0.2851	0.515	0.044	0.0258	0.3126	0.016	0.02
21	40203 (1) Dec-18 S25	PH4-5	PH4	40203	1	S25	1	02-NOX2	03-SYN	07-NUC	0.35	-0.3186	-0.2253	0.139	0.0631	0.0119	0.4004	0.0227	0.0011
22	40203 (2) Dec-19 S26	PH4-5	PH4	40203	2	S26	2	02-NOX2	03-SYN	07-NUC	0.604	-0.2502	-0.1961	0.4614	0.049	0.0553	0.588	0.0175	0.0144
23	40203 (3) Dec-20 S27	PH4-5	PH4	40203	3	S27	3	02-NOX2	03-SYN	07-NUC	0.5642	-0.379	-0.2903	0.4307	0.0489	0.0283	0.554	0.0143	0.0066
24	40203 (4) Dec-21 S28	PH4-5	PH4	40203	4	S28	4	02-NOX2	03-SYN	07-NUC	0.5494	-0.1351	-0.0941	0.4714	0.1098	0.1012	0.4776	0.0422	0.0351
25	40401 (1) Dec-22 S29	PH4-5	PH4	40401	1	S29	1	04-NOX4	01-INS	07-NUC	0.7107	-0.3752	-0.3739	0.686	0.0036	0.0068	0.5736	0.0015	0.0044
26	40401 (1) Dec-22 S30	PH4-5	PH4	40401	1	S30	2	04-NOX4	01-INS	07-NUC	0.6471	-0.3478	-0.3212	0.4665	0.0065	0.0018	0.6968	0.0037	0.0009
27	40401 (2) Dec-23 S32	PH4-5	PH4	40401	2	S32	3	04-NOX4	01-INS	07-NUC	0.3986	-0.3047	-0.3299	0.4922	0.0077	0.0226	0.2046	0.0014	0.0153
28	40401 (3) Dec-24 S33	PH4-5	PH4	40401	3	S33	4	04-NOX4	01-INS	07-NUC	0.3968	-0.2685	-0.3421	0.4665	0.0138	0.0172	0.2341	0.0049	0.0113
29	40402 (1) Dec-25 S34	PH4-5	PH4	40402	1	S34	1	04-NOX4	02-PDI	07-NUC	0.4864	-0.3409	-0.3275	0.3888	0.0139	0.0316	0.3798	0.0056	0.0153
30	40402 (2) Dec-26 S35	PH4-5	PH4	40402	2	S35	2	04-NOX4	02-PDI	07-NUC	0.3871	-0.1255	-0.0893	0.4462	0.0274	0.1015	0.113	0.002	0.0397
31	40402 (3) Dec-27 S36	PH4-5	PH4	40402	3	S36	3	04-NOX4	02-PDI	07-NUC	0.4683	-0.2299	-0.2228	0.5044	0.027	0.0288	0.2223	0.0038	0.0117
32	40402 (3) Dec-27 S38	PH4-5	PH4	40402	3	S38	4	04-NOX4	02-PDI	07-NUC	0.4993	-0.2825	-0.2618	0.5168	0.0395	0.0481	0.3662	0.0101	0.019
33	40403 (1) Dec-28 S39	PH4-5	PH4	40403	1	S39	1	04-NOX4	03-SYN	07-NUC	0.5645	-0.3073	-0.279	0.5258	0.0852	0.0942	0.5115	0.0208	0.0236
34	40403 (2) Dec-29 S40	PH4-5	PH4	40403	2	S40	2	04-NOX4	03-SYN	07-NUC	0.6389	-0.347	-0.2779	0.3991	0.0209	0.0251	0.6872	0.0041	0.003
35	40403 (2) Dec-29 S42	PH4-5	PH4	40403	2	S42	3	04-NOX4	03-SYN	07-NUC	0.4559	-0.2257	-0.1973	0.4362	0.0703	0.055	0.3492	0.0127	0.0147
36	40403 (4) Dec-31 S41	PH4-5	PH4	40403	4	S41	4	04-NOX4	03-SYN	07-NUC	0.5223	-0.2427	-0.1986	0.4878	0.0142	0.0269	0.4597	0.004	0.0092
37	40501 (1) Dec-32 S43	PH4-5	PH4	40501	1	S43	1	05-DUOX1	01-INS	07-NUC	0.35	-0.3593	-0.3736	0.3165	0.0308	0.0096	0.4711	0.015	0.0056
38	40501 (2) Dec-33 S44	PH4-5	PH4	40501	2	S44	2	05-DUOX1	01-INS	07-NUC	0.5362	-0.3397	-0.3097	0.4444	0.0418	0.0162	0.629	0.0244	0.0086
39	40501 (2) Dec-33 S46	PH4-5	PH4	40501	2	S46	3	05-DUOX1	01-INS	07-NUC	0.3992	-0.4011	-0.3329	0.2823	0.012	0.0103	0.5358	0.0128	0.0064
40	40501 (3) Dec-34 S45	PH4-5	PH4	40501	3	S45	4	05-DUOX1	01-INS	07-NUC	0.1957	-0.3441	-0.2451	0.0733	0.0595	0.0349	0.3055	0.0275	0.0038
41	40502 (1) Dec-35 S47	PH4-5	PH4	40502	1	S47	1	05-DUOX1	02-PDI	07-NUC	0.4081	-0.2827	-0.2864	0.3104	0.034	0.0036	0.593	0.0475	0.0029
42	40502 (2) Dec-36 S48	PH4-5	PH4	40502	2	S48	2	05-DUOX1	02-PDI	07-NUC	0.4113	-0.3548	-0.2023	0.2552	0.0334	0.048	0.6793	0.0284	0.0161
43	40502 (3) Dec-37 S49	PH4-5	PH4	40502	3	S49	3	05-DUOX1	02-PDI	07-NUC	0.4844	-0.306	-0.2997	0.3536	0.0508	0.0167	0.5653	0.0281	0.0048
44	40502 (4) Dec-38 S50	PH4-5	PH4	40502	4	S50	4	05-DUOX1	02-PDI	07-NUC	0.5008	-0.293	-0.2281	0.4165	0.0745	0.0934	0.6236	0.0526	0.0437
45	40503 (1) Dec-39 S54	PH4-5	PH4	40503	1	S54	1	05-DUOX1	03-SYN	07-NUC	0.2611	-0.309	-0.2332	0.1321	0.0428	0.037	0.36	0.0288	0.0064
46	40503 (2) Dec-40 S55	PH4-5	PH4	40503	2	S55	2	05-DUOX1	03-SYN	07-NUC	0.2092	-0.3185	-0.1507	0.1534	0.0139	0.0448	0.466	0.0116	0.0122
47	40503 (3) Dec-41 S52	PH4-5	PH4	40503	3	S52	3	05-DUOX1	03-SYN	07-NUC	0.3394	-0.2993	-0.1988	0.128	0.0393	0.0311	0.5473	0.028	0.0035
48	40503 (4) Dec-42 S53	PH4-5	PH4	40503	4	S53	4	05-DUOX1	03-SYN	07-NUC	0.1958	-0.2425	-0.119	0.054	0.1139	0.1609	0.3362	0.0364	0.0063
49	40601 (1) Dec-43 S59	PH4-5	PH4	40601	1	S59	1	06-DUOX2	01-INS	07-NUC	0.4597	-0.2223	-0.2516	0.3178	0.0181	0.0015	0.545	0.0082	0.0004
50	40601 (2) Dec-44 S56	PH4-5	PH4	40601	2	S56	2	06-DUOX2	01-INS	07-NUC	0.6227	-0.2943	-0.3489	0.6229	0.0419	0.0288	0.5494	0.0201	0.0155
51	40601 (2) Dec-44 S58	PH4-5	PH4	40601	2	S58	3	06-DUOX2	01-INS	07-NUC	0.5737	-0.2897	-0.3334	0.5604	0.0567	0.0213	0.5521	0.02	0.0096
52	40601 (3) Dec-45 S60	PH4-5	PH4	40601	3	S60	4	06-DUOX2	01-INS	07-NUC	0.5229	-0.3624	-0.4063	0.3994	0.0236	0.0046	0.4862	0.0064	0.0014
53	40602 (1) Dec-46 S63	PH4-5	PH4	40602	1	S63	1	06-DUOX2	02-PDI	07-NUC	0.2024	-0.3794	-0.399	0.1644	0.041	0.0008	0.2805	0.0173	0.0002
54	40602 (1) Dec-46 S64	PH4-5	PH4	40602	1	S64	2	06-DUOX2	02-PDI	07-NUC	0.1366	-0.354	-0.3506	0.0929	0.0232	0.0077	0.1377	0.0054	0.0014
55	40602 (2) Dec-47 S61	PH4-5	PH4	40602	2	S61	3	06-DUOX2	02-PDI	07-NUC	0.2246	-0.2929	-0.3351	0.2001	0.0651	0.0154	0.3415	0.0349	0.0061
56	40602 (2) Dec-47 S62	PH4-5	PH4	40602	2	S62	4	06-DUOX2	02-PDI	07-NUC	0.1573	-0.291	-0.2771	0.1144	0.0434	0.0436	0.2091	0.0209	0.0142
57	40603 (1) Dec-48 S71	PH4-5	PH4	40603	1	S71	1	06-DUOX2	03-SYN	07-NUC	0.1801	-0.2271	-0.2028	0.1348	0.0463	0.0513	0.2267	0.0179	0.0112
58	40603 (2) Dec-49 S65	PH4-5	PH4	40603	2	S65	2	06-DUOX2	03-SYN	07-NUC	0.1853	-0.3275	-0.2889	0.1253	0.046	0.0323	0.2175	0.0207	0.0074
59	40603 (2) Dec-49 S67	PH4-5	PH4	40603	2	S67	3	06-DUOX2	03-SYN	07-NUC	0.1786	-0.2253	-0.2498	0.087	0.085	0.0485	0.2962	0.0478	0.0061
60	40603 (3) Dec-50 S68	PH4-5	PH4	40603	3	S68	4	06-DUOX2	03-SYN	07-NUC	0.0459	-0.2238	-0.1621	0.0426	0.0353	0.089	0.1131	0.0141	0.0138
61	50101 (1) Dec-01 S03	PH4-5	PH5	50101	1	S03	1	01-NOX1	04-PHA	07-NUC	0.4521	-0.2972	-0.2489	0.388	0.0922	0.1418	0.6873	0.081	0.0568
62	50101 (1) Dec-01 S04	PH4-5	PH5	50101	1	S04	2	01-NOX1	04-PHA	07-NUC	0.4135	-0.3338	-0.3211	0.2946	0.0283	0.0457	0.5923	0.0257	0.0213
63	50101 (2) Dec-02 S02	PH4-5	PH5	50101	2	S02	3	01-NOX1	04-PHA	07-NUC	0.3961	-0.2253	-0.2483	0.2878	0.0893	0.107	0.6812	0.097	0.0375
64	50101 (2) Dec-02 S05	PH4-5	PH5	50101	2	S05	4	01-NOX1	04-PHA	07-NUC	0.3705	-0.2959	-0.3421	0.3318	0.0598	0.0947	0.5324	0.0438	0.0431
65	50102 (1) Dec-03 S10	PH4-5	PH5	50102	1	S10	1	01-NOX1	05-EEA	07-NUC	0.4046	-0.3278	-0.0439	0.4245	0.0456	0.2074	0.515	0.0357	0.1466
66	50102 (1) Dec-03 S11	PH4-5	PH5	50102	1	S11	2	01-NOX1	05-EEA	07-NUC	0.2594	-0.2352	0.0796	0.3107	0.0462	0.3146	0.4547	0.0489	0.2244
67	50102 (1) Dec-03 S12	PH4-5	PH5	50102	1	S12	3	01-NOX1	05-EEA	07-NUC	0.2764	-0.3808	0.0484	0.3385	0.0227	0.3454	0.4354	0.0174	0.1927
68	50102 (1) Dec-03 S13	PH4-5	PH5	50102	1	S13	4	01-NOX1	05-EEA	07-NUC	0.1989	-0.4842	-0.0353	0.303	0.0409	0.2902	0.4762	0.0352	0.1626
69	50103 (1) Dec-04 S14	PH4-5	PH5	50103	1	S14	1	01-NOX1	06-LAM	07-NUC	0.2255	-0.3573	-0.1523	0.0323	0.1381	0.0584	0.6185	0.0984	0.0016
70	50103 (1) Dec-04 S15	PH4-5	PH5	50103	1	S15	2	01-NOX1	06-LAM	07-NUC	0.2369	-0.1095	0.0091	0.03	0.1768	0.1886	0.5006	0.0913	0.0057
71	50103 (1) Dec-04 S16	PH4-5	PH5	50103	1	S16	3	01-NOX1	06-LAM	07-NUC	0.1253	-0.0756	-0.0772	0.0122	0.2139	0.0644	0.469	0.1465	0.0011
72	50103 (1) Dec-04 S17	PH4-5	PH5	50103	1	S17	4	01-NOX1	06-LAM	07-NUC	0.1807	-0.4048	-0.0617	0.0203	0.125	0.2033	0.5831	0.098	0.004
73	50201 (1) Dec-05 S20	PH4-5	PH5	50201	1	S20	1	02-NOX2	04-PHA	07-NUC	0.3927	-0.1857	-0.3312	0.4604	0.0499	0.0248	0.4636	0.0263	0.0137
74	50201 (1) Dec-05 S21	PH4-5	PH5	50201	1	S21	2	02-NOX2	04-PHA	07-NUC	0.2557	-0.2199	-0.2045	0.2973	0.0396	0.045	0.3498	0.027	0.0316
75	50201 (2) Dec-06 S18	PH4-5	PH5	50201	2	S18	3	02-NOX2	04-PHA	07-NUC	0.2252	-0.374	-0.2929	0.2504	0.0127	0.0916	0.2343	0.004	0.0305
76	50201 (2) Dec-06 S19	PH4-5	PH5	50201	2	S19	4	02-NOX2	04-PHA	07-NUC	0.1485	-0.1718	-0.1335	0.1122	0.0145	0.1056	0.0703	0.0029	0.045
77	50202 (1) Dec-07 S22	PH4-5	PH5	50202	1	S22	1	02-NOX2	05-EEA	07-NUC	0.11	-0.4128	-0.0684	0.2851	0.0216	0.2823	0.2571	0.0131	0.1702
78	50202 (1) Dec-07 S23	PH4-5	PH5	50202	1	S23	2	02-NOX2	05-EEA	07-NUC	0.1589	-0.3852	-0.0915	0.2265	0.0087	0.1549	0.2127	0.0032	0.0685
79	50202 (1) Dec-07 S24	PH4-5	PH5	50202	1	S24	3	02-NOX2	05-EEA	07-NUC	0.2617	-0.0363	0.0344	0.3392	0.1886	0.2759	0.3428	0.1658	0.1902
80	50202 (1) Dec-07 S26	PH4-5	PH5	50202	1	S26	4	02-NOX2	05-EEA	07-NUC	0.1781	-0.3627	-0.0681	0.341	0.0609	0.3639	0.2312	0.0196	0.1851
81	50203 (1) Dec-08 S29	PH4-5	PH5	50203	1	S29	1	02-NOX2	06-LAM	07-NUC	0.0947	-0.107	-0.0684	0.0168	0.1149	0.0559	0.2315	0.0635	0.0018
82	50203 (1) Dec-08 S30	PH4-5	PH5	50203	1	S30	2	02-NOX2	06-LAM	07-NUC	0.0549	-0.2604	-0.091	0.0078	0.0982	0.0457	0.1812	0.0455	0.0011
83	50203 (2) Dec-09 S27	PH4-5	PH5	50203	2	S27	3	02-NOX2	06-LAM	07-NUC	0.0733	-0.365	-0.0965	0.0053	0.0092	0.0389	0.1948	0.0046	0.0005
84	50203 (2) Dec-09 S28	PH4-5	PH5	50203	2	S28	4	02-NOX2	06-LAM	07-NUC	0.0908	-0.3983	-0.1341	0.0089	0.0044	0.0038	0.1624	0.0015	9.655e-05
85	50401 (1) Dec-10 S31	PH4-5	PH5	50401	1	S31	1	04-NOX4	04-PHA	07-NUC	0.1742	-0.1327	-0.3386	0.2955	0.119	0.0479	0.3118	0.0982	0.0274
86	50401 (1) Dec-10 S32	PH4-5	PH5	50401	1	S32	2	04-NOX4	04-PHA	07-NUC	0.2972	-0.1162	-0.2335	0.3064	0.1008	0.0431	0.4144	0.0735	0.0185
87	50401 (1) Dec-10 S33	PH4-5	PH5	50401	1	S33	3	04-NOX4	04-PHA	07-NUC	0.1156	-0.1283	-0.2971	0.2204	0.028	0.0437	0.1492	0.0127	0.024
88	50401 (1) Dec-10 S34	PH4-5	PH5	50401	1	S34	4	04-NOX4	04-PHA	07-NUC	0.1432	0.0543	-0.2	0.1791	0.1948	0.0414	0.2161	0.1227	0.021
89	50402 (1) Dec-11 S35	PH4-5	PH5	50402	1	S35	1	04-NOX4	05-EEA	07-NUC	0.2456	0.0751	0.1066	0.2919	0.3208	0.3389	0.4908	0.4218	0.2602
90	50402 (1) Dec-11 S37	PH4-5	PH5	50402	1	S37	2	04-NOX4	05-EEA	07-NUC	0.2188	0.0573	-0.0376	0.0028	0.3337	0.223	0.2519	0.2958	0.001
91	50402 (1) Dec-11 S38	PH4-5	PH5	50402	1	S38	3	04-NOX4	05-EEA	07-NUC	0.2518	0.2559	0.0808	0.3213	0.4265	0.2912	0.479	0.5712	0.2679
92	50402 (1) Dec-11 S39	PH4-5	PH5	50402	1	S39	4	04-NOX4	05-EEA	07-NUC	0.2553	0.2979	0.1753	0.3549	0.5326	0.435	0.3979	0.4359	0.3069
93	50403 (1) Dec-12 S40	PH4-5	PH5	50403	1	S40	1	04-NOX4	06-LAM	07-NUC	0.1257	0.1897	-0.0926	0.0138	0.3182	0.0329	0.4303	0.3244	0.001
94	50403 (1) Dec-12 S41	PH4-5	PH5	50403	1	S41	2	04-NOX4	06-LAM	07-NUC	0.1103	-0.1094	-0.1031	0.0101	0.1277	0.0049	0.3112	0.0969	0.0001
95	50403 (1) Dec-12 S42	PH4-5	PH5	50403	1	S42	3	04-NOX4	06-LAM	07-NUC	0.1534	-0.149	-0.0853	0.0184	0.1484	0.1008	0.4638	0.1225	0.0016
96	50403 (1) Dec-12 S43	PH4-5	PH5	50403	1	S43	4	04-NOX4	06-LAM	07-NUC	0.2059	-0.1866	-0.0839	0.0232	0.115	0.1261	0.5622	0.0833	0.0031
97	50501 (1) Dec-13 S44	PH4-5	PH5	50501	1	S44	1	05-DUOX1	04-PHA	07-NUC	0.2924	-0.2136	-0.3081	0.2916	0.0479	0.0291	0.5497	0.0461	0.0164
98	50501 (1) Dec-13 S45	PH4-5	PH5	50501	1	S45	2	05-DUOX1	04-PHA	07-NUC	0.2722	-0.341	-0.3773	0.2424	0.0419	0.0307	0.396	0.0358	0.0114
99	50501 (1) Dec-13 S46	PH4-5	PH5	50501	1	S46	3	05-DUOX1	04-PHA	07-NUC	0.474	-0.1528	-0.1921	0.4619	0.0797	0.0804	0.6262	0.0743	0.045
100	50501 (1) Dec-13 S47	PH4-5	PH5	50501	1	S47	4	05-DUOX1	04-PHA	07-NUC	0.4143	-0.2155	-0.2332	0.421	0.0653	0.0795	0.4742	0.039	0.0385
101	50502 (1) Dec-14 S48	PH4-5	PH5	50502	1	S48	1	05-DUOX1	05-EEA	07-NUC	0.4442	-0.4887	-0.1619	0.4397	0.0362	0.1861	0.5967	0.0283	0.1157
102	50502 (1) Dec-14 S50	PH4-5	PH5	50502	1	S50	2	05-DUOX1	05-EEA	07-NUC	0.4088	-0.3668	-0.0218	0.5186	0.0643	0.3494	0.4172	0.0287	0.2132
103	50502 (1) Dec-14 S51	PH4-5	PH5	50502	1	S51	3	05-DUOX1	05-EEA	07-NUC	0.3149	-0.2493	-0.0772	0.4637	0.0795	0.1877	0.4506	0.0578	0.1489
104	50502 (1) Dec-14 S52	PH4-5	PH5	50502	1	S52	4	05-DUOX1	05-EEA	07-NUC	0.3448	-0.1419	0.0072	0.4655	0.1353	0.3081	0.3602	0.0788	0.2275
105	50503 (1) Dec-15 S54	PH4-5	PH5	50503	1	S54	1	05-DUOX1	06-LAM	07-NUC	0.1387	-0.2983	-0.0981	0.0128	0.0341	0.0021	0.4481	0.0323	6.045e-05
106	50503 (1) Dec-15 S55	PH4-5	PH5	50503	1	S55	2	05-DUOX1	06-LAM	07-NUC	0.1239	-0.3657	-0.1089	0.0139	0.0336	0.0657	0.4711	0.0288	0.0013
107	50503 (1) Dec-15 S56	PH4-5	PH5	50503	1	S56	3	05-DUOX1	06-LAM	07-NUC	0.1122	-0.3317	-0.0827	0.0108	0.0357	0.0465	0.4334	0.0336	0.0007
108	50503 (1) Dec-15 S57	PH4-5	PH5	50503	1	S57	4	05-DUOX1	06-LAM	07-NUC	0.1232	-0.2352	-0.0599	0.0134	0.0303	0.0834	0.3963	0.0219	0.0016
109	50601 (1) Dec-16 S60	PH4-5	PH5	50601	1	S60	1	06-DUOX2	04-PHA	07-NUC	0.4552	-0.2307	-0.3968	0.384	0.234	0.0799	0.6226	0.1131	0.0226
110	50601 (1) Dec-16 S61	PH4-5	PH5	50601	1	S61	2	06-DUOX2	04-PHA	07-NUC	0.4366	-0.1797	-0.3362	0.4447	0.1898	0.0975	0.5666	0.1123	0.0455
111	50601 (1) Dec-16 S62	PH4-5	PH5	50601	1	S62	3	06-DUOX2	04-PHA	07-NUC	0.4816	-0.007	-0.2594	0.4073	0.249	0.075	0.6435	0.1551	0.026
112	50601 (1) Dec-16 S63	PH4-5	PH5	50601	1	S63	4	06-DUOX2	04-PHA	07-NUC	0.5835	-0.1057	-0.268	0.4079	0.1474	0.0273	0.798	0.1019	0.0087
113	50602 (1) Dec-17 S64	PH4-5	PH5	50602	1	S64	1	06-DUOX2	05-EEA	07-NUC	0.2749	0.0855	0.0159	0.3822	0.3265	0.2891	0.3223	0.2093	0.2231
114	50602 (1) Dec-17 S65	PH4-5	PH5	50602	1	S65	2	06-DUOX2	05-EEA	07-NUC	0.2752	-0.0397	-0.0581	0.3487	0.2745	0.2129	0.3817	0.1938	0.1748
115	50602 (1) Dec-17 S66	PH4-5	PH5	50602	1	S66	3	06-DUOX2	05-EEA	07-NUC	0.3071	0.0566	-0.1052	0.3709	0.3242	0.192	0.3973	0.2235	0.1312
116	50602 (1) Dec-17 S67	PH4-5	PH5	50602	1	S67	4	06-DUOX2	05-EEA	07-NUC	0.2363	-0.0511	-0.0585	0.2952	0.2628	0.2079	0.3493	0.1751	0.1362
117	50603 (1) Dec-18 S68	PH4-5	PH5	50603	1	S68	1	06-DUOX2	06-LAM	07-NUC	0.058	0.0014	-0.0815	0.0039	0.2472	0.0538	0.1834	0.1876	0.0005
118	50603 (1) Dec-18 S70	PH4-5	PH5	50603	1	S70	2	06-DUOX2	06-LAM	07-NUC	0.0605	0.1009	-0.0906	0.003	0.3241	0.032	0.2098	0.3141	0.0003
119	50603 (1) Dec-18 S71	PH4-5	PH5	50603	1	S71	3	06-DUOX2	06-LAM	07-NUC	0.1273	0.0579	-0.0555	0.0103	0.2314	0.0382	0.348	0.2076	0.0006
120	50603 (1) Dec-18 S73	PH4-5	PH5	50603	1	S73	4	06-DUOX2	06-LAM	07-NUC	0.0184	0.0988	-0.0648	0.0036	0.418	0.0822	0.1775	0.2493	0.0008
121	60102 (3) Dec-08 S01	PH6-7	PH6	60102	3	S01	1	01-NOX1	02-PDI	07-NUC	0.7521	-0.0544	-0.2031	0.7368	0.1638	0.1106	0.7457	0.1128	0.0752
122	60102 (3) Dec-08 S03	PH6-7	PH6	60102	3	S03	2	01-NOX1	02-PDI	07-NUC	0.769	-0.0256	-0.1629	0.6576	0.137	0.1115	0.7725	0.1325	0.0887
123	60102 (4) Dec-05 S04	PH6-7	PH6	60102	4	S04	3	01-NOX1	02-PDI	07-NUC	0.8137	-0.2956	-0.3205	0.6321	0.0452	0.0437	0.8761	0.0415	0.0256
124	60102 (4) Dec-05 S05	PH6-7	PH6	60102	4	S05	4	01-NOX1	02-PDI	07-NUC	0.6788	-0.4622	-0.4185	0.5979	0.0361	0.0461	0.773	0.0375	0.0355
125	60103 (1) Dec-10 S09	PH6-7	PH6	60103	1	S09	1	01-NOX1	03-SYN	07-NUC	0.3442	-0.0388	-0.104	0.1122	0.1322	0.0385	0.7555	0.1901	0.0057
126	60103 (2) Dec-11 S06	PH6-7	PH6	60103	2	S06	2	01-NOX1	03-SYN	07-NUC	0.5968	-0.1524	-0.1987	0.2544	0.068	0.0208	0.9574	0.0591	0.0033
127	60103 (2) Dec-11 S07	PH6-7	PH6	60103	2	S07	3	01-NOX1	03-SYN	07-NUC	0.5496	-0.2083	-0.2395	0.2168	0.0825	0.0344	0.8895	0.0694	0.0053
128	60103 (3) Dec-07 S08	PH6-7	PH6	60103	3	S08	4	01-NOX1	03-SYN	07-NUC	0.5357	0.0758	-0.0738	0.155	0.0925	0.0092	0.8923	0.0922	0.0015
129	60202 (1) Dec-14 S14	PH6-7	PH6	60202	1	S14	1	02-NOX2	02-PDI	07-NUC	0.5375	-0.3538	-0.4373	0.611	0.0383	0.0304	0.438	0.0132	0.0151
130	60202 (1) Dec-14 S15	PH6-7	PH6	60202	1	S15	2	02-NOX2	02-PDI	07-NUC	0.4759	-0.3229	-0.3915	0.5702	0.0406	0.0454	0.4998	0.027	0.036
131	60202 (2) Dec-15 S11	PH6-7	PH6	60202	2	S11	3	02-NOX2	02-PDI	07-NUC	0.7044	-0.3699	-0.4817	0.79	0.0316	0.0363	0.6839	0.0198	0.023
132	60202 (2) Dec-15 S13	PH6-7	PH6	60202	2	S13	4	02-NOX2	02-PDI	07-NUC	0.4155	-0.1666	-0.3428	0.5197	0.0811	0.0723	0.3949	0.027	0.0338
133	60203 (1) Dec-16 S16	PH6-7	PH6	60203	1	S16	1	02-NOX2	03-SYN	07-NUC	0.7705	-0.211	-0.2682	0.5352	0.0479	0.0266	0.7785	0.0133	0.0042
134	60203 (1) Dec-16 S17	PH6-7	PH6	60203	1	S17	2	02-NOX2	03-SYN	07-NUC	0.7542	-0.2087	-0.288	0.8622	0.0031	0.0146	0.4609	0.0005	0.005
135	60203 (1) Dec-16 S20	PH6-7	PH6	60203	1	S20	3	02-NOX2	03-SYN	07-NUC	0.757	-0.1977	-0.2344	0.726	0.0407	0.0193	0.5453	0.0021	0.0015
136	60203 (1) Dec-16 S21	PH6-7	PH6	60203	1	S21	4	02-NOX2	03-SYN	07-NUC	0.7463	-0.221	-0.2983	0.7073	0.0043	0.0129	0.6775	0.0012	0.004
137	60403 (1) Dec-21 S23	PH6-7	PH6	60403	1	S23	1	04-NOX4	03-SYN	07-NUC	0.0003	0.5107	-0.2782	0.0321	0.7096	0.0077	0.2944	0.5742	0.0008
138	60403 (1) Dec-21 S24	PH6-7	PH6	60403	1	S24	2	04-NOX4	03-SYN	07-NUC	0.2092	0.6061	-0.0628	0.0765	0.7244	0.1151	0.3559	0.6669	0.0263
139	60403 (1) Dec-21 S25	PH6-7	PH6	60403	1	S25	3	04-NOX4	03-SYN	07-NUC	-0.0462	0.4474	-0.2454	0.0744	0.6373	0.0727	0.157	0.5519	0.0277
140	60403 (2) Dec-22 S22	PH6-7	PH6	60403	2	S22	4	04-NOX4	03-SYN	07-NUC	0.2589	0.6994	0.1365	0.1533	0.8342	0.3006	0.3543	0.7328	0.1055
141	60502 (1) Dec-02 S26	PH6-7	PH6	60502	1	S26	1	05-DUOX1	02-PDI	07-NUC	0.7508	-0.4684	-0.6038	0.7549	0.0492	0.0088	0.7877	0.032	0.0058
142	60502 (1) Dec-02 S27	PH6-7	PH6	60502	1	S27	2	05-DUOX1	02-PDI	07-NUC	0.3912	-0.0482	-0.3402	0.4022	0.2351	0.0906	0.5194	0.2207	0.0549
143	60502 (1) Dec-02 S28	PH6-7	PH6	60502	1	S28	3	05-DUOX1	02-PDI	07-NUC	0.7578	-0.3712	-0.5172	0.8201	0.0419	0.0227	0.7869	0.0336	0.0177
144	60502 (1) Dec-02 S29	PH6-7	PH6	60502	1	S29	4	05-DUOX1	02-PDI	07-NUC	0.489	-0.1998	-0.4793	0.6255	0.1409	0.0502	0.4765	0.083	0.0344
145	60503 (1) Dec-03 S30	PH6-7	PH6	60503	1	S30	1	05-DUOX1	03-SYN	07-NUC	0.3739	-0.3734	-0.2515	0.2032	0.0235	0.0084	0.5497	0.013	0.0017
146	60503 (1) Dec-03 S31	PH6-7	PH6	60503	1	S31	2	05-DUOX1	03-SYN	07-NUC	0.3549	-0.2153	-0.1378	0.0909	0.1275	0.0471	0.5392	0.0604	0.0029
147	60503 (1) Dec-03 S32	PH6-7	PH6	60503	1	S32	3	05-DUOX1	03-SYN	07-NUC	0.5702	-0.2204	-0.1879	0.5014	0.0663	0.0932	0.6083	0.0383	0.0393
148	60503 (1) Dec-03 S33	PH6-7	PH6	60503	1	S33	4	05-DUOX1	03-SYN	07-NUC	0.2005	-0.2991	-0.2635	0.0262	0.0665	0.0059	0.2475	0.0312	0.0003
149	60601 (1) Dec-08 S34	PH6-7	PH6	60601	1	S34	1	06-DUOX2	01-INS	07-NUC	0.6923	-0.5814	-0.4489	0.4202	0.044	0.0112	0.9124	0.0239	0.0024
150	60601 (1) Dec-08 S36	PH6-7	PH6	60601	1	S36	2	06-DUOX2	01-INS	07-NUC	0.7103	-0.194	-0.2001	0.2804	0.0926	0.0444	0.9506	0.0474	0.0048
151	60601 (1) Dec-08 S38	PH6-7	PH6	60601	1	S38	3	06-DUOX2	01-INS	07-NUC	0.7534	-0.1635	-0.3286	0.7199	0.084	0.0527	0.8428	0.0523	0.0228
152	60601 (1) Dec-08 S39	PH6-7	PH6	60601	1	S39	4	06-DUOX2	01-INS	07-NUC	0.4856	-0.1474	-0.2582	0.27	0.1789	0.076	0.7839	0.1553	0.0188
153	60602 (1) Dec-09 S41	PH6-7	PH6	60602	1	S41	1	06-DUOX2	02-PDI	07-NUC	0.5696	-0.169	-0.5188	0.5544	0.186	0.0176	0.8162	0.1896	0.0115
154	60602 (1) Dec-09 S42	PH6-7	PH6	60602	1	S42	2	06-DUOX2	02-PDI	07-NUC	0.5092	0.2041	-0.2909	0.2904	0.3779	0.0486	0.8535	0.6109	0.0208
155	60602 (1) Dec-09 S43	PH6-7	PH6	60602	1	S43	3	06-DUOX2	02-PDI	07-NUC	0.2123	0.2049	-0.416	0.268	0.4566	0.0223	0.5702	0.4442	0.0112
156	60602 (1) Dec-09 S44	PH6-7	PH6	60602	1	S44	4	06-DUOX2	02-PDI	07-NUC	0.4556	0.0182	-0.404	0.2943	0.3239	0.0256	0.783	0.3632	0.0102
157	60603 (1) Dec-10 S45	PH6-7	PH6	60603	1	S45	1	06-DUOX2	03-SYN	07-NUC	0.2114	0.2846	-0.2614	0.1343	0.4698	0.0428	0.6303	0.6578	0.0096
158	60603 (1) Dec-10 S47	PH6-7	PH6	60603	1	S47	2	06-DUOX2	03-SYN	07-NUC	0.3809	0.2724	-0.1769	0.1726	0.4128	0.0312	0.8267	0.68	0.0107
159	60603 (1) Dec-10 S50	PH6-7	PH6	60603	1	S50	3	06-DUOX2	03-SYN	07-NUC	0.504	0.0587	-0.2884	0.1582	0.3096	0.0046	0.8994	0.3312	0.0005
160	60603 (1) Dec-10 S51	PH6-7	PH6	60603	1	S51	4	06-DUOX2	03-SYN	07-NUC	0.3533	0.2261	-0.2388	0.1113	0.4763	0.0269	0.8236	0.5298	0.003
161	70101 (1) Dec-01 S03	PH6-7	PH7	70101	1	S03	1	01-NOX1	04-PHA	07-NUC	0.4834	-0.4286	-0.402	0.4246	0.0809	0.0849	0.563	0.0346	0.0261
162	70101 (1) Dec-01 S04	PH6-7	PH7	70101	1	S04	2	01-NOX1	04-PHA	07-NUC	0.3447	-0.4502	-0.352	0.3136	0.0289	0.0987	0.408	0.0139	0.0408
163	70101 (2) Dec-02 S01	PH6-7	PH7	70101	2	S01	3	01-NOX1	04-PHA	07-NUC	0.3338	-0.3035	-0.2407	0.3586	0.041	0.0749	0.5622	0.0441	0.0543
164	70101 (2) Dec-02 S02	PH6-7	PH7	70101	2	S02	4	01-NOX1	04-PHA	07-NUC	0.3269	-0.3357	-0.3129	0.2314	0.0561	0.0177	0.572	0.064	0.0075
165	70102 (1) Dec-03 S07	PH6-7	PH7	70102	1	S07	1	01-NOX1	05-EEA	07-NUC	0.6186	-0.1322	-0.2158	0.4325	0.1358	0.0708	0.7874	0.0805	0.0206
166	70102 (1) Dec-03 S08	PH6-7	PH7	70102	1	S08	2	01-NOX1	05-EEA	07-NUC	0.5103	-0.0278	-0.175	0.3049	0.2339	0.0961	0.6844	0.1469	0.021
167	70102 (1) Dec-03 S09	PH6-7	PH7	70102	1	S09	3	01-NOX1	05-EEA	07-NUC	0.6118	-0.3774	-0.3707	0.4747	0.0404	0.0235	0.7798	0.0226	0.0083
168	70102 (1) Dec-03 S10	PH6-7	PH7	70102	1	S10	4	01-NOX1	05-EEA	07-NUC	0.6693	-0.2431	-0.3095	0.5046	0.0798	0.0444	0.83	0.0478	0.0126
169	70103 (1) Dec-04 S15	PH6-7	PH7	70103	1	S15	1	01-NOX1	06-LAM	07-NUC	0.0994	-0.4323	-0.1019	0.0072	0.0412	0.0605	0.4535	0.0471	0.0009
170	70103 (1) Dec-04 S16	PH6-7	PH7	70103	1	S16	2	01-NOX1	06-LAM	07-NUC	0.1004	-0.285	-0.099	0.0058	0.0413	0.0167	0.2367	0.028	0.0004
171	70103 (2) Dec-05 S12	PH6-7	PH7	70103	2	S12	3	01-NOX1	06-LAM	07-NUC	0.2119	-0.1757	-0.0638	0.0182	0.0895	0.0354	0.704	0.0643	0.0005
172	70103 (2) Dec-05 S13	PH6-7	PH7	70103	2	S13	4	01-NOX1	06-LAM	07-NUC	0.1904	-0.49	-0.1606	0.0161	0.0583	0.0062	0.5316	0.0336	9.777e-05
173	70201 (1) Dec-06 S17	PH6-7	PH7	70201	1	S17	1	02-NOX2	04-PHA	07-NUC	0.2756	-0.3912	-0.2525	0.3684	0.0105	0.1343	0.2719	0.005	0.0528
174	70201 (1) Dec-06 S18	PH6-7	PH7	70201	1	S18	2	02-NOX2	04-PHA	07-NUC	0.4764	-0.4006	-0.2341	0.5142	0.017	0.1027	0.524	0.014	0.0539
175	70201 (1) Dec-06 S19	PH6-7	PH7	70201	1	S19	3	02-NOX2	04-PHA	07-NUC	0.363	-0.3418	-0.3548	0.4157	0.0464	0.0432	0.2939	0.018	0.0239
176	70201 (1) Dec-06 S21	PH6-7	PH7	70201	1	S21	4	02-NOX2	04-PHA	07-NUC	0.4051	-0.2343	-0.2043	0.3971	0.1074	0.1203	0.4317	0.0398	0.0374
177	70202 (1) Dec-07 S22	PH6-7	PH7	70202	1	S22	1	02-NOX2	05-EEA	07-NUC	0.401	-0.4155	-0.3244	0.4318	0.0182	0.0605	0.3691	0.0063	0.0193
178	70202 (1) Dec-07 S23	PH6-7	PH7	70202	1	S23	2	02-NOX2	05-EEA	07-NUC	0.2904	-0.3124	-0.2664	0.1472	0.0155	0.0039	0.3955	0.0088	0.0007
179	70202 (1) Dec-07 S26	PH6-7	PH7	70202	1	S26	3	02-NOX2	05-EEA	07-NUC	0.3828	-0.3227	-0.2545	0.2829	0.0723	0.0848	0.453	0.023	0.0131
180	70202 (1) Dec-07 S27	PH6-7	PH7	70202	1	S27	4	02-NOX2	05-EEA	07-NUC	0.336	-0.3264	-0.241	0.1567	0.0487	0.0181	0.5308	0.0315	0.0027
181	70203 (1) Dec-08 S30	PH6-7	PH7	70203	1	S30	1	02-NOX2	06-LAM	07-NUC	0.0783	-0.3514	-0.1445	0.0116	0.1048	0.1128	0.1112	0.0131	0.0025
182	70203 (1) Dec-08 S32	PH6-7	PH7	70203	1	S32	2	02-NOX2	06-LAM	07-NUC	0.1159	-0.297	-0.0672	0.0119	0.0228	0.0772	0.3993	0.0233	0.0019
183	70203 (3) Dec-10 S28	PH6-7	PH7	70203	3	S28	3	02-NOX2	06-LAM	07-NUC	0.1485	-0.3862	-0.1528	0.0222	0.0284	0.0329	0.327	0.013	0.0009
184	70203 (3) Dec-10 S29	PH6-7	PH7	70203	3	S29	4	02-NOX2	06-LAM	07-NUC	0.1077	-0.382	-0.1122	0.0244	0.0514	0.1352	0.3627	0.0278	0.0037
185	70401 (1) Dec-11 S36	PH6-7	PH7	70401	1	S36	1	04-NOX4	04-PHA	07-NUC	0.1947	-0.1785	-0.2725	0.2407	0.1373	0.0682	0.0089	0.0019	0.0235
186	70401 (1) Dec-11 S38	PH6-7	PH7	70401	1	S38	2	04-NOX4	04-PHA	07-NUC	0.0008	-0.0575	-0.2346	0.0076	0.2199	0.0192	0.0002	0.0025	0.0115
187	70401 (2) Dec-12 S33	PH6-7	PH7	70401	2	S33	3	04-NOX4	04-PHA	07-NUC	0.1147	-0.1347	-0.2351	0.147	0.085	0.0406	0.0075	0.0015	0.0221
188	70401 (2) Dec-12 S35	PH6-7	PH7	70401	2	S35	4	04-NOX4	04-PHA	07-NUC	0.1276	-0.2121	-0.2865	0.067	0.1183	0.0471	0.0093	0.0026	0.0157
189	70402 (1) Dec-13 S41	PH6-7	PH7	70402	1	S41	1	04-NOX4	05-EEA	07-NUC	0.1825	-0.1344	-0.1069	0.0166	0.1758	0.4368	0.3076	0.063	0.0042
190	70402 (1) Dec-13 S42	PH6-7	PH7	70402	1	S42	2	04-NOX4	05-EEA	07-NUC	0.2241	-0.1721	-0.1382	0.1227	0.1019	0.1435	0.1332	0.0068	0.0047
191	70402 (1) Dec-13 S43	PH6-7	PH7	70402	1	S43	3	04-NOX4	05-EEA	07-NUC	0.3061	-0.212	-0.1528	0.1535	0.1344	0.0982	0.3914	0.0325	0.0078
192	70402 (1) Dec-13 S44	PH6-7	PH7	70402	1	S44	4	04-NOX4	05-EEA	07-NUC	0.2906	-0.2009	-0.1966	0.2246	0.1386	0.0743	0.2894	0.0288	0.0122
193	70403 (1) Dec-14 S45	PH6-7	PH7	70403	1	S45	1	04-NOX4	06-LAM	07-NUC	0.1823	-0.2148	-0.0716	0.028	0.0807	0.1684	0.4468	0.0402	0.004
194	70403 (1) Dec-14 S46	PH6-7	PH7	70403	1	S46	2	04-NOX4	06-LAM	07-NUC	0.2152	-0.2468	-0.1297	0.0422	0.0651	0.0568	0.3928	0.0236	0.0011
195	70403 (1) Dec-14 S48	PH6-7	PH7	70403	1	S48	3	04-NOX4	06-LAM	07-NUC	0.2769	-0.0346	-0.0672	0.2206	0.1851	0.079	0.2313	0.0019	0.001
196	70403 (1) Dec-14 S51	PH6-7	PH7	70403	1	S51	4	04-NOX4	06-LAM	07-NUC	0.1176	0.1447	-0.0952	0.0132	0.3363	0.0439	0.4821	0.3609	0.0008
197	70501 (1) Dec-15 S52	PH6-7	PH7	70501	1	S52	1	05-DUOX1	04-PHA	07-NUC	0.1972	-0.194	-0.2575	0.3299	0.1348	0.0749	0.1425	0.0137	0.0179
198	70501 (1) Dec-15 S53	PH6-7	PH7	70501	1	S53	2	05-DUOX1	04-PHA	07-NUC	0.0431	-0.2094	-0.1714	0.1358	0.1512	0.1875	0.0741	0.014	0.0362
199	70501 (1) Dec-15 S54	PH6-7	PH7	70501	1	S54	3	05-DUOX1	04-PHA	07-NUC	0.0393	-0.2268	-0.1985	0.1501	0.0736	0.0928	0.0911	0.0124	0.0314
200	70501 (1) Dec-15 S57	PH6-7	PH7	70501	1	S57	4	05-DUOX1	04-PHA	07-NUC	0.0116	-0.104	-0.2347	0.0788	0.1253	0.0891	0.0037	0.0016	0.0294
201	70502 (1) Dec-16 S58	PH6-7	PH7	70502	1	S58	1	05-DUOX1	05-EEA	07-NUC	0.3833	-0.4489	-0.3252	0.2348	0.0296	0.0243	0.541	0.0112	0.0028
202	70502 (1) Dec-16 S59	PH6-7	PH7	70502	1	S59	2	05-DUOX1	05-EEA	07-NUC	0.5564	-0.3555	-0.2899	0.4194	0.041	0.0149	0.6975	0.0242	0.0053
203	70502 (1) Dec-16 S60	PH6-7	PH7	70502	1	S60	3	05-DUOX1	05-EEA	07-NUC	0.2655	-0.3082	-0.2811	0.2388	0.0564	0.0282	0.2715	0.0088	0.0051
204	70502 (1) Dec-16 S62	PH6-7	PH7	70502	1	S62	4	05-DUOX1	05-EEA	07-NUC	0.3885	-0.4076	-0.2868	0.2761	0.0153	0.0068	0.5081	0.0083	0.0019
205	70503 (1) Dec-17 S64	PH6-7	PH7	70503	1	S64	1	05-DUOX1	06-LAM	07-NUC	0.0078	-0.4007	-0.087	0.0044	0.0219	0.1768	0.0914	0.0055	0.0022
206	70503 (1) Dec-17 S65	PH6-7	PH7	70503	1	S65	2	05-DUOX1	06-LAM	07-NUC	0.0555	-0.4148	-0.1216	0.007	0.0111	0.0123	0.1887	0.0045	0.0002
207	70503 (1) Dec-17 S67	PH6-7	PH7	70503	1	S67	3	05-DUOX1	06-LAM	07-NUC	0.0733	-0.4346	-0.1245	0.0134	0.0689	0.1538	0.3361	0.0252	0.0019
208	70503 (2) Dec-18 S63	PH6-7	PH7	70503	2	S63	4	05-DUOX1	06-LAM	07-NUC	0.0472	-0.426	-0.0642	0.0078	0.0242	0.2315	0.1408	0.0087	0.0035
209	70601 (1) Dec-19 S68	PH6-7	PH7	70601	1	S68	1	06-DUOX2	04-PHA	07-NUC	0.1896	-0.2156	-0.2328	0.1667	0.0601	0.0943	0.3148	0.0445	0.0287
210	70601 (1) Dec-19 S69	PH6-7	PH7	70601	1	S69	2	06-DUOX2	04-PHA	07-NUC	0.2367	-0.1062	-0.1699	0.1722	0.1414	0.083	0.4508	0.1208	0.0223
211	70601 (2) Dec-20 S70	PH6-7	PH7	70601	2	S70	3	06-DUOX2	04-PHA	07-NUC	0.3542	-0.0947	-0.2031	0.3344	0.1628	0.0742	0.4579	0.1	0.0269
212	70601 (2) Dec-20 S71	PH6-7	PH7	70601	2	S71	4	06-DUOX2	04-PHA	07-NUC	0.3624	-0.1634	-0.1599	0.2682	0.1089	0.1042	0.5303	0.0737	0.0304
213	70602 (1) Dec-21 S72	PH6-7	PH7	70602	1	S72	1	06-DUOX2	05-EEA	07-NUC	0.1819	-0.1957	-0.2241	0.0728	0.0438	0.0028	0.4064	0.0591	0.0005
214	70602 (1) Dec-21 S73	PH6-7	PH7	70602	1	S73	2	06-DUOX2	05-EEA	07-NUC	0.175	-0.1409	-0.2148	0.0328	0.1354	0.0121	0.4336	0.1275	0.0006
215	70602 (1) Dec-21 S74	PH6-7	PH7	70602	1	S74	3	06-DUOX2	05-EEA	07-NUC	0.2274	-0.2584	-0.2128	0.0804	0.0481	0.003	0.4591	0.0375	0.0005
216	70602 (1) Dec-21 S75	PH6-7	PH7	70602	1	S75	4	06-DUOX2	05-EEA	07-NUC	0.0762	-0.1045	-0.1693	0.0319	0.0964	0.0343	0.203	0.0747	0.0028
217	70603 (1) Dec-22 S78	PH6-7	PH7	70603	1	S78	1	06-DUOX2	06-LAM	07-NUC	0.1254	-0.102	-0.0917	0.0194	0.1672	0.0677	0.4447	0.1263	0.0021
218	70603 (1) Dec-22 S79	PH6-7	PH7	70603	1	S79	2	06-DUOX2	06-LAM	07-NUC	0.0357	-0.0507	-0.051	0.0023	0.3165	0.3735	0.1733	0.1962	0.0024
219	70603 (2) Dec-23 S76	PH6-7	PH7	70603	2	S76	3	06-DUOX2	06-LAM	07-NUC	0.1112	-0.1774	-0.1301	0.0204	0.1566	0.0573	0.4363	0.111	0.0017
220	70603 (2) Dec-23 S77	PH6-7	PH7	70603	2	S77	4	06-DUOX2	06-LAM	07-NUC	0.17	-0.0519	-0.1129	0.0303	0.2089	0.0853	0.4118	0.1522	0.0031
221	80101 (1) Dec-11 S01	PH8-9	PH8	80101	1	S01	1	01-NOX1	01-INS	07-NUC	0.3325	-0.0902	-0.285	0.2728	0.1683	0.0211	0.5521	0.0819	0.0038
222	80101 (1) Dec-11 S02	PH8-9	PH8	80101	1	S02	2	01-NOX1	01-INS	07-NUC	0.5051	-0.1549	-0.2363	0.4827	0.0875	0.0717	0.4922	0.0426	0.0375
223	80101 (1) Dec-11 S03	PH8-9	PH8	80101	1	S03	3	01-NOX1	01-INS	07-NUC	0.3296	-0.1317	-0.2066	0.2751	0.082	0.0347	0.3802	0.0435	0.0126
224	80101 (1) Dec-11 S04	PH8-9	PH8	80101	1	S04	4	01-NOX1	01-INS	07-NUC	0.279	-0.1291	-0.2296	0.0687	0.1106	0.0497	0.3944	0.0707	0.0042
225	80102 (1) Dec-12 S08	PH8-9	PH8	80102	1	S08	1	01-NOX1	02-PDI	07-NUC	0.7462	-0.1648	-0.3143	0.5093	0.0616	0.0195	0.8362	0.0645	0.0119
226	80102 (1) Dec-12 S09	PH8-9	PH8	80102	1	S09	2	01-NOX1	02-PDI	07-NUC	0.8322	-0.0031	-0.1841	0.8317	0.0783	0.0361	0.807	0.0814	0.0353
227	80102 (1) Dec-12 S10	PH8-9	PH8	80102	1	S10	3	01-NOX1	02-PDI	07-NUC	0.7053	-0.3919	-0.5311	0.6572	0.0469	0.0164	0.7487	0.0431	0.0128
228	80102 (1) Dec-12 S11	PH8-9	PH8	80102	1	S11	4	01-NOX1	02-PDI	07-NUC	0.6971	-0.272	-0.3726	0.6892	0.0781	0.061	0.7013	0.0578	0.0429
229	80103 (1) Dec-13 S12	PH8-9	PH8	80103	1	S12	1	01-NOX1	03-SYN	07-NUC	0.4275	-0.4333	-0.2231	0.192	0.0446	0.0568	0.7124	0.0367	0.0104
230	80103 (1) Dec-13 S13	PH8-9	PH8	80103	1	S13	2	01-NOX1	03-SYN	07-NUC	0.4158	-0.3355	-0.2307	0.2437	0.059	0.0451	0.629	0.0489	0.0127
231	80103 (1) Dec-13 S14	PH8-9	PH8	80103	1	S14	3	01-NOX1	03-SYN	07-NUC	0.4131	-0.5032	-0.3526	0.2782	0.0627	0.0505	0.6209	0.0389	0.0119
232	80103 (1) Dec-13 S15	PH8-9	PH8	80103	1	S15	4	01-NOX1	03-SYN	07-NUC	0.4099	-0.4935	-0.3345	0.2639	0.0527	0.0461	0.6279	0.0352	0.0102
233	80201 (1) Dec-14 S16	PH8-9	PH8	80201	1	S16	1	02-NOX2	01-INS	07-NUC	0.3093	-0.3576	-0.3712	0.3246	0.0555	0.0337	0.1984	0.0112	0.0099
234	80201 (1) Dec-14 S17	PH8-9	PH8	80201	1	S17	2	02-NOX2	01-INS	07-NUC	0.4109	-0.2978	-0.3161	0.4369	0.0334	0.0088	0.4012	0.0168	0.0053
235	80201 (1) Dec-14 S18	PH8-9	PH8	80201	1	S18	3	02-NOX2	01-INS	07-NUC	0.3452	-0.3554	-0.3974	0.4114	0.0488	0.0199	0.3076	0.0132	0.0083
236	80201 (1) Dec-14 S19	PH8-9	PH8	80201	1	S19	4	02-NOX2	01-INS	07-NUC	0.3772	-0.3815	-0.3686	0.3047	0.0306	0.0091	0.3165	0.0078	0.0023
237	80202 (1) Dec-15 S20	PH8-9	PH8	80202	1	S20	1	02-NOX2	02-PDI	07-NUC	0.6218	-0.2795	-0.2883	0.6372	0.0072	0.0049	0.5497	0.0047	0.0043
238	80202 (1) Dec-15 S21	PH8-9	PH8	80202	1	S21	2	02-NOX2	02-PDI	07-NUC	0.3514	-0.2179	-0.2319	0.3876	0.0242	0.0058	0.2402	0.0081	0.0046
239	80202 (1) Dec-15 S22	PH8-9	PH8	80202	1	S22	3	02-NOX2	02-PDI	07-NUC	0.3029	-0.2087	-0.2072	0.3598	0.0773	0.0515	0.0752	0.0047	0.0265
240	80202 (1) Dec-15 S23	PH8-9	PH8	80202	1	S23	4	02-NOX2	02-PDI	07-NUC	0.4559	-0.2432	-0.2606	0.4063	0.0732	0.0266	0.4964	0.0351	0.0118
241	80203 (1) Dec-16 S24	PH8-9	PH8	80203	1	S24	1	02-NOX2	03-SYN	07-NUC	0.3412	-0.1718	-0.1958	0.3168	0.1105	0.0623	0.2572	0.02	0.013
242	80203 (1) Dec-16 S25	PH8-9	PH8	80203	1	S25	2	02-NOX2	03-SYN	07-NUC	0.1783	-0.2289	-0.2533	0.2354	0.0774	0.0477	0.0675	0.0081	0.0184
243	80203 (1) Dec-16 S26	PH8-9	PH8	80203	1	S26	3	02-NOX2	03-SYN	07-NUC	0.2121	-0.1663	-0.1477	0.1748	0.0982	0.0891	0.1017	0.0103	0.0164
244	80203 (1) Dec-16 S27	PH8-9	PH8	80203	1	S27	4	02-NOX2	03-SYN	07-NUC	0.4805	-0.3848	-0.3724	0.484	0.0333	0.0074	0.4654	0.0139	0.0035
245	80401 (1) Dec-17 S30	PH8-9	PH8	80401	1	S30	1	04-NOX4	01-INS	07-NUC	0.2477	-0.2794	-0.2306	0.1404	0.0559	0.0284	0.2462	0.01	0.0041
246	80401 (1) Dec-17 S31	PH8-9	PH8	80401	1	S31	2	04-NOX4	01-INS	07-NUC	0.2356	-0.3027	-0.1965	0.1077	0.0268	0.0338	0.2752	0.0052	0.0024
247	80401 (2) Dec-18 S28	PH8-9	PH8	80401	2	S28	3	04-NOX4	01-INS	07-NUC	0.1717	-0.2494	-0.3364	0.2066	0.0631	0.0059	0.0994	0.0067	0.0013
248	80401 (2) Dec-18 S29	PH8-9	PH8	80401	2	S29	4	04-NOX4	01-INS	07-NUC	0.2126	-0.1687	-0.3224	0.179	0.1199	0.0226	0.0525	0.0088	0.0062
249	80402 (1) Dec-19 S32	PH8-9	PH8	80402	1	S32	1	04-NOX4	02-PDI	07-NUC	0.4443	-0.2665	-0.3748	0.4574	0.0829	0.0062	0.3144	0.0106	0.0015
250	80402 (1) Dec-19 S33	PH8-9	PH8	80402	1	S33	2	04-NOX4	02-PDI	07-NUC	0.218	-0.1903	-0.3975	0.323	0.124	0.0036	0.1197	0.0137	0.0019
251	80402 (1) Dec-19 S34	PH8-9	PH8	80402	1	S34	3	04-NOX4	02-PDI	07-NUC	0.4059	-0.1586	-0.2524	0.4699	0.1036	0.0814	0.1754	0.0127	0.0297
252	80402 (1) Dec-19 S35	PH8-9	PH8	80402	1	S35	4	04-NOX4	02-PDI	07-NUC	0.3955	-0.1237	-0.1678	0.4683	0.1222	0.0877	0.1779	0.0094	0.0186
253	80403 (1) Dec-20 S36	PH8-9	PH8	80403	1	S36	1	04-NOX4	03-SYN	07-NUC	0.44	-0.1414	-0.1883	0.1206	0.0678	0	0.9287	0.0066	0
254	80403 (1) Dec-20 S37	PH8-9	PH8	80403	1	S37	2	04-NOX4	03-SYN	07-NUC	0.2549	-0.2131	-0.2987	0.2905	0.0457	0.0143	0.1324	0.0071	0.0045
255	80403 (1) Dec-20 S38	PH8-9	PH8	80403	1	S38	3	04-NOX4	03-SYN	07-NUC	0.2862	-0.2571	-0.3505	0.3679	0.0639	0.0488	0.1735	0.0073	0.0169
256	80403 (1) Dec-20 S39	PH8-9	PH8	80403	1	S39	4	04-NOX4	03-SYN	07-NUC	0.2285	-0.1928	-0.4003	0.2816	0.1965	0.0273	0.0896	0.0144	0.007
257	80501 (1) Dec-22 S42	PH8-9	PH8	80501	1	S42	1	05-DUOX1	01-INS	07-NUC	0.1285	-0.1686	-0.3835	0.164	0.1673	0.0372	0.0137	0.0031	0.0109
258	80501 (1) Dec-22 S43	PH8-9	PH8	80501	1	S43	2	05-DUOX1	01-INS	07-NUC	0.0801	-0.1938	-0.3069	0.1045	0.0594	0.0266	0.0339	0.004	0.007
259	80501 (2) Dec-23 S40	PH8-9	PH8	80501	2	S40	3	05-DUOX1	01-INS	07-NUC	0.0054	-0.1721	-0.3528	0.0163	0.0239	0.0042	0.0008	0.0006	0.0015
260	80501 (2) Dec-23 S41	PH8-9	PH8	80501	2	S41	4	05-DUOX1	01-INS	07-NUC	0.2138	-0.2524	-0.3564	0.2265	0.0954	0.0361	0.1251	0.0087	0.005
261	80502 (1) Dec-21 S44	PH8-9	PH8	80502	1	S44	1	05-DUOX1	02-PDI	07-NUC	0.7197	-0.3517	-0.3212	0.6616	0.098	0.075	0.7652	0.0318	0.0242
262	80502 (1) Dec-21 S45	PH8-9	PH8	80502	1	S45	2	05-DUOX1	02-PDI	07-NUC	0.483	-0.2438	-0.22	0.4697	0.1356	0.1042	0.4693	0.0372	0.0274
263	80502 (1) Dec-21 S46	PH8-9	PH8	80502	1	S46	3	05-DUOX1	02-PDI	07-NUC	0.5857	-0.2358	-0.2865	0.5517	0.1555	0.0613	0.5563	0.0563	0.0243
264	80502 (1) Dec-21 S47	PH8-9	PH8	80502	1	S47	4	05-DUOX1	02-PDI	07-NUC	0.5723	-0.168	-0.2067	0.4541	0.2108	0.0954	0.5834	0.0509	0.0196
265	80503 (1) Dec-24 S48	PH8-9	PH8	80503	1	S48	1	05-DUOX1	03-SYN	07-NUC	0.618	-0.2708	-0.1843	0.6752	0.022	0.0532	0.4866	0.0108	0.0405
266	80503 (1) Dec-24 S49	PH8-9	PH8	80503	1	S49	2	05-DUOX1	03-SYN	07-NUC	0.3405	-0.293	-0.2578	0.3893	0.036	0.0306	0.2749	0.0114	0.0138
267	80503 (1) Dec-24 S50	PH8-9	PH8	80503	1	S50	3	05-DUOX1	03-SYN	07-NUC	0.3026	-0.2218	-0.13	0.1655	0.0594	0.0409	0.3242	0.0218	0.0086
268	80503 (1) Dec-24 S51	PH8-9	PH8	80503	1	S51	4	05-DUOX1	03-SYN	07-NUC	0.5072	-0.2176	-0.0448	0.4866	0.0449	0.0951	0.5833	0.0358	0.0702
269	80601 (1) Dec-25 S52	PH8-9	PH8	80601	1	S52	1	06-DUOX2	01-INS	07-NUC	0.4328	-0.3124	-0.2991	0.3173	0.0705	0.0163	0.6034	0.0509	0.005
270	80601 (1) Dec-25 S53	PH8-9	PH8	80601	1	S53	2	06-DUOX2	01-INS	07-NUC	0.5153	-0.3395	-0.3173	0.3997	0.1187	0.0783	0.6738	0.051	0.0164
271	80601 (1) Dec-25 S54	PH8-9	PH8	80601	1	S54	3	06-DUOX2	01-INS	07-NUC	0.4219	-0.4106	-0.3536	0.2969	0.0373	0.0196	0.6132	0.0213	0.0035
272	80601 (1) Dec-25 S56	PH8-9	PH8	80601	1	S56	4	06-DUOX2	01-INS	07-NUC	0.4043	-0.189	-0.2224	0.2768	0.0605	0.0106	0.5892	0.0501	0.0036
273	80602 (1) Dec-26 S57	PH8-9	PH8	80602	1	S57	1	06-DUOX2	02-PDI	07-NUC	0.2647	0.006	-0.31	0.2791	0.2984	0.0168	0.3358	0.1323	0.0055
274	80602 (1) Dec-26 S58	PH8-9	PH8	80602	1	S58	2	06-DUOX2	02-PDI	07-NUC	0.3109	-0.1262	-0.323	0.2751	0.1907	0.0057	0.4222	0.0881	0.0017
275	80602 (1) Dec-26 S59	PH8-9	PH8	80602	1	S59	3	06-DUOX2	02-PDI	07-NUC	0.4849	-0.4194	-0.3928	0.3263	0.0442	0.0139	0.7014	0.0206	0.0021
276	80602 (1) Dec-26 S60	PH8-9	PH8	80602	1	S60	4	06-DUOX2	02-PDI	07-NUC	0.3289	-0.2195	-0.3193	0.3042	0.092	0.034	0.4591	0.0453	0.0102
277	80603 (1) Dec-27 S61	PH8-9	PH8	80603	1	S61	1	06-DUOX2	03-SYN	07-NUC	0.6162	-0.3446	-0.2931	0.588	0.0241	0.0443	0.6905	0.0134	0.0151
278	80603 (1) Dec-27 S62	PH8-9	PH8	80603	1	S62	2	06-DUOX2	03-SYN	07-NUC	0.4287	-0.1526	-0.1938	0.2558	0.1776	0.0607	0.6	0.0835	0.0113
279	80603 (1) Dec-27 S63	PH8-9	PH8	80603	1	S63	3	06-DUOX2	03-SYN	07-NUC	0.5021	-0.0558	-0.1478	0.3727	0.2019	0.0691	0.6151	0.0856	0.0158
280	80603 (1) Dec-27 S64	PH8-9	PH8	80603	1	S64	4	06-DUOX2	03-SYN	07-NUC	0.4081	-0.0089	-0.0745	0.2982	0.256	0.1437	0.5374	0.1425	0.0449
281	90101 (1) Dec-01 S01	PH8-9	PH9	90101	1	S01	1	01-NOX1	04-PHA	07-NUC	0.5351	-0.0394	-0.2352	0.507	0.0564	0.0229	0.5634	0.057	0.02
282	90101 (1) Dec-01 S02	PH8-9	PH9	90101	1	S02	2	01-NOX1	04-PHA	07-NUC	0.4786	-0.0887	-0.2646	0.4294	0.0991	0.0269	0.6293	0.0945	0.0135
283	90101 (1) Dec-01 S03	PH8-9	PH9	90101	1	S03	3	01-NOX1	04-PHA	07-NUC	0.468	-0.1828	-0.2806	0.3655	0.0819	0.044	0.6413	0.0739	0.0205
284	90101 (1) Dec-01 S04	PH8-9	PH9	90101	1	S04	4	01-NOX1	04-PHA	07-NUC	0.1937	-0.0956	-0.3391	0.1545	0.1075	0.0029	0.3718	0.0801	0.0007
285	90102 (1) Dec-02 S07	PH8-9	PH9	90102	1	S07	1	01-NOX1	05-EEA	07-NUC	0.1267	-0.3416	0.0749	0.2505	0.0803	0.4662	0.2544	0.0402	0.1919
286	90102 (1) Dec-02 S08	PH8-9	PH9	90102	1	S08	2	01-NOX1	05-EEA	07-NUC	0.0686	-0.034	-0.0469	0.0778	0.287	0.1936	0.2528	0.1831	0.039
287	90102 (2) Dec-03 S05	PH8-9	PH9	90102	2	S05	3	01-NOX1	05-EEA	07-NUC	0.1241	-0.3402	-0.0337	0.0982	0.0903	0.2242	0.3307	0.0596	0.0413
288	90102 (2) Dec-03 S06	PH8-9	PH9	90102	2	S06	4	01-NOX1	05-EEA	07-NUC	0.0822	-0.2531	-0.0095	0.005	0.099	0.2376	0.4888	0.0843	0.0019
289	90103 (1) Dec-04 S09	PH8-9	PH9	90103	1	S09	1	01-NOX1	06-LAM	07-NUC	0.0792	-0.5663	-0.1264	0.008	0.021	0.0023	0.5358	0.0249	5.216e-05
290	90103 (1) Dec-04 S10	PH8-9	PH9	90103	1	S10	2	01-NOX1	06-LAM	07-NUC	0.08	-0.296	-0.0273	0.0062	0.1083	0.3806	0.2532	0.0781	0.0049
291	90103 (1) Dec-04 S12	PH8-9	PH9	90103	1	S12	3	01-NOX1	06-LAM	07-NUC	0.112	-0.4192	-0.0923	0.0065	0.0556	0.0614	0.4857	0.065	0.0008
292	90103 (1) Dec-04 S13	PH8-9	PH9	90103	1	S13	4	01-NOX1	06-LAM	07-NUC	0.0607	-0.3872	-0.0739	0.0065	0.072	0.1046	0.4037	0.0773	0.0018
293	90201 (1) Dec-05 S14	PH8-9	PH9	90201	1	S14	1	02-NOX2	04-PHA	07-NUC	0.2218	-0.2913	-0.3406	0.2108	0.0573	0.0181	0.2302	0.0342	0.009
294	90201 (1) Dec-05 S15	PH8-9	PH9	90201	1	S15	2	02-NOX2	04-PHA	07-NUC	0.2092	-0.2431	-0.2919	0.2398	0.0175	0.0045	0.1551	0.0062	0.0024
295	90201 (1) Dec-05 S16	PH8-9	PH9	90201	1	S16	3	02-NOX2	04-PHA	07-NUC	0.3385	-0.2842	-0.3759	0.3369	0.1117	0.071	0.3668	0.0497	0.0296
296	90201 (1) Dec-05 S17	PH8-9	PH9	90201	1	S17	4	02-NOX2	04-PHA	07-NUC	0.2522	-0.4117	-0.3129	0.2346	0.0219	0.0514	0.3374	0.0098	0.016
297	90202 (1) Dec-06 S20	PH8-9	PH9	90202	1	S20	1	02-NOX2	05-EEA	07-NUC	0.1478	-0.3308	-0.1452	0.1562	0.0604	0.1637	0.1752	0.0167	0.0312
298	90202 (1) Dec-06 S21	PH8-9	PH9	90202	1	S21	2	02-NOX2	05-EEA	07-NUC	0.1944	-0.2208	-0.1689	0.3017	0.0548	0.1101	0.0966	0.0062	0.0334
299	90202 (2) Dec-07 S18	PH8-9	PH9	90202	2	S18	3	02-NOX2	05-EEA	07-NUC	0.126	-0.1859	-0.0656	0.1101	0.1283	0.1618	0.1353	0.0326	0.0286
300	90202 (2) Dec-07 S19	PH8-9	PH9	90202	2	S19	4	02-NOX2	05-EEA	07-NUC	0.189	-0.3528	-0.1519	0.1654	0.1025	0.141	0.2344	0.0258	0.0261
301	90203 (1) Dec-08 S22	PH8-9	PH9	90203	1	S22	1	02-NOX2	06-LAM	07-NUC	0.0577	-0.3312	-0.1271	0.0096	0.0874	0.0192	0.2236	0.0365	0.0004
302	90203 (1) Dec-08 S23	PH8-9	PH9	90203	1	S23	2	02-NOX2	06-LAM	07-NUC	0.0374	-0.2628	-0.0822	0.0046	0.057	0.234	0.0665	0.0094	0.0025
303	90203 (1) Dec-08 S24	PH8-9	PH9	90203	1	S24	3	02-NOX2	06-LAM	07-NUC	0.0587	-0.3074	-0.1179	0.0104	0.022	0.0923	0.125	0.0057	0.0014
304	90203 (1) Dec-08 S25	PH8-9	PH9	90203	1	S25	4	02-NOX2	06-LAM	07-NUC	0.0299	-0.2468	-0.0768	0.0041	0.0872	0.0979	0.1006	0.0194	0.0006
305	90401 (1) Dec-09 S26	PH8-9	PH9	90401	1	S26	1	04-NOX4	04-PHA	07-NUC	0.0314	0.0307	-0.2265	0.1852	0.1755	0.0848	0.0552	0.0199	0.0345
306	90401 (1) Dec-09 S27	PH8-9	PH9	90401	1	S27	2	04-NOX4	04-PHA	07-NUC	0.1852	-0.0914	-0.2538	0.3406	0.0737	0.0981	0.0771	0.0039	0.0301
307	90401 (1) Dec-09 S28	PH8-9	PH9	90401	1	S28	3	04-NOX4	04-PHA	07-NUC	0.0654	-0.0219	-0.2681	0.1074	0.2037	0.011	0.0363	0.0121	0.0021
308	90401 (1) Dec-09 S29	PH8-9	PH9	90401	1	S29	4	04-NOX4	04-PHA	07-NUC	0.1282	-0.0968	-0.2264	0.1642	0.0774	0.0599	0.0833	0.0045	0.0138
309	90403 (1) Dec-10 S31	PH8-9	PH9	90403	1	S31	1	04-NOX4	06-LAM	07-NUC	0.0576	-0.1547	-0.0916	0.0095	0.1316	0.0554	0.2689	0.0695	0.0009
310	90403 (1) Dec-10 S32	PH8-9	PH9	90403	1	S32	2	04-NOX4	06-LAM	07-NUC	0.0325	-0.1296	-0.0655	0.0062	0.1729	0.0665	0.1921	0.0929	0.0007
311	90403 (1) Dec-10 S33	PH8-9	PH9	90403	1	S33	3	04-NOX4	06-LAM	07-NUC	0.0352	-0.0997	-0.098	0.0063	0.0995	0.035	0.0527	0.015	0.0006
312	90403 (2) Dec-11 S30	PH8-9	PH9	90403	2	S30	4	04-NOX4	06-LAM	07-NUC	0.0621	0.1665	-0.0282	0.0058	0.3314	0.1331	0.2264	0.257	0.0015
313	90502 (1) Dec-12 S34	PH8-9	PH9	90502	1	S34	1	05-DUOX1	05-EEA	07-NUC	0.0729	-0.35	-0.0268	0.0008	0.089	0.4708	0.0728	0.0441	0.0028
314	90502 (1) Dec-12 S35	PH8-9	PH9	90502	1	S35	2	05-DUOX1	05-EEA	07-NUC	0.0242	-0.0911	-0.0139	0.0015	0.2323	0.5854	0.0391	0.0407	0.0026
315	90502 (1) Dec-12 S36	PH8-9	PH9	90502	1	S36	3	05-DUOX1	05-EEA	07-NUC	0.0667	-0.2909	-0.0601	0.0016	0.0874	0.0989	0.1814	0.0418	0.0005
316	90502 (1) Dec-12 S37	PH8-9	PH9	90502	1	S37	4	05-DUOX1	05-EEA	07-NUC	0.1487	-0.3525	-0.143	0.0886	0.1147	0.1508	0.3025	0.0451	0.0146
317	90503 (1) Dec-13 S38	PH8-9	PH9	90503	1	S38	1	05-DUOX1	06-LAM	07-NUC	0.0568	-0.355	-0.0888	0.0108	0.0891	0.1161	0.3501	0.0622	0.0022
318	90503 (1) Dec-13 S40	PH8-9	PH9	90503	1	S40	2	05-DUOX1	06-LAM	07-NUC	0.0651	-0.364	-0.1157	0.0116	0.1053	0.1537	0.2939	0.0732	0.0031
319	90503 (1) Dec-13 S41	PH8-9	PH9	90503	1	S41	3	05-DUOX1	06-LAM	07-NUC	0.1077	-0.4015	-0.1094	0.0204	0.0408	0.0545	0.3698	0.0283	0.0024
320	90503 (1) Dec-13 S42	PH8-9	PH9	90503	1	S42	4	05-DUOX1	06-LAM	07-NUC	0.0367	-0.2566	-0.0238	0.0079	0.0528	0.1246	0.1662	0.0292	0.0025
321	90601 (1) Dec-14 S43	PH8-9	PH9	90601	1	S43	1	06-DUOX2	04-PHA	07-NUC	0.0252	-0.1998	-0.3503	0.1142	0.1374	0.0143	0.2153	0.0893	0.0045
322	90601 (1) Dec-14 S44	PH8-9	PH9	90601	1	S44	2	06-DUOX2	04-PHA	07-NUC	0.2538	-0.2317	-0.2473	0.2159	0.0678	0.0463	0.3656	0.0338	0.0114
323	90601 (1) Dec-14 S45	PH8-9	PH9	90601	1	S45	3	06-DUOX2	04-PHA	07-NUC	0.098	-0.0185	-0.1524	0.0859	0.1999	0.0756	0.2833	0.1529	0.0142
324	90601 (1) Dec-14 S46	PH8-9	PH9	90601	1	S46	4	06-DUOX2	04-PHA	07-NUC	0.0571	-0.1209	-0.3129	0.1101	0.1581	0.0326	0.2066	0.1119	0.0098
325	90602 (1) Dec-15 S47	PH8-9	PH9	90602	1	S47	1	06-DUOX2	05-EEA	07-NUC	0.1367	-0.1344	-0.0972	0.0949	0.0892	0.0806	0.1963	0.0413	0.0158
326	90602 (1) Dec-15 S48	PH8-9	PH9	90602	1	S48	2	06-DUOX2	05-EEA	07-NUC	0.1175	-0.0727	-0.0973	0.0578	0.1397	0.0452	0.2575	0.103	0.0064
327	90602 (1) Dec-15 S49	PH8-9	PH9	90602	1	S49	3	06-DUOX2	05-EEA	07-NUC	0.0404	-0.2173	-0.1576	0.0379	0.0968	0.0426	0.1552	0.0387	0.0039
328	90602 (1) Dec-15 S50	PH8-9	PH9	90602	1	S50	4	06-DUOX2	05-EEA	07-NUC	0.0795	-0.1284	-0.0451	0.0526	0.1286	0.2509	0.2032	0.0904	0.0262
329	90603 (1) Dec-16 S51	PH8-9	PH9	90603	1	S51	1	06-DUOX2	06-LAM	07-NUC	0.1902	-0.0973	-0.1391	0.0346	0.1768	0.0096	0.5635	0.1337	0.0003
330	90603 (1) Dec-16 S53	PH8-9	PH9	90603	1	S53	2	06-DUOX2	06-LAM	07-NUC	0.1617	-0.2466	-0.141	0.0366	0.1115	0.0577	0.3552	0.0418	0.0015
331	90603 (1) Dec-16 S54	PH8-9	PH9	90603	1	S54	3	06-DUOX2	06-LAM	07-NUC	0.1244	-0.2552	-0.1304	0.0287	0.0941	0.0163	0.4001	0.0439	0.0006
332	90603 (1) Dec-16 S55	PH8-9	PH9	90603	1	S55	4	06-DUOX2	06-LAM	07-NUC	0.0962	-0.2601	-0.129	0.0208	0.0934	0.0272	0.3305	0.0669	0.0009

## Sheet: Widefield One-sample t test
Name	#	A	B	Theoretical mean	Actual mean	Number of values	t, df	P value (two tailed)	P value summary	Significant (alpha=0.05)?	Discrepancy	SD of discrepancy	SEM of discrepancy	95% confidence interval	R squared (partial eta squared)
PCC t test	1	NOX1	INS	0	0.3592	8	t=9,650, df=7	2.70387e-05	****	Yes	0.3592	0.1053	0.03722	0.2712 to 0.4472	0.9301
PCC t test	2	NOX1	PDI	0	0.6586	12	t=14,57, df=11	1.547e-08	****	Yes	0.6586	0.1566	0.0452	0.5591 to 0.7581	0.9507
PCC t test	3	NOX1	SYN	0	0.4333	12	t=18,15, df=11	1.51e-09	****	Yes	0.4333	0.08271	0.02388	0.3807 to 0.4858	0.9677
PCC t test	4	NOX1	PHA	0	0.3997	12	t=14,89, df=11	1.233e-08	****	Yes	0.3997	0.093	0.02685	0.3406 to 0.4588	0.9527
PCC t test	5	NOX1	LAM	0	0.1419	12	t=7,786, df=11	8.4477e-06	****	Yes	0.1419	0.06312	0.01822	0.1018 to 0.1820	0.8464
PCC t test	6	NOX1	NUC	0	-0.2743	68	t=15,24, df=67	<0.000000000000001	****	Yes	-0.2743	0.1484	0.01799	-0.3102 to -0.2384	0.7762
PCC t test	7	NOX2	INS	0	0.4969	8	t=8,636, df=7	5.57383e-05	****	Yes	0.4969	0.1627	0.05753	0.3608 to 0.6329	0.9142
PCC t test	8	NOX2	PDI	0	0.5136	12	t=13,39, df=11	3.743e-08	****	Yes	0.5136	0.1329	0.03836	0.4292 to 0.5980	0.9422
PCC t test	9	NOX2	SYN	0	0.5256	12	t=8,469, df=11	3.78368e-06	****	Yes	0.5256	0.215	0.06206	0.3890 to 0.6622	0.867
PCC t test	10	NOX2	PHA	0	0.297	12	t=10,59, df=11	4.1634e-07	****	Yes	0.297	0.09716	0.02805	0.2353 to 0.3587	0.9107
PCC t test	11	NOX2	LAM	0	0.07898	12	t=7,952, df=11	6.91604e-06	****	Yes	0.07898	0.03441	0.009932	0.05712 to 0.1008	0.8518
PCC t test	12	NOX2	NUC	0	-0.2935	68	t=28,22, df=67	<0.000000000000001	****	Yes	-0.2935	0.08577	0.0104	-0.3143 to -0.2728	0.9224
PCC t test	13	NOX4	INS	0	0.3776	8	t=5,238, df=7	0.00120229	**	Yes	0.3776	0.2039	0.07209	0.2071 to 0.5481	0.7967
PCC t test	14	NOX4	PDI	0	0.4131	8	t=13,07, df=7	3.57352e-06	****	Yes	0.4131	0.08938	0.0316	0.3384 to 0.4878	0.9606
PCC t test	15	NOX4	SYN	0	0.3178	12	t=5,157, df=11	0.000314924	***	Yes	0.3178	0.2135	0.06162	0.1821 to 0.4534	0.7074
PCC t test	16	NOX4	PHA	0	0.1315	12	t=5,781, df=11	0.000122736	***	Yes	0.1315	0.07881	0.02275	0.08144 to 0.1816	0.7523
PCC t test	17	NOX4	LAM	0	0.1312	12	t=5,835, df=11	0.000113405	***	Yes	0.1312	0.07791	0.02249	0.08172 to 0.1807	0.7558
PCC t test	18	NOX4	NUC	0	-0.09367	60	t=3,135, df=59	0.00267744	**	Yes	-0.09367	0.2314	0.02988	-0.1535 to -0.03389	0.1428
PCC t test	19	DUOX1	INS	0	0.2386	8	t=3,800, df=7	0.00671824	**	Yes	0.2386	0.1776	0.0628	0.09012 to 0.3871	0.6735
PCC t test	20	DUOX1	PDI	0	0.5462	12	t=14,27, df=11	1.927e-08	****	Yes	0.5462	0.1326	0.03828	0.4619 to 0.6304	0.9487
PCC t test	21	DUOX1	SYN	0	0.3561	12	t=8,694, df=11	2.93755e-06	****	Yes	0.3561	0.1419	0.04096	0.2660 to 0.4463	0.873
PCC t test	22	DUOX1	PHA	0	0.218	8	t=3,493, df=7	0.0100824	*	Yes	0.218	0.1765	0.06241	0.07044 to 0.3656	0.6355
PCC t test	23	DUOX1	LAM	0	0.07901	12	t=6,656, df=11	3.58316e-05	****	Yes	0.07901	0.04112	0.01187	0.05288 to 0.1051	0.8011
PCC t test	24	DUOX1	NUC	0	-0.2911	64	t=24,39, df=63	<0.000000000000001	****	Yes	-0.2911	0.09547	0.01193	-0.3149 to -0.2672	0.9042
PCC t test	25	DUOX2	INS	0	0.5496	12	t=15,85, df=11	6.39e-09	****	Yes	0.5496	0.1201	0.03468	0.4732 to 0.6259	0.958
PCC t test	26	DUOX2	PDI	0	0.3214	12	t=7,514, df=11	1.17886e-05	****	Yes	0.3214	0.1482	0.04277	0.2273 to 0.4156	0.837
PCC t test	27	DUOX2	SYN	0	0.3329	12	t=6,742, df=11	3.19104e-05	****	Yes	0.3329	0.171	0.04937	0.2242 to 0.4416	0.8052
PCC t test	28	DUOX2	PHA	0	0.2945	12	t=5,669, df=11	0.000144684	***	Yes	0.2945	0.18	0.05195	0.1802 to 0.4088	0.745
PCC t test	29	DUOX2	LAM	0	0.1066	12	t=6,786, df=11	3.01051e-05	****	Yes	0.1066	0.05441	0.01571	0.07201 to 0.1412	0.8072
PCC t test	30	DUOX2	NUC	0	-0.1376	72	t=6,876, df=71	1.98141e-09	****	Yes	-0.1376	0.1698	0.02001	-0.1775 to -0.09768	0.3997
PCC t test	31	NUC	INS	0	-0.3118	44	t=34,25, df=43	<0.000000000000001	****	Yes	-0.3118	0.06039	0.009104	-0.3302 to -0.2935	0.9646
PCC t test	32	NUC	PDI	0	-0.3154	56	t=22,82, df=55	<0.000000000000001	****	Yes	-0.3154	0.1034	0.01382	-0.3431 to -0.2877	0.9045
PCC t test	33	NUC	SYN	0	-0.214	60	t=18,36, df=59	<0.000000000000001	****	Yes	-0.214	0.09027	0.01165	-0.2373 to -0.1907	0.8511
PCC t test	34	NUC	PHA	0	-0.2688	56	t=31,32, df=55	<0.000000000000001	****	Yes	-0.2688	0.06421	0.00858	-0.2860 to -0.2516	0.9469
PCC t test	35	NUC	LAM	0	-0.09354	60	t=21,24, df=59	<0.000000000000001	****	Yes	-0.09354	0.03412	0.004404	-0.1023 to -0.08472	0.8843
M1 t test	1	NOX1	INS	0	0.2944	8	t=4,746, df=7	0.0020941	**	Yes	0.2944	0.1755	0.06203	0.1477 to 0.4411	0.7629
M1 t test	2	NOX1	PDI	0	0.5286	12	t=8,385, df=11	4.16629e-06	****	Yes	0.5286	0.2184	0.06304	0.3898 to 0.6673	0.8647
M1 t test	3	NOX1	SYN	0	0.2057	12	t=13,87, df=11	2.597e-08	****	Yes	0.2057	0.05137	0.01483	0.1730 to 0.2383	0.9459
M1 t test	4	NOX1	PHA	0	0.3406	12	t=12,49, df=11	7.68e-08	****	Yes	0.3406	0.09443	0.02726	0.2806 to 0.4006	0.9342
M1 t test	5	NOX1	LAM	0	0.01411	12	t=5,182, df=11	0.000302956	***	Yes	0.01411	0.009432	0.002723	0.008116 to 0.02010	0.7094
M1 t test	6	NOX1	NUC	0	0.07876	68	t=12,41, df=67	<0.000000000000001	****	Yes	0.07876	0.05234	0.006347	0.06609 to 0.09143	0.6968
M1 t test	7	NOX2	INS	0	0.4394	8	t=7,387, df=7	0.000151108	***	Yes	0.4394	0.1682	0.05948	0.2987 to 0.5800	0.8863
M1 t test	8	NOX2	PDI	0	0.5631	12	t=14,47, df=11	1.664e-08	****	Yes	0.5631	0.1348	0.03892	0.4775 to 0.6488	0.9501
M1 t test	9	NOX2	SYN	0	0.462	12	t=7,118, df=11	1.94828e-05	****	Yes	0.462	0.2249	0.06491	0.3191 to 0.6049	0.8216
M1 t test	10	NOX2	PHA	0	0.3198	12	t=9,508, df=11	1.22102e-06	****	Yes	0.3198	0.1165	0.03364	0.2458 to 0.3939	0.8915
M1 t test	11	NOX2	LAM	0	0.01147	12	t=6,043, df=11	8.38912e-05	****	Yes	0.01147	0.006573	0.001897	0.007290 to 0.01564	0.7685
M1 t test	12	NOX2	NUC	0	0.05113	68	t=11,31, df=67	<0.000000000000001	****	Yes	0.05113	0.03727	0.00452	0.04211 to 0.06015	0.6563
M1 t test	13	NOX4	INS	0	0.3431	8	t=4,594, df=7	0.00250082	**	Yes	0.3431	0.2112	0.07468	0.1665 to 0.5197	0.751
M1 t test	14	NOX4	PDI	0	0.4469	8	t=19,98, df=7	1.9699e-07	****	Yes	0.4469	0.06326	0.02237	0.3940 to 0.4997	0.9828
M1 t test	15	NOX4	SYN	0	0.2705	12	t=5,365, df=11	0.000228563	***	Yes	0.2705	0.1747	0.05042	0.1595 to 0.3815	0.7235
M1 t test	16	NOX4	PHA	0	0.1884	12	t=6,566, df=11	4.04598e-05	****	Yes	0.1884	0.09941	0.0287	0.1253 to 0.2516	0.7967
M1 t test	17	NOX4	LAM	0	0.03311	12	t=1,911, df=11	0.0823996	ns	No	0.03311	0.06002	0.01733	-0.005024 to 0.07124	0.2492
M1 t test	18	NOX4	NUC	0	0.1686	60	t=7,039, df=59	2.32574e-09	****	Yes	0.1686	0.1856	0.02396	0.1207 to 0.2166	0.4564
M1 t test	19	DUOX1	INS	0	0.2035	8	t=4,057, df=7	0.0048308	**	Yes	0.2035	0.1419	0.05016	0.08487 to 0.3221	0.7016
M1 t test	20	DUOX1	PDI	0	0.5063	12	t=9,855, df=11	8.5511e-07	****	Yes	0.5063	0.178	0.05137	0.3932 to 0.6194	0.8983
M1 t test	21	DUOX1	SYN	0	0.2505	12	t=4,151, df=11	0.00161364	**	Yes	0.2505	0.209	0.06034	0.1177 to 0.3833	0.6104
M1 t test	22	DUOX1	PHA	0	0.2639	8	t=5,414, df=7	0.000993459	***	Yes	0.2639	0.1379	0.04875	0.1487 to 0.3792	0.8072
M1 t test	23	DUOX1	LAM	0	0.01118	12	t=9,298, df=11	1.52311e-06	****	Yes	0.01118	0.004167	0.001203	0.008536 to 0.01383	0.8871
M1 t test	24	DUOX1	NUC	0	0.07272	64	t=11,06, df=63	<0.000000000000001	****	Yes	0.07272	0.0526	0.006576	0.05958 to 0.08586	0.66
M1 t test	25	DUOX2	INS	0	0.4068	12	t=9,381, df=11	1.39403e-06	****	Yes	0.4068	0.1502	0.04336	0.3114 to 0.5023	0.8889
M1 t test	26	DUOX2	PDI	0	0.2636	12	t=7,633, df=11	1.01808e-05	****	Yes	0.2636	0.1196	0.03454	0.1876 to 0.3397	0.8412
M1 t test	27	DUOX2	SYN	0	0.2067	12	t=4,707, df=11	0.000642923	***	Yes	0.2067	0.1521	0.04392	0.1101 to 0.3034	0.6682
M1 t test	28	DUOX2	PHA	0	0.2593	12	t=6,815, df=11	2.89367e-05	****	Yes	0.2593	0.1318	0.03804	0.1756 to 0.3430	0.8085
M1 t test	29	DUOX2	LAM	0	0.01783	12	t=4,775, df=11	0.000576027	***	Yes	0.01783	0.01293	0.003733	0.009609 to 0.02604	0.6746
M1 t test	30	DUOX2	NUC	0	0.165	72	t=11,58, df=71	<0.000000000000001	****	Yes	0.165	0.1209	0.01425	0.1366 to 0.1934	0.6537
M1 t test	31	NUC	INS	0	0.02655	44	t=8,944, df=43	2.2802e-11	****	Yes	0.02655	0.01969	0.002968	0.02056 to 0.03253	0.6504
M1 t test	32	NUC	PDI	0	0.04017	56	t=9,499, df=55	3.41e-13	****	Yes	0.04017	0.03165	0.004229	0.03170 to 0.04865	0.6213
M1 t test	33	NUC	SYN	0	0.05061	60	t=8,402, df=59	1.1477e-11	****	Yes	0.05061	0.04666	0.006024	0.03856 to 0.06267	0.5447
M1 t test	34	NUC	PHA	0	0.06514	56	t=12,88, df=55	<0.000000000000001	****	Yes	0.06514	0.03785	0.005058	0.05500 to 0.07528	0.7509
M1 t test	35	NUC	LAM	0	0.08588	60	t=8,434, df=59	1.0119e-11	****	Yes	0.08588	0.07887	0.01018	0.06551 to 0.1063	0.5466
M2 t test	1	NOX1	INS	0	0.4139	8	t=9,509, df=7	2.97774e-05	****	Yes	0.4139	0.1231	0.04352	0.3109 to 0.5168	0.9282
M2 t test	2	NOX1	PDI	0	0.7676	12	t=33,46, df=11	<0.00000000001	****	Yes	0.7676	0.07946	0.02294	0.7171 to 0.8181	0.9903
M2 t test	3	NOX1	SYN	0	0.7033	12	t=16,62, df=11	3.86e-09	****	Yes	0.7033	0.1466	0.04232	0.6101 to 0.7964	0.9617
M2 t test	4	NOX1	PHA	0	0.567	12	t=20,38, df=11	4.4e-10	****	Yes	0.567	0.0964	0.02783	0.5058 to 0.6283	0.9742
M2 t test	5	NOX1	LAM	0	0.4813	12	t=12,26, df=11	9.344e-08	****	Yes	0.4813	0.136	0.03926	0.3949 to 0.5677	0.9318
M2 t test	6	NOX1	NUC	0	0.06125	68	t=13,34, df=67	<0.000000000000001	****	Yes	0.06125	0.03786	0.004592	0.05209 to 0.07042	0.7265
M2 t test	7	NOX2	INS	0	0.452	8	t=6,389, df=7	0.000371309	***	Yes	0.452	0.2001	0.07075	0.2847 to 0.6193	0.8536
M2 t test	8	NOX2	PDI	0	0.4207	12	t=9,286, df=11	1.54256e-06	****	Yes	0.4207	0.157	0.04531	0.3210 to 0.5204	0.8869
M2 t test	9	NOX2	SYN	0	0.4478	12	t=7,227, df=11	1.69401e-05	****	Yes	0.4478	0.2147	0.06197	0.3114 to 0.5842	0.826
M2 t test	10	NOX2	PHA	0	0.3108	12	t=8,300, df=11	4.59335e-06	****	Yes	0.3108	0.1297	0.03744	0.2283 to 0.3932	0.8623
M2 t test	11	NOX2	LAM	0	0.2072	12	t=6,698, df=11	3.3861e-05	****	Yes	0.2072	0.1071	0.03093	0.1391 to 0.2752	0.8031
M2 t test	12	NOX2	NUC	0	0.01924	68	t=7,149, df=67	8.20378e-10	****	Yes	0.01924	0.02219	0.002691	0.01387 to 0.02461	0.4327
M2 t test	13	NOX4	INS	0	0.2978	8	t=3,763, df=7	0.00704675	**	Yes	0.2978	0.2238	0.07914	0.1107 to 0.4849	0.6692
M2 t test	14	NOX4	PDI	0	0.2336	8	t=6,195, df=7	0.000447496	***	Yes	0.2336	0.1067	0.03771	0.1444 to 0.3227	0.8457
M2 t test	15	NOX4	SYN	0	0.3745	12	t=5,271, df=11	0.000264055	***	Yes	0.3745	0.2461	0.07104	0.2181 to 0.5308	0.7163
M2 t test	16	NOX4	PHA	0	0.1141	12	t=2,938, df=11	0.0134981	*	Yes	0.1141	0.1345	0.03884	0.02862 to 0.1996	0.4397
M2 t test	17	NOX4	LAM	0	0.3384	12	t=7,899, df=11	7.36781e-06	****	Yes	0.3384	0.1484	0.04284	0.2441 to 0.4327	0.8501
M2 t test	18	NOX4	NUC	0	0.1069	60	t=4,388, df=59	4.79161e-05	****	Yes	0.1069	0.1887	0.02435	0.05815 to 0.1556	0.2461
M2 t test	19	DUOX1	INS	0	0.2644	8	t=2,930, df=7	0.0220236	*	Yes	0.2644	0.2552	0.09023	0.05101 to 0.4777	0.5509
M2 t test	20	DUOX1	PDI	0	0.6172	12	t=18,75, df=11	1.07e-09	****	Yes	0.6172	0.114	0.03292	0.5447 to 0.6896	0.9697
M2 t test	21	DUOX1	SYN	0	0.4436	12	t=12,02, df=11	1.1454e-07	****	Yes	0.4436	0.1279	0.03691	0.3624 to 0.5248	0.9292
M2 t test	22	DUOX1	PHA	0	0.2947	8	t=3,422, df=7	0.0111097	*	Yes	0.2947	0.2436	0.08612	0.09104 to 0.4983	0.6258
M2 t test	23	DUOX1	LAM	0	0.3072	12	t=8,193, df=11	5.20435e-06	****	Yes	0.3072	0.1299	0.03749	0.2246 to 0.3897	0.8592
M2 t test	24	DUOX1	NUC	0	0.03334	64	t=8,637, df=63	2.763e-12	****	Yes	0.03334	0.03088	0.00386	0.02563 to 0.04105	0.5421
M2 t test	25	DUOX2	INS	0	0.6752	12	t=14,87, df=11	1.247e-08	****	Yes	0.6752	0.1573	0.0454	0.5752 to 0.7751	0.9526
M2 t test	26	DUOX2	PDI	0	0.4925	12	t=6,894, df=11	2.60837e-05	****	Yes	0.4925	0.2475	0.07144	0.3353 to 0.6498	0.812
M2 t test	27	DUOX2	SYN	0	0.5397	12	t=7,040, df=11	2.15305e-05	****	Yes	0.5397	0.2656	0.07666	0.3710 to 0.7084	0.8184
M2 t test	28	DUOX2	PHA	0	0.4546	12	t=8,521, df=11	3.56702e-06	****	Yes	0.4546	0.1848	0.05335	0.3372 to 0.5720	0.8684
M2 t test	29	DUOX2	LAM	0	0.3362	12	t=9,237, df=11	1.62406e-06	****	Yes	0.3362	0.1261	0.03639	0.2561 to 0.4163	0.8858
M2 t test	30	DUOX2	NUC	0	0.1322	72	t=7,531, df=71	1.23299e-10	****	Yes	0.1322	0.1489	0.01755	0.09719 to 0.1672	0.4441
M2 t test	31	NUC	INS	0	0.009277	44	t=7,215, df=43	6.28977e-09	****	Yes	0.009277	0.008529	0.001286	0.006684 to 0.01187	0.5476
M2 t test	32	NUC	PDI	0	0.01951	56	t=8,322, df=55	2.6097e-11	****	Yes	0.01951	0.01754	0.002344	0.01481 to 0.02420	0.5574
M2 t test	33	NUC	SYN	0	0.01374	60	t=6,098, df=59	8.87037e-08	****	Yes	0.01374	0.01746	0.002254	0.009234 to 0.01825	0.3866
M2 t test	34	NUC	PHA	0	0.02517	56	t=13,43, df=55	<0.000000000000001	****	Yes	0.02517	0.01402	0.001874	0.02141 to 0.02892	0.7664
M2 t test	35	NUC	LAM	0	0.001537	60	t=9,485, df=59	1.8e-13	****	Yes	0.001537	0.001255	0.000162	0.001212 to 0.001861	0.6039

## Sheet: CLSM Association
#	Image	Slide	Coverslip	Photo	Subset	#Subset	Red	Green	Blue	PCC_Yellow	PCC_Magenta	PCC_Cyan	M1_Yellow	M1_Magenta	M1_Cyan	M2_Yellow	M2_Magenta	M2_Cyan
1	501-11_Lng_S01	501	1	1	S01	1	01-DUOX1	01-INS	03-NUC	0.4256	-0.0024	-0.1763	0.1761	0.0559	0.0139	0.6729	0.1088	0.006
2	501-12_Lng_S01	501	1	2	S01	2	01-DUOX1	01-INS	03-NUC	0.3919	-0.1534	-0.1972	0.1219	0.0269	0.0164	0.6895	0.0364	0.0034
3	501-13_Lng_S01	501	1	3	S01	3	01-DUOX1	01-INS	03-NUC	0.3846	0.0594	-0.1766	0.1704	0.1001	0.0314	0.5407	0.1734	0.0115
4	501-21_Lng_S01	501	2	1	S01	4	01-DUOX1	01-INS	03-NUC	0.4259	-0.1394	-0.1813	0.165	0.0312	0.0107	0.6898	0.0488	0.0036
5	501-21_Lng_S02	501	2	1	S02	5	01-DUOX1	01-INS	03-NUC	0.5316	-0.1627	-0.187	0.3394	0.0497	0.0453	0.7608	0.0463	0.0171
6	501-22_Lng_S01	501	2	2	S01	6	01-DUOX1	01-INS	03-NUC	0.2983	0.049	-0.0925	0.029	0.0524	0	0.6431	0.2085	0
7	501-23_Lng_S01	501	2	3	S01	7	01-DUOX1	01-INS	03-NUC	0.5041	-0.0564	-0.187	0.3497	0.0498	0.0132	0.6856	0.081	0.0092
8	501-31_Lng_S01	501	3	1	S01	8	01-DUOX1	01-INS	03-NUC	0.471	-0.1573	-0.2484	0.3088	0.0417	0.0088	0.6501	0.0577	0.0053
9	501-32_Lng_S01	501	3	2	S01	9	01-DUOX1	01-INS	03-NUC	0.3252	-0.0259	-0.1088	0.1071	0.052	0.0225	0.5674	0.0952	0.0066
10	501-33_Lng_S01	501	3	3	S01	10	01-DUOX1	01-INS	03-NUC	0.4124	0.1431	-0.1285	0.0753	0.1252	0.0035	0.7111	0.3931	0.0009
11	502-11_Lng_S01	502	1	1	S01	1	01-DUOX1	02-PDI	03-NUC	0.6618	0.0199	-0.1508	0.6072	0.0653	0.0253	0.6784	0.0979	0.0313
12	502-12_Lng_S01	502	1	2	S01	2	01-DUOX1	02-PDI	03-NUC	0.6392	0.0667	-0.1235	0.4557	0.0438	0.0119	0.7777	0.0904	0.0131
13	502-13_Lng_S01	502	1	3	S01	3	01-DUOX1	02-PDI	03-NUC	0.6397	0.0535	-0.1405	0.6118	0.0869	0.0296	0.6811	0.0996	0.03
14	502-21_Lng_S01	502	2	1	S01	4	01-DUOX1	02-PDI	03-NUC	0.6501	0.133	-0.0685	0.5804	0.0592	0.0189	0.7519	0.1098	0.0228
15	502-22_Lng_S01	502	2	2	S01	5	01-DUOX1	02-PDI	03-NUC	0.6176	-0.037	-0.0791	0.6551	0.0203	0.0283	0.6009	0.0224	0.0345
16	502-22_Lng_S02	502	2	2	S02	6	01-DUOX1	02-PDI	03-NUC	0.6079	-0.0082	-0.1254	0.449	0.0616	0.0201	0.6845	0.082	0.0178
17	502-23_Lng_S01	502	2	3	S01	7	01-DUOX1	02-PDI	03-NUC	0.5577	-0.0682	-0.1583	0.4464	0.0401	0.0224	0.6483	0.0449	0.0145
18	502-31_Lng_S01	502	3	1	S01	8	01-DUOX1	02-PDI	03-NUC	0.5697	0.0328	-0.1112	0.459	0.04	0.0084	0.6523	0.0602	0.0082
19	502-32_Lng_S01	502	3	2	S01	9	01-DUOX1	02-PDI	03-NUC	0.5136	-0.0997	-0.2409	0.3577	0.0529	0.0144	0.682	0.0757	0.0096
20	502-33_Lng_S01	502	3	3	S01	10	01-DUOX1	02-PDI	03-NUC	0.6397	-0.0678	-0.1638	0.6116	0.0232	0.0233	0.6683	0.0359	0.0336
21	601-11_Lng_S01	601	1	1	S01	1	02-DUOX2	01-INS	03-NUC	0.391	0.0829	-0.1095	0.0516	0.1098	0.012	0.6164	0.2251	0.0015
22	601-12_Lng_S01	601	1	2	S01	2	02-DUOX2	01-INS	03-NUC	0.4019	-0.0831	-0.2246	0.1147	0.0494	0.0067	0.6219	0.0632	0.0012
23	601-13_Lng_S01	601	1	3	S01	3	02-DUOX2	01-INS	03-NUC	0.3375	0.0238	-0.0693	0.0222	0.0438	0.0131	0.5558	0.0644	0.0006
24	601-21_Lng_S01	601	2	1	S01	4	02-DUOX2	01-INS	03-NUC	0.5479	0.02	-0.1241	0.3507	0.0819	0.0149	0.7782	0.1629	0.0088
25	601-22_Lng_S01	601	2	2	S01	5	02-DUOX2	01-INS	03-NUC	0.467	0.0426	-0.1028	0.1741	0.0434	0.0156	0.6698	0.0957	0.0062
26	601-23_Lng_S01	601	2	3	S01	6	02-DUOX2	01-INS	03-NUC	0.541	-0.0142	-0.1137	0.256	0.0364	0.0089	0.6551	0.0522	0.0043
27	601-31_Lng_S01	601	3	1	S01	7	02-DUOX2	01-INS	03-NUC	0.5261	-0.0505	-0.1745	0.389	0.0463	0.0234	0.6575	0.063	0.0156
28	601-32_Lng_S01	601	3	2	S01	8	02-DUOX2	01-INS	03-NUC	0.5699	0.0895	-0.0985	0.4639	0.0798	0.0194	0.7323	0.1722	0.0187
29	601-33_Lng_S01	601	3	3	S01	9	02-DUOX2	01-INS	03-NUC	0.4431	-0.0959	-0.1883	0.1856	0.0262	0.0085	0.6576	0.0657	0.0047
30	601-34_Lng_S01	601	3	4	S01	10	02-DUOX2	01-INS	03-NUC	0.462	0.0477	-0.0902	0.2218	0.0763	0.0537	0.7012	0.1783	0.0297
31	602-11_Lng_S01	602	1	1	S01	1	02-DUOX2	02-PDI	03-NUC	0.6713	0.1175	-0.1146	0.4337	0.0755	0.0166	0.8399	0.1043	0.0103
32	602-12_Lng_S01	602	1	2	S01	2	02-DUOX2	02-PDI	03-NUC	0.677	0.2557	-0.1354	0.418	0.2473	0.0223	0.9255	0.6878	0.0229
33	602-13_Lng_S01	602	1	3	S01	3	02-DUOX2	02-PDI	03-NUC	0.7489	0.144	-0.0494	0.7171	0.0771	0.0401	0.8001	0.1086	0.0452
34	602-21_Lng_S01	602	2	1	S01	4	02-DUOX2	02-PDI	03-NUC	0.687	0.1406	-0.0906	0.5352	0.1047	0.0216	0.8249	0.2499	0.0291
35	602-21_Lng_S02	602	2	1	S02	5	02-DUOX2	02-PDI	03-NUC	0.6823	0.4142	-0.0418	0.4466	0.3461	0.0655	0.9379	0.9222	0.0643
36	602-22_Lng_S01	602	2	2	S01	6	02-DUOX2	02-PDI	03-NUC	0.7165	0.1605	-0.1132	0.493	0.1517	0.0337	0.9135	0.3698	0.0294
37	602-23_Lng_S01	602	2	3	S01	7	02-DUOX2	02-PDI	03-NUC	0.6922	0.1925	-0.0886	0.5971	0.1956	0.0679	0.8527	0.4152	0.0911
38	602-31_Lng_S01	602	3	1	S01	8	02-DUOX2	02-PDI	03-NUC	0.7553	-0.0184	-0.2033	0.6998	0.0646	0.0521	0.8397	0.0746	0.0435
39	602-32_Lng_S01	602	3	2	S01	9	02-DUOX2	02-PDI	03-NUC	0.687	0.0155	-0.2336	0.4826	0.103	0.016	0.8744	0.1581	0.0112
40	602-33_Lng_S01	602	3	3	S01	10	02-DUOX2	02-PDI	03-NUC	0.6685	0.1149	-0.1597	0.5455	0.1466	0.0248	0.838	0.2379	0.0226

## Sheet: CLSM One-sample t test
Name	#	A	B	Theoretical mean	Actual mean	Number of values	t, df	P value (two tailed)	P value summary	Significant (alpha=0.05)?	Discrepancy	SD of discrepancy	SEM of discrepancy	95% confidence interval	R squared (partial eta squared)
PCC t test	1	DUOX1	INS	0	0.4171	10	t=18,06, df=9	2.231e-08	****	Yes	0.4171	0.07303	0.0231	0.3648 to 0.4693	0.9731
PCC t test	2	DUOX1	PDI	0	0.6097	10	t=40,28, df=9	2e-11	****	Yes	0.6097	0.04787	0.01514	0.5755 to 0.6439	0.9945
PCC t test	3	DUOX1	NUC	0	-0.02105	20	t=1,017, df=19	0.321757	ns	No	-0.02105	0.09253	0.02069	-0.06436 to 0.02226	0.05166
PCC t test	4	DUOX2	INS	0	0.4687	10	t=19,23, df=9	1.281e-08	****	Yes	0.4687	0.07707	0.02437	0.4136 to 0.5239	0.9763
PCC t test	5	DUOX2	PDI	0	0.6986	10	t=70,81, df=9	<0.00000000001	****	Yes	0.6986	0.0312	0.009865	0.6763 to 0.7209	0.9982
PCC t test	6	DUOX2	NUC	0	0.07999	20	t=2,954, df=19	0.0081538	**	Yes	0.07999	0.1211	0.02708	0.02331 to 0.1367	0.3147
PCC t test	7	INS	NUC	0	-0.149	20	t=13,16, df=19	5e-11	****	Yes	-0.149	0.05063	0.01132	-0.1726 to -0.1253	0.9011
PCC t test	8	PDI	NUC	0	-0.1296	20	t=10,62, df=19	1.99e-09	****	Yes	-0.1296	0.0546	0.01221	-0.1552 to -0.1041	0.8557
M1 t test	1	DUOX1	INS	0	0.1843	10	t=5,191, df=9	0.0005707	***	Yes	0.1843	0.1122	0.0355	0.1040 to 0.2646	0.7496
M1 t test	2	DUOX1	PDI	0	0.5234	10	t=16,47, df=9	4.99e-08	****	Yes	0.5234	0.1005	0.03177	0.4515 to 0.5953	0.9679
M1 t test	3	DUOX1	NUC	0	0.05391	20	t=9,392, df=19	1.431e-08	****	Yes	0.05391	0.02567	0.00574	0.04190 to 0.06592	0.8228
M1 t test	4	DUOX2	INS	0	0.223	10	t=4,876, df=9	0.000876621	***	Yes	0.223	0.1446	0.04573	0.1195 to 0.3264	0.7254
M1 t test	5	DUOX2	PDI	0	0.5369	10	t=16,06, df=9	6.214e-08	****	Yes	0.5369	0.1057	0.03342	0.4613 to 0.6125	0.9663
M1 t test	6	DUOX2	NUC	0	0.1053	20	t=5,905, df=19	1.09973e-05	****	Yes	0.1053	0.07973	0.01783	0.06796 to 0.1426	0.6473
M1 t test	7	INS	NUC	0	0.0171	20	t=5,779, df=19	1.43939e-05	****	Yes	0.0171	0.01323	0.002958	0.01090 to 0.02329	0.6374
M1 t test	8	PDI	NUC	0	0.02816	20	t=7,648, df=19	3.2498e-07	****	Yes	0.02816	0.01647	0.003682	0.02045 to 0.03587	0.7548
M2 t test	1	DUOX1	INS	0	0.6611	10	t=31,95, df=9	1.4e-10	****	Yes	0.6611	0.06543	0.02069	0.6143 to 0.7079	0.9913
M2 t test	2	DUOX1	PDI	0	0.6825	10	t=42,84, df=9	1e-11	****	Yes	0.6825	0.05038	0.01593	0.6465 to 0.7186	0.9951
M2 t test	3	DUOX1	NUC	0	0.0984	20	t=5,306, df=19	4.02966e-05	****	Yes	0.0984	0.08293	0.01854	0.05959 to 0.1372	0.5971
M2 t test	4	DUOX2	INS	0	0.6646	10	t=33,69, df=9	9e-11	****	Yes	0.6646	0.06239	0.01973	0.6200 to 0.7092	0.9921
M2 t test	5	DUOX2	PDI	0	0.8647	10	t=58,92, df=9	<0.00000000001	****	Yes	0.8647	0.04641	0.01468	0.8315 to 0.8979	0.9974
M2 t test	6	DUOX2	NUC	0	0.2236	20	t=4,419, df=19	0.000294458	***	Yes	0.2236	0.2262	0.05059	0.1177 to 0.3294	0.5069
M2 t test	7	INS	NUC	0	0.007745	20	t=4,598, df=19	0.000196404	***	Yes	0.007745	0.007533	0.001684	0.004219 to 0.01127	0.5267
M2 t test	8	PDI	NUC	0	0.02925	20	t=6,451, df=19	3.49267e-06	****	Yes	0.02925	0.02028	0.004534	0.01976 to 0.03874	0.6865
