# Supplementary material for: Expression, localization and regulation of NADPH oxidases in pancreatic beta cells
Source: Redox Rep. 2025 Oct 6;30(1):2568300. doi: 10.1080/13510002.2025.2568300 (PMC12507117; doi:10.1080/13510002.2025.2568300)
Supplement: Supplemental Material [file YRER_A_2568300_SM5385.zip › YRER_A_2568300_Supplement file/Additional File 6 Treatment.xlsx]

## Sheet: Ctk1
Gene	Rn18s	Atf3	Chop	Cxcl10	Nox4	Duox1#2	Duox2#2	Duoxa2#2	p40phox	Noxa1	Noxo1	p22phox
Sample	Ct	Ct	Ct	Ct	Ct	Ct	Ct	Ct	Ct	Ct	Ct	Ct
Ctk1-1a	8.99	23.41	19.11	24.27	24.95	31.66	27.63	27.81	32.18	27.57	30.7	33.42
Ctk1-1a	8.66	23.35	19.15	23.85	24.9	31.53	27.96	27.93	32.07	27.87	30.81	31.2
Ctk1-1a	8.56	23.07	18.61	23.6	25.65	33.15	27.7	27.75	32.78	27.55	30.82	32.97
Ctk1-2a	8.97	17.12	15.03	22.24	26.42	31.86	25.69	25.48	28.49	28.18	28.83	33.77
Ctk1-2a	9.06	17.11	15.16	22.21	26.59	32.03	25.49	25.24	28.59	28.41	28.71	33.05
Ctk1-2a	8.71	16.48	15.06	21.78	26.66	31.75	26.33	25.36	28.42	28	28.82	32.26
Ctk1-3a	8.64	23.42	19.08	19.02	24.54	31.49	27.93	27.64	31.61	27.56	30.66	31.75
Ctk1-3a	8.62	23.57	18.83	18.93	24.92	31.42	27.84	27.72	34.58	27.86	30.56	32.08
Ctk1-3a	8.54	23.15	18.56	18.61	24.67	30.73	27.95	27.82	33.16	28.03	30.99	32.78
Ctk1-4a	8.85	23.37	19.04	15.89	25.04	30.94	28.18	28.97	32.66	27.94	32.66	32.74
Ctk1-4a	8.37	23.14	19.15	15.79	24.9	30.89	28.04	28.41	32.48	28.21	31.42	32.77
Ctk1-4a	8.67	22.58	18.87	15.37	25.01	31.53	27.93	28.47	33.1	28.51	31.63	33
Ctk1-5a	8.91	22.54	19.35	14.89	24.59	30.18	27.74	28.82	32.19	29.04	32.26	32.48
Ctk1-5a	8.63	22.4	19.32	14.58	24.9	30.31	28.04	29.08	32.85	29.06	31.43	32.23
Ctk1-5a	8.54	22.29	19.1	14.37	24.62	30.59	27.98	29.03	32.6	28.79	31.09	32.93
Ctk1-6a	8.34	20.99	18.99	14.01	24.75	30.59	28.6	28.4	33.19	28.78	32.7	34.05
Ctk1-6a	8.44	21.01	18.71	14.08	24.85	30.98	28.66	28.21	35.02	28.91	33.05	31.53
Ctk1-6a	8.5	20.91	18.66	14.06	25.1	31.01	28.53	28.12	33.74	28.97	32.17	34.76
Ctk1-7a	8.47	20.33	18.61	15.03	25.98	32.85	29.75	29.84	33.47	27.63	32.4	33.06
Ctk1-7a	8.38	20.13	18.42	14.49	26.17	31.68	29.61	29.8	33.77	27.91	31.95
Ctk1-7a	8.43	19.8	18.18	14.23	26	32.13	29.77	29.81		27.92	31.38	32.94
Ctk1-8a	8.62	21.25	18.98	15.79	25.51	32.75	29.46	29.1	36.35	28.33	32.66	31.87
Ctk1-8a	8.72	20.86	18.77	15.7	25.61	33.03	29.64	29.15		28.68	32.61	33.16
Ctk1-8a	8.62	20.61	18.53	15.57	25.96	33.37	29.96	29.29	34.62	28.68	32.39	33.83
Sample	Mean ct	Mean ct	Mean ct	Mean ct	Mean ct	Mean ct	Mean ct	Mean ct	Mean ct	Mean ct	Mean ct	Mean ct
Ctrl	8.73667	23.2767	18.9567	23.9067	25.1667	32.1133	27.7633	27.83	32.3433	27.6633	30.7767	32.53
Thap	8.91333	16.9033	15.0833	22.0767	26.5567	31.88	25.8367	25.36	28.5	28.1967	28.7867	33.0267
1h	8.6	23.38	18.8233	18.8533	24.71	31.2133	27.9067	27.7267	33.1167	27.8167	30.7367	32.2033
2h	8.63	23.03	19.02	15.6833	24.9833	31.12	28.05	28.6167	32.7467	28.22	31.9033	32.8367
4h	8.69333	22.41	19.2567	14.6133	24.7033	30.36	27.92	28.9767	32.5467	28.9633	31.5933	32.5467
8h	8.42667	20.97	18.7867	14.05	24.9	30.86	28.5967	28.2433	33.9833	28.8867	32.64	33.4467
16h	8.42667	20.0867	18.4033	14.5833	26.05	32.22	29.71	29.8167	33.62	27.82	31.91	33
24h	8.65333	20.9067	18.76	15.6867	25.6933	33.05	29.6867	29.18	35.485	28.5633	32.5533	32.9533
Sample	2DDCT	2DDCT	2DDCT	2DDCT	2DDCT	2DDCT	2DDCT	2DDCT	2DDCT	2DDCT	2DDCT	2DDCT
Ctrl	1	1	1	1	1	1	1	1	1	1	1	1
Thap	1	93.7015	16.5642	4.01853	0.431271	1.32869	4.29701	6.26219	16.2234	0.780967	4.48985	0.80107
1h	1	0.846745	0.997692	30.204	1.24833	1.69741	0.823591	0.97716	0.532185	0.817902	0.935191	1.14076
2h	1	1.10191	0.888843	277.562	1.05458	1.8489	0.761368	0.538369	0.702222	0.631418	0.425334	0.750886
4h	1	1.76949	0.788218	608.874	1.33793	3.27161	0.870551	0.438303	0.842842	0.394109	0.550953	0.959264
8h	1	3.99077	0.907519	747.882	0.97041	1.92297	0.452712	0.605696	0.258816	0.345478	0.221698	0.427304
16h	1	7.3615	1.18372	516.754	0.437291	0.749154	0.209255	0.203533	0.33294	0.723635	0.367717	0.582367
24h	1	4.87927	1.08172	281.437	0.655197	0.493116	0.248847	0.370274	0.106949	0.50581	0.275476	0.703847

## Sheet: Ctk2
Gene	Rn18s	Atf3	Chop	Cxcl10	Nox4	Duox1#2	Duox2#2	Duoxa2#2	p40phox	Noxa1	Noxo1	p22phox
Sample	Ct	Ct	Ct	Ct	Ct	Ct	Ct	Ct	Ct	Ct	Ct	Ct
Ctk2-1a	8.8	24.58	19.47	24.99	25.71	32.92	29.19	28.93	32.25	28.06	30.43	33
Ctk2-1a	8.93	24.64	19.61	24.93	25.87	33.93	29.21	28.95	32.85	27.95	30.17	34.19
Ctk2-1a	9.1	24.64	19.48	24.79	25.79	32.93	29.28	28.98	32.43	27.9	30.23	31.68
Ctk2-2a	9.1	18	16.25	22.81	27.03	31.33	26.43	24.29	27.87	27.59	26.51	30.33
Ctk2-2a	8.66	17.75	16.22	22.91	26.81	31.44	26.73	24.5	27.84	27.55	26.53	30.2
Ctk2-2a	8.77	17.71	16.41	23.06	27.34	31.99	26.63	24.4	28.12	27.79	26.36	30.85
Ctk2-3a	8.75	24.24	19.06	19.2	25.35	32.17	29.06	29	32.75	27.53	30.06	32.22
Ctk2-3a	8.5	24.01	18.92	19.17	25.54	31.87	28.42	28.77	32.48	27.75	29.91	34.72
Ctk2-3a	8.55	24.13	19.13	19.26	25.31	31.19	28.83	28.76	33.78	27.8	30.29	33.68
Ctk2-4a	8.72	23.56	18.96	15.21	25.25	31.84	28.12	29.54	32.15	27.53	30.12	32.36
Ctk2-4a	8.59	23.77	18.93	15.17	25.32	31.1	28.29	29.42	32.56	28.19	29.86	32.72
Ctk2-4a	8.61	23.53	19.22	15.33	25.23	31.02	28.14	29.13	32.59	27.81	29.96	32.58
Ctk2-5a	8.47	24.57	18.77	13.75	25.26	30.49	28.29	29.8	32	27.95	30.06	32.99
Ctk2-5a	8.53	22.69	18.83	13.83	25.18	30.82	28.21	29.52	32.42	28.28	30.89	31.58
Ctk2-5a	8.75	22.8	18.74	14.09	25.36	31.11	28.34	29.52	32.92	27.94	30.31	32.91
Ctk2-6a	8.72	22.54	19.68	14.81	25.64	31.68	29.44	29.16	33.27	29.8	30.97	35.08
Ctk2-6a	8.84	22.31	19.49	14.63	26.05	31.65	29.32	29.69	33.16	29.25	31.55	33.39
Ctk2-6a	8.61	22.48	19.54	14.76	26.1	31.73	29.55	29.39	32.7	29.17	30.57	34.92
Ctk2-7a	8.63	19.69	17.26	13.11	25.52	31.13	28.82	28.71	33.64	26.46	30.38	31.84
Ctk2-7a	8.75	19.98	17.46	13.24	25.77	30.52	29.13	28.86	33.1	26.5	29.71	31.52
Ctk2-7a	8.4	19.81	17.48	13.5	25.53	30.86	28.82	28.88	33.23	26.63	29.72	32.62
Ctk2-8a	8.67	20.09	17.03	14.13	25.39	32.11	29.05	28.97	35.37	27.28	30.03	31.84
Ctk2-8a	8.64	20	17.67	14.29	25.23	32.25	28.76	28.56	34.14	27.05	30.35	33.01
Ctk2-8a	8.78	20.14	17.69	14.43	25.35	32.98	28.98	28.7	32.34	27.39	30.23	32.75
Sample	Mean ct	Mean ct	Mean ct	Mean ct	Mean ct	Mean ct	Mean ct	Mean ct	Mean ct	Mean ct	Mean ct	Mean ct
Ctrl	8.94333	24.62	19.52	24.9033	25.79	33.26	29.2267	28.9533	32.51	27.97	30.2767	32.9567
Thap	8.84333	17.82	16.2933	22.9267	27.06	31.5867	26.5967	24.3967	27.9433	27.6433	26.4667	30.46
1h	8.6	24.1267	19.0367	19.21	25.4	31.7433	28.77	28.8433	33.0033	27.6933	30.0867	33.54
2h	8.64	23.62	19.0367	15.2367	25.2667	31.32	28.1833	29.3633	32.4333	27.8433	29.98	32.5533
4h	8.58333	23.3533	18.78	13.89	25.2667	30.8067	28.28	29.6133	32.4467	28.0567	30.42	32.4933
8h	8.72333	22.4433	19.57	14.7333	25.93	31.6867	29.4367	29.4133	33.0433	29.4067	31.03	34.4633
16h	8.59333	19.8267	17.4	13.2833	25.6067	30.8367	28.9233	28.8167	33.3233	26.53	29.9367	31.9933
24h	8.69667	20.0767	17.4633	14.2833	25.3233	32.4467	28.93	28.7433	33.95	27.24	30.2033	32.5333
Sample	2DDCT	2DDCT	2DDCT	2DDCT	2DDCT	2DDCT	2DDCT	2DDCT	2DDCT	2DDCT	2DDCT	2DDCT
Ctrl	1	1	1	1	1	1	1	1	1	1	1	1
Thap	1	103.968	8.73415	3.67226	0.386891	2.97592	5.77572	21.9579	22.1106	1.17013	13.0864	5.26585
1h	1	1.10957	1.10191	40.7859	1.03288	2.25532	1.08172	0.850667	0.559936	0.954842	0.899171	0.526072
2h	1	1.62076	1.13288	658.634	1.16473	3.10947	1.67018	0.609909	0.854607	0.884745	0.99539	1.07177
4h	1	1.87471	1.30134	1610.55	1.11987	4.26733	1.50177	0.493116	0.814131	0.733736	0.705475	1.07425
8h	1	3.88164	0.82932	989.119	0.779165	2.55502	0.742262	0.624165	0.593231	0.317171	0.509328	0.302149
16h	1	21.7559	3.41054	2469.49	0.890899	4.20858	0.968171	0.862542	0.44648	2.12874	0.993092	1.52979
24h	1	19.6529	3.50642	1326.43	1.16473	1.4811	1.03526	0.974905	0.310644	1.39797	0.886791	1.13027

## Sheet: Ctk3
Gene	Rn18s	Atf3	Chop	Cxcl10	Nox4	Duox1#2	Duox2#2	Duoxa2#2	p40phox	Noxa1	Noxo1	p22phox
Sample	Ct	Ct	Ct	Ct	Ct	Ct	Ct	Ct	Ct	Ct	Ct	Ct
Ctk3-1	8.66	22.23	18.6	23.37	24.5	31.18	26.39	26.86	31.58	26.29	29.37	31.3
Ctk3-1	8.64	22.15	18.55	23.81	24.7	32.83	26.64	26.8	30.72	26.75	29.36	31.84
Ctk3-1	8.38	22.2	18.57	23.6	24.32	31.33	26.74	26.85	31.19	26.3	29.48	32.13
Ctk3-2	8.75	16.58	15.34	21.49	25.6	28.81	25.19	23.76	26.29	25.6	26.63	29.81
Ctk3-2	8.81	16.61	14.88	21.4	25.88	28.92	24.62	23.72	26.14	25.41	26.31	31.03
Ctk3-2	8.74	16.55	15.16	21.65	25.68	28.95	24.69	24.08	26.29	25.7	26.73	30.49
Ctk3-3	8.64	22.42	18.16	15.55	24.61	31.06	26.78	26.9	31.1	26.76	29.43	32.07
Ctk3-3	8.81	22.44	18	15.44	24.52	30.55	26.38	26.84	30.42	26.52	29.32	31.7
Ctk3-3	8.29	22.42	18.25	15.49	24.64	30.53	26.23	27.2	31.42	26.69	30.12	32.27
Ctk3-4	8.58	21.9	18.18	12.8	24.86	30.1	26.31	27.45	30.74	26.45	29.62	31.89
Ctk3-4	8.53	21.81	18.32	13.21	24.64	29.67	26.34	27.34	31.08	26.68	29.67	30.93
Ctk3-4	8.15	21.94	18.31	12.74	24.74	29.77	26.22	27.15	30.87	26.59	29.84	31.85
Ctk3-5	8.51	20.48	18.91	11.39	24.38	29.67	25.36	26.98	30.34	26.61	29.37	30.96
Ctk3-5	8.45	20.39	17.79	11.58	24.16	29.53	25.31	27.28	30.72	26.83	29.71	30.9
Ctk3-5	8.38	20.31	18.24	11.91	24.3	29.24	25.44	27.31	30.22	26.74	28.78	30.43
Ctk3-6	8.35	18.06	17.11	10.59	23.46	28.02	25.54	25.57	29.65	25.38	28.2	29.46
Ctk3-6	8.46	18.26	16.93	10.56	23.57	28.06	25.2	25.5	30.32	25.39	28.11	30.25
Ctk3-6	8.37	17.98	16.79	10.48	23.47	28.21	25.73	25.55	29.98	25.58	27.82	29.38
Ctk3-7	8.49	16.62	13.67	12.38	24.81	31.4	26.66	27.24	31.42	25.07	27.71	27.26
Ctk3-7	8.54	16.73	13.48	12.66	24.62	31.84	26.56	26.74	31.23	25.06	28.18	27.11
Ctk3-7	8.45	16.63	13.58	12.31	25.11	31.42	26.54	26.96	31.51	24.97	28.21	26.98
Ctk3-8	8.58	18.93	14.89	14.47	24.79	32.41	26.8	25.06	32.91	25.43	29.37	29.26
Ctk3-8	8.42	18.97	15.18	14.45	25.02	33.09	27.25	25.11	30.94	25.24	28.96	29.32
Ctk3-8	8.41	18.86	14.91	14.71	24.85	33.07	27.33	25.01	31.59	25.51	29.22	29.08
Sample	Mean ct	Mean ct	Mean ct	Mean ct	Mean ct	Mean ct	Mean ct	Mean ct	Mean ct	Mean ct	Mean ct	Mean ct
Ctrl	8.56	22.1933	18.5733	23.5933	24.5067	31.78	26.59	26.8367	31.1633	26.4467	29.4033	31.7567
Thap	8.76667	16.58	15.1267	21.5133	25.72	28.8933	24.8333	23.8533	26.24	25.57	26.5567	30.4433
1h	8.58	22.4267	18.1367	15.4933	24.59	30.7133	26.4633	26.98	30.98	26.6567	29.6233	32.0133
2h	8.42	21.8833	18.27	12.9167	24.7467	29.8467	26.29	27.3133	30.8967	26.5733	29.71	31.5567
4h	8.44667	20.3933	18.3133	11.6267	24.28	29.48	25.37	27.19	30.4267	26.7267	29.2867	30.7633
8h	8.39333	18.1	16.9433	10.5433	23.5	28.0967	25.49	25.54	29.9833	25.45	28.0433	29.6967
16h	8.49333	16.66	13.5767	12.45	24.8467	31.5533	26.5867	26.98	31.3867	25.0333	28.0333	27.1167
24h	8.47	18.92	14.9933	14.5433	24.8867	32.8567	27.1267	25.06	31.8133	25.3933	29.1833	29.22
Sample	2DDCT	2DDCT	2DDCT	2DDCT	2DDCT	2DDCT	2DDCT	2DDCT	2DDCT	2DDCT	2DDCT	2DDCT
Ctrl	1	1	1	1	1	1	1	1	1	1	1	1
Thap	1	56.493	12.5824	4.87927	0.497695	8.53466	3.89962	9.12611	35.0174	2.11893	8.30128	2.86791
1h	1	0.862542	1.37237	278.204	0.95705	2.12383	1.10701	0.918064	1.15136	0.876606	0.870551	0.848704
2h	1	1.12506	1.11987	1485.43	0.768438	3.46615	1.11729	0.652176	1.09177	0.831238	0.733736	1.04247
4h	1	3.21912	1.10701	3700.06	1.08172	4.55252	2.15348	0.723635	1.54043	0.761368	1.00231	1.84038
8h	1	15.207	2.75745	7555.61	1.79005	11.4452	1.90968	2.18859	2.01857	1.77769	2.2868	3.71493
16h	1	44.2212	30.4844	2159.78	0.754364	1.11729	0.95705	0.864537	0.817902	2.54324	2.46798	23.8073
24h	1	9.08404	11.2356	497.999	0.721965	0.445449	0.647671	3.21912	0.598739	1.94981	1.09429	5.45155

## Sheet: Ctk4
Gene	Rn18s	Atf3	Chop	Cxcl10	Nox1	Nox2	Nox4	Duox1#2	Duox2#2	Duoxa2#2	p67phox	p47phox	p40phox	Noxa1	Noxo1	p22phox	Rac1
Sample	Ct	Ct	Ct	Ct	Ct	Ct	Ct	Ct	Ct	Ct	Ct	Ct	Ct	Ct	Ct	Ct	Ct
Ctk4-1	9.1	23.29	19.4	23.94	32.1	28.41	24.81	34.03	27.73	27.54	29.68	29.28	32.32	27.28	30.29	34.37	16.72
Ctk4-1	8.67	23.29	19.55	23.91	31.89	28.28	24.73	34.64	27.88	27.6	29.86	29.5	31.89	27.31	30.28	33.04	16.61
Ctk4-1	8.87	23.36	19.53	25.09	32.14	28.24	25.22	33.48	27.63	27.54	29.68	28.86	31.39	27.45	30.17	32.17	16.64
Ctk4-2	8.87	16.97	15.24	22.51	32.56	27.85	26.28	31.23	26.15	24.69	28.39	25.14	27.87	27.33	26.74	30.58	16.75
Ctk4-2	9.05	17.13	15.38	22.75	32.97	28.32	26.57	31.89	26	24.6	28.32	25.32	27.9	27.16	26.74	30.63	17.35
Ctk4-2	8.77	17.81	15.17	22.63	32.68	27.78	27.12	31.59	26.2	24.43	28.5	25.28	27.96	26.82	26.83	30.65	17.05
Ctk4-3	8.78	24.17	20.48	23.64	32.46	29.21	25.37	34.83	28.14	28.15	30.92	29.57	32.44	28.03	31.7	33.73	17.56
Ctk4-3	8.9	24.33	20.27	23.64	32.58	28.7	25.53	33.21	28.42	28.29	30.09	29.59	33.06	28.35	31.91	34.93	17.37
Ctk4-3	9.05	24.32	20.11	23.55	33.21	28.78	25.46	33.88	28.73	28.3	30.22	29.6	33.2	28.03	31.83	32.68	17.44
Ctk4-4	8.89	23.47	20.02	19.79	32.82	28.68	25.03	33.24	27.69	28.6	30.42	31.05	31.92	27.9	31.04	34.41	17.07
Ctk4-4	8.73	23.67	20.04	19.85	32.43	29.06	25.1	33.21	27.93	28.86	29.7	29.96	31.82	27.92	31.48	35.1	16.91
Ctk4-4	8.95	23.63	20.13	19.98	32.83	28.87	25.56	33.02	28	28.6	30.52	30.12	31.88	27.99	31.95	33.59	17.21
Ctk4-5	8.69	23.46	19.47	17.35	32.76	27.9	24.65	31.91	27.06	28.45	30.22	29	31.27	27.62	30.31	31.96	16.62
Ctk4-5	8.58	23.4	19.41	17.33	33.16	28.14	24.82	31.97	27.52	28.13	30.29	28.97	30.84	27.93	30.63	33.15	16.54
Ctk4-5	8.69	23.29	19.73	17.51	32.57	28.22	24.96	31.65	27.36	28.74	30.04	28.97	31.5	28.22	31.62	33.56	16.6
Ctk4-6	8.74	23.05	19.34	17.1	32.2	27.72	24.9	32.65	28.05	27.59	30.55	28.39	31.8	27.94	31.67	32.39	15.99
Ctk4-6	8.84	23.02	19.39	17.23	32.07	27.65	24.68	31.37	27.67	27.37	30.03	28.83	32.45	27.9	31.2	33.02	16.45
Ctk4-6	8.7	22.97	19.44	17.12	31.96	27.77	24.69	32.87	27.98	27.4	30.29	28.24	32.76	28	31.1	31.95	15.9
Ctk4-7	8.66	23.03	19.15	17.72	31.93	28.66	25.16	32.55	28.87	29.32	30.37	28.58	33.16	27.04	31.26	33.34	16.37
Ctk4-7	8.7	22.98	18.94	17.88	31.84	28.36	25.26	32.91	28.86	29.57	30.68	29.09	32.74	27.11	31	33	16.33
Ctk4-7	8.88	22.98	19	17.7	32.11	28.37	25.12	33.24	28.63	29.32	30.26	28.61	32.68	27	31.14	34.13	16.6
Ctk4-8	8.93	22.82	19.23	18.47	32.41	27.93	25.19	32.53	28.22	27.52	30.35	28.44	32.91	27.33	30.68	36.08	16.58
Ctk4-8	8.71	22.6	19.35	18.53	32.59	27.8	25.31	32.69	28.14	27.75	31.99	28.39	34.05	27.96	31.07	33.13	16.48
Ctk4-8	8.66	22.63	19.3	18.34	32.56	27.83	25.21	32.73	28.43	27.8	31.03	28.71	32.57	27.76	31.3	32.31	15.92
Sample	Mean ct	Mean ct	Mean ct	Mean ct	Mean ct	Mean ct	Mean ct	Mean ct	Mean ct	Mean ct	Mean ct	Mean ct	Mean ct	Mean ct	Mean ct	Mean ct	Mean ct
Ctrl	8.88	23.3133	19.4933	24.3133	32.0433	28.31	24.92	34.05	27.7467	27.56	29.74	29.2133	31.8667	27.3467	30.2467	33.1933	16.6567
Thap	8.89667	17.3033	15.2633	22.63	32.7367	27.9833	26.6567	31.57	26.1167	24.5733	28.4033	25.2467	27.91	27.1033	26.77	30.62	17.05
1h	8.91	24.2733	20.2867	23.61	32.75	28.8967	25.4533	33.9733	28.43	28.2467	30.41	29.5867	32.9	28.1367	31.8133	33.78	17.4567
2h	8.85667	23.59	20.0633	19.8733	32.6933	28.87	25.23	33.1567	27.8733	28.6867	30.2133	30.3767	31.8733	27.9367	31.49	34.3667	17.0633
4h	8.65333	23.3833	19.5367	17.3967	32.83	28.0867	24.81	31.8433	27.3133	28.44	30.1833	28.98	31.2033	27.9233	30.8533	32.89	16.5867
8h	8.76	23.0133	19.39	17.15	32.0767	27.7133	24.7567	32.2967	27.9	27.4533	30.29	28.4867	32.3367	27.9467	31.3233	32.4533	16.1133
16h	8.74667	22.9967	19.03	17.7667	31.96	28.4633	25.18	32.9	28.7867	29.4033	30.4367	28.76	32.86	27.05	31.1333	33.49	16.4333
24h	8.76667	22.6833	19.2933	18.4467	32.52	27.8533	25.2367	32.65	28.2633	27.69	31.1233	28.5133	33.1767	27.6833	31.0167	33.84	16.3267
Sample	2DDCT	2DDCT	2DDCT	2DDCT	2DDCT	2DDCT	2DDCT	2DDCT	2DDCT	2DDCT	2DDCT	2DDCT	2DDCT	2DDCT	2DDCT	2DDCT	2DDCT
Ctrl	1	1	1	1	1	1	1	1	1	1	1	1	1	1	1	1	1
Thap	1	65.194	18.9834	3.24901	0.625609	1.26868	0.303549	5.6438	3.13109	8.01851	2.55502	15.8162	15.707	1.19748	11.2615	6.02099	0.770215
1h	1	0.524858	0.589134	1.66248	0.625609	0.679871	0.705475	1.07674	0.63581	0.634342	0.641713	0.788218	0.498846	0.590496	0.344681	0.679871	0.586417
2h	1	0.812252	0.66281	21.3574	0.627056	0.66742	0.793701	1.82766	0.90125	0.450625	0.708742	0.439317	0.97942	0.653685	0.415619	0.436282	0.742262
4h	1	0.814131	0.82932	103.25	0.4954	0.997692	0.922316	3.94493	1.15402	0.464366	0.628507	1.00463	1.35347	0.573024	0.561231	1.05458	0.897095
8h	1	1.13288	0.988514	131.903	0.899171	1.39152	1.03049	3.10229	0.827406	0.990801	0.628507	1.52274	0.664343	0.607097	0.436282	1.53688	1.34102
16h	1	1.1355	1.25701	85.2326	0.965936	0.819794	0.761368	2.02324	0.443396	0.254076	0.562529	1.24833	0.457973	1.11987	0.493116	0.742262	1.06437
24h	1	1.43065	1.06191	53.9419	0.664343	1.26868	0.742262	2.43964	0.646176	0.844791	0.354371	1.50177	0.37285	0.732043	0.542113	0.590496	1.16205

## Sheet: Ctk5
Gene	Rn18s	Atf3	Chop	Cxcl10	Nox1	Nox2	Nox4	Duox1#2	Duox2#2	Duoxa2#2	p67phox	p47phox	p40phox	Noxa1	Noxo1	p22phox	Rac1
Sample	Ct	Ct	Ct	Ct	Ct	Ct	Ct	Ct	Ct	Ct	Ct	Ct	Ct	Ct	Ct	Ct	Ct
Ctk5-1	8.62	22.94	18.65	23.87	32.61	28.82	25.07	32.3	27.87	27.6	30.45	29.56	32.12	28.06	30.49	34.1	16.14
Ctk5-1	8.63	22.79	18.63	23.92	32.12	28.43	24.97	31.95	27.95	27.94	30.11	29.91	31.8	28.37	30.76	32.82	16.89
Ctk5-1	8.31	23.04	18.95	24.05	32.5	28.24	25.02	32.69	27.75	28.05	29.97	29.68	31.67	27.61	30.06	32.1	16.78
Ctk5-2	8.8	17.11	15.24	22.59	32.66	28.61	26.63	31.24	26.26	24.8	29.1	25.56	27.91	27.53	26.96	31.69	16.98
Ctk5-2	8.9	16.87	15.42	22.58	33.86	28.11	26.94	32.67	26.32	25.07	28.68	25.39	27.83	27.26	26.86	30.58	17.17
Ctk5-2	8.8	16.93	15	22.51	35,76	28.42	26.97	31.53	26.18	24.86	29.02	25.18	27.63	27.36	27.46	31.05	17.35
Ctk5-3	8.34	22.76	18.27	17.61	32.29	28.16	24.93	32.31	27.74	27.42	30.33	28.61	31.09	27.23	30.28	31.94	15.83
Ctk5-3	8.47	22.71	18.22	17.54	32.2	28.14	24.9	33.82	27.6	27.76	29.79	28.99	31.53	27.26	30.47	31.53	16.1
Ctk5-3	8.55	23.02	18.2	17.62	32.38	28.23	24.88	32.03	28.33	27.82	30.15	29.21	31.37	27	30.39	31.57	16.71
Ctk5-4	8.84	22.64	18.33	13.97	32.12	28.45	25.31	31.95	27.25	27.97	30.11	29.79	31.01	27.7	30.67	31.92	16.94
Ctk5-4	8.54	22.79	22,17	13.76	32.64	28.32	24.87	32.38	27.43	28.12	29.91	29.68	30.66	27.71	30.76	31.47	16.21
Ctk5-4	8.95	22.72	18.32	13.71	32.54	28.81	24.9	31.33	27.13	28.2	29.65	29.4	32.16	27.45	30.39	31.05	16.09
Ctk5-5	8.57	21.49	18.07	12.63	30.84	27.68	24.64	30.88	26.7	28.33	29.47	27.97	32	27.69	30.74	31.68	15.91
Ctk5-5	8.78	21.63	18.35	12.74	30.55	27.82	24.85	31.54	26.75	28.43	29.65	28.04	32.44	27.71	30.87	31.17	15.97
Ctk5-5	8.6	21.66	18.12	12.62	30.57	28.04	24.91	31.49	27.01	28.23	29.4	28.15	32.31	27.77	30.63	30.62	15.9
Ctk5-6	8.82	20.98	18.44	13.44	28.67	27.32	25.15	30.75	27.64	28.25	29.63	27.14	33.37	28.51	31.24	31.84	16.11
Ctk5-6	8.6	20.91	18.25	13.32	28.75	27.43	25.16	30.58	27.66	28.35	29.57	27.21	32.76	28.23	30.92	31.58	16.05
Ctk5-6	8.7	20.82	18.23	13.4	28.63	27.56	24.92	31.64	27.72	27.65	29.9	26.92	33.1	28.33	30.84	31.88	16.31
Ctk5-7	8.66	18.61	15.22	15.47	29.26	27.49	25.09	32.76	28.38	28.54	29.72	26.33	33.21	26.88	30.74	29.76	16.47
Ctk5-7	8.59	18.34	15.02	15.18	29.18	27.81	25.21	32.32	28.26	28.66	30.43	26.25	31.9	26.82	31.27	29.76	16.08
Ctk5-7	8.71	18.28	15	15.21	28.92	27.49	25.14	32.24	28.4	28.66	30.27	26.8	32.91	27.11	29.94	29.57	16.21
Ctk5-8	8.48	21.29	17.45	16.9	31.6	28.16	25.32	34.07	28.84	27.5	30.54	27.96	33.3	26.92	30.99	31.06	16.61
Ctk5-8	8.57	21.32	17.46	16.98	31.52	28.21	25.48	34.99	28.95	27.27	30.95	28.11	33.05	26.78	30.89	30.9	16.65
Ctk5-8	8.69	21.26	17.55	16.97	31.47	28.01	25.51	33.83	29.19	27.2	30.41	27.96	34,98	26.63	31.68	31.11	16.83
Sample	Mean ct	Mean ct	Mean ct	Mean ct	Mean ct	Mean ct	Mean ct	Mean ct	Mean ct	Mean ct	Mean ct	Mean ct	Mean ct	Mean ct	Mean ct	Mean ct	Mean ct
Ctrl	8.52	22.9233	18.7433	23.9467	32.41	28.4967	25.02	32.3133	27.8567	27.8633	30.1767	29.7167	31.8633	28.0133	30.4367	33.0067	16.6033
Thap	8.83333	16.97	15.22	22.56	33.26	28.38	26.8467	31.8133	26.2533	24.91	28.9333	25.3767	27.79	27.3833	27.0933	31.1067	17.1667
1h	8.45333	22.83	18.23	17.59	32.29	28.1767	24.9033	32.72	27.89	27.6667	30.09	28.9367	31.33	27.1633	30.38	31.68	16.2133
2h	8.77667	22.7167	18.325	13.8133	32.4333	28.5267	25.0267	31.8867	27.27	28.0967	29.89	29.6233	31.2767	27.62	30.6067	31.48	16.4133
4h	8.65	21.5933	18.18	12.6633	30.6533	27.8467	24.8	31.3033	26.82	28.33	29.5067	28.0533	32.25	27.7233	30.7467	31.1567	15.9267
8h	8.70667	20.9033	18.3067	13.3867	28.6833	27.4367	25.0767	30.99	27.6733	28.0833	29.7	27.09	33.0767	28.3567	31	31.7667	16.1567
16h	8.65333	18.41	15.08	15.2867	29.12	27.5967	25.1467	32.44	28.3467	28.62	30.14	26.46	32.6733	26.9367	30.65	29.6967	16.2533
24h	8.58	21.29	17.4867	16.95	31.53	28.1267	25.4367	34.2967	28.9933	27.3233	30.6333	28.01	33.175	26.7767	31.1867	31.0233	16.6967
Sample	2DDCT	2DDCT	2DDCT	2DDCT	2DDCT	2DDCT	2DDCT	2DDCT	2DDCT	2DDCT	2DDCT	2DDCT	2DDCT	2DDCT	2DDCT	2DDCT	2DDCT
Ctrl	1	1	1	1	1	1	1	1	1	1	1	1	1	1	1	1	1
Thap	1	76.9936	14.2874	3.24901	0.689362	1.34723	0.350301	1.75727	3.7755	9.6242	2.94173	25.1648	20.9179	1.92297	12.6115	4.63746	0.840896
1h	1	1.01866	1.36289	78.249	1.03766	1.19196	1.03526	0.720298	0.933033	1.09429	1.01396	1.63959	1.38191	1.7211	0.993092	2.39496	1.25122
2h	1	1.37872	1.5966	1341.84	1.17555	1.17013	1.18921	1.60585	1.79419	1.0163	1.45734	1.27456	1.79419	1.56917	1.06191	3.44221	1.36289
4h	1	2.75108	1.61702	2727.44	3.6978	1.71713	1.27456	2.20381	2.24492	0.791869	1.7411	3.46615	0.83702	1.33793	0.882703	3.94493	1.74917
8h	1	4.61608	1.54043	1718.18	15.0671	2.37293	1.09429	2.8481	1.29235	0.97716	1.58374	7.02907	0.490843	0.897095	0.770215	2.68825	1.55114
16h	1	25.0487	13.8967	443.667	10.7282	2.04675	1.00463	1.00463	0.780967	0.649169	1.12506	10.4831	0.625609	2.31338	0.946058	10.8779	1.39797
24h	1	3.23403	2.4909	133.128	1.91853	1.34723	0.780967	0.263645	0.474123	1.51572	0.759611	3.40267	0.419963	2.45661	0.619854	4.12197	0.97716

## Sheet: Ctk6
Gene	Rn18s	Atf3	Chop	Cxcl10	Nox1	Nox2	p67phox	p47phox	Rac1
Sample	Ct	Ct	Ct	Ct	Ct	Ct	Ct	Ct	Ct
Ctk6-1	8.41	22.48	17.47	23.02	32.61	27.61	30.15	28.85	16.31
Ctk6-1	8.21	22.81	17.39	23.32	32.4	27.51	30.25	29.5	16.03
Ctk6-1	8.36	22.62	17.23	23.21	32.26	27.56	30.43	29.07	15.94
Ctk6-2
Ctk6-2
Ctk6-2
Ctk6-3	8.14	22.15	16.88	17.41	31.83	27.19	29.67	29.3	15.6
Ctk6-3	8.39	22.39	17.21	17.7	32.06	27.23	30.28	29.19	15.75
Ctk6-3	8.31	22.49	17.28	17.56	32.27	27.11	30.46	28.54	16.19
Ctk6-4	8.56	21.91	16.8	14.4	31.84	27.66	30.77	29.59	15.9
Ctk6-4	8.51	21.75	16.56	14.28	31.17	27.85	30.17	29.3	15.87
Ctk6-4	8.42	22	16.9	14.35	31.47	27.67	29.82	29.42	15.67
Ctk6-5	8.56	20.9	17.02	12.71	30.81	27.04	30.03	28.74	15.73
Ctk6-5	8.9	20.85	17.03	12.62	30.11	27	30.6	28.69	15.7
Ctk6-5	8.46	20.97	17.07	12.79	30	27.09	30.62	28	15.3
Ctk6-6	8.95	20.19	17.39	13.46	29.77	26.85	29.99	27.66	15.93
Ctk6-6	8.3	20.44	17.18	13.7	29.57	26.99	30.05	27.95	16.05
Ctk6-6	8.51	20.33	17.26	13.55	29.38	26.62	29.53	27.92	15.83
Ctk6-7	8.31	20.15	16.46	15.01	30.04	27.51	30.45	27.39	15.93
Ctk6-7	8.17	20.74	16.64	14.82	29.83	27.35	30.22	27.29	15.96
Ctk6-7	8.07	20.05	16.86	14.92	30.23	27.35	31.33	27.56	16.3
Ctk6-8	8.34	19.98	16.5	15.78	30.82	26.47	30.74	27.55	15.6
Ctk6-8	8.38	19.7	16.77	15.84	30.81	26.46	30.33	27.23	15.96
Ctk6-8	8.28	19.96	16.93	16.11	30.82	26.53	30.5	28.09	15.69
Sample	Mean ct	Mean ct	Mean ct	Mean ct	Mean ct	Mean ct	Mean ct	Mean ct	Mean ct
Ctrl	8.32667	22.6367	17.3633	23.1833	32.4233	27.56	30.2767	29.14	16.0933
Thap
1h	8.28	22.3433	17.1233	17.5567	32.0533	27.1767	30.1367	29.01	15.8467
2h	8.49667	21.8867	16.7533	14.3433	31.4933	27.7267	30.2533	29.4367	15.8133
4h	8.64	20.9067	17.04	12.7067	30.3067	27.0433	30.4167	28.4767	15.5767
8h	8.58667	20.32	17.2767	13.57	29.5733	26.82	29.8567	27.8433	15.9367
16h	8.18333	20.3133	16.6533	14.9167	30.0333	27.4033	30.6667	27.4133	16.0633
24h	8.33333	19.88	16.7333	15.91	30.8167	26.4867	30.5233	27.6233	15.75
Sample	2DDCT	2DDCT	2DDCT	2DDCT	2DDCT	2DDCT	2DDCT	2DDCT	2DDCT
Ctrl	1	1	1	1	1	1	1	1	1
Thap
1h	1	1.18646	1.1434	47.8352	1.25122	1.26284	1.06683	1.05946	1.1487
2h	1	1.89212	1.71713	515.561	2.14355	1.00231	1.1434	0.915945	1.36604
4h	1	4.12197	1.55473	1770.57	5.38893	1.77769	1.12766	1.96791	1.77769
8h	1	5.9656	1.27162	937.928	8.63383	2	1.60214	2.94173	1.33484
16h	1	4.53154	1.4811	278.848	4.74585	1.00928	0.690956	2.99661	0.92445
24h	1	6.78963	1.55473	155.417	3.05958	2.11404	0.846745	2.87454	1.27456

## Sheet: Ctk7
Gene	Rn18s	Cxcl10	Nox1	Nox2	p67phox	p47phox	Rac1
Sample	Ct	Ct	Ct	Ct	Ct	Ct	Ct
Ctk7-1	8.61	23.05	33.41	29.11	31.4	31.01	17.55
Ctk7-1	8.51	23.41	33.58	29.16	31.36	31.06	17.72
Ctk7-1	8.69	23.42	33.46	29.01	31.01	30.59	17.69
Ctk7-2	8.42	22.46	33.86	28.99	30.82	26.95	18.9
Ctk7-2	8.58	22.5	34.13	29.1	30.37	27.27	18.75
Ctk7-2	8.58	22.2	33.84	28.98	30.7	27.25	18.67
Ctk7-3	8.37	21.17	33.63	28.97	31.25	30.28	17.85
Ctk7-3	8.28	21.49	33.81	28.76	30.89	30.52	17.27
Ctk7-3	8.44	21.26	33.11	28.63	31.53	30.45	17.74
Ctk7-4	8.69	17.53	34.17	29.34	31.32	30.77	18
Ctk7-4	8.37	17.53	33.34	29.47	31.66	31.2	18.23
Ctk7-4	8.64	17.52	33.16	29.47	31.78	31.17	17.88
Ctk7-5	8.74	16.33	33.55	28.84	31.9	30.6	18.37
Ctk7-5	8.53	16.48	33.21	29.04	31.67	30.74	18.34
Ctk7-5	8.93	16.53	33.23	29.13	31.23	30.85	18.04
Ctk7-6	8.61	16.53	33.02	28.23	31.16	29.38	17.95
Ctk7-6	8.92	16.77	33.05	28.25	31.14	29.81	18.06
Ctk7-6	8.76	16.36	32.98	28.32	31.92	29.65	17.94
Ctk7-7	8.16	17.07	33.59	29.36	32.37	30.4	17.73
Ctk7-7	8.8	17.12	33.66	29.39	32.44	30.6	17.64
Ctk7-7	8.47	17.11	33.41	29.31	31.99	30.52	17.66
Ctk7-8	8.34	17.39	32.61	28.3	31.75	29.88	17.93
Ctk7-8	8.1	17.36	33.12	28.18	32.79	29.68	18.15
Ctk7-8	8.31	17.67	32.65	28.23	32.33	29.66	17.75
Sample	Mean ct	Mean ct	Mean ct	Mean ct	Mean ct	Mean ct	Mean ct
Ctrl	8.60333	23.2933	33.4833	29.0933	31.2567	30.8867	17.6533
Thap	8.52667	22.3867	33.9433	29.0233	30.63	27.1567	18.7733
1h	8.36333	21.3067	33.5167	28.7867	31.2233	30.4167	17.62
2h	8.56667	17.5267	33.5567	29.4267	31.5867	31.0467	18.0367
4h	8.73333	16.4467	33.33	29.0033	31.6	30.73	18.25
8h	8.76333	16.5533	33.0167	28.2667	31.4067	29.6133	17.9833
16h	8.47667	17.1	33.5533	29.3533	32.2667	30.5067	17.6767
24h	8.25	17.4733	32.7933	28.2367	32.29	29.74	17.9433
Sample	2DDCT	2DDCT	2DDCT	2DDCT	2DDCT	2DDCT	2DDCT
Ctrl	1	1	1	1	1	1	1
Thap	1	1.77769	0.689362	0.99539	1.46409	12.5824	0.436282
1h	1	3.35582	0.827406	1.04729	0.866537	1.17283	0.866537
2h	1	53.0765	0.926588	0.773782	0.775572	0.872564	0.747425
4h	1	125.946	1.217	1.16473	0.862542	1.21982	0.723635
8h	1	119.428	1.54399	1.9816	1.00696	2.7007	0.888843
16h	1	67.0268	0.872564	0.764895	0.454809	1.19196	0.90125
24h	1	44.2212	1.26284	1.41748	0.382447	1.73307	0.640232

## Sheet: Ctk8
Gene	Rn18s	Cxcl10	Nox1	Nox2	p67phox	p47phox	Rac1
Sample	Ct	Ct	Ct	Ct	Ct	Ct	Ct
Ctk8-1	8.52	23.8	33.86	29.31	30.38	31.22	17.87
Ctk8-1	8.39	23.78	33.53	29.72	30.51	31.17	17.9
Ctk8-1	8.23	23.86	33.64	29.65	30.58	30.33	18.19
Ctk8-2	8.42	22.03	34.81	29.07	29.51	25.89	17.05
Ctk8-2	8.51	21.83	33.92	28.87	29.63	25.86	16.94
Ctk8-2	8.52	21.96	33.98	28.76	29.26	25.88	16.94
Ctk8-3	8.19	21.51	32.84	28.82	31.2	29.99	17.53
Ctk8-3	8.11	21.5	33	28.8	30.22	30.21	17.26
Ctk8-3	8.39	21.73	33.03	28.69	30.5	30.06	17.24
Ctk8-4	8.6	18.77	32.79	28.71	29.81	30.63	17.49
Ctk8-4	8.46	18.72	33	28.77	30.66	30.56	17.47
Ctk8-4	8.51	18.38	33.13	28.92	30.21	30.59	17.27
Ctk8-5	8.53	17.67	35	28.94	30.8	29.88	17.91
Ctk8-5	8.98	17.92	34.23	29.07	31.62	30.16	17.88
Ctk8-5	8.85	17.74	34.4	29.49	31.43	30.6	17.85
Ctk8-6	8.2	17.03	33.3	28.47	30.55	29.72	16.9
Ctk8-6	8.23	16.72	33.01	28.48	30.93	29.4	17.64
Ctk8-6	8.29	16.85	33.01	28.37	30.56	29.89	17.22
Ctk8-7	8.44	17.76	33.84	29.09	31.86	30.24	18.29
Ctk8-7	8.63	17.83	33.8	29.27	31.13	30.13	17.65
Ctk8-7	8.81	17.83	34.57	29.03	31.99	29.94	17.56
Ctk8-8	8.47	17.98	33.15	28.37	31.03	29.96	17.23
Ctk8-8	8.38	18.05	33.19	28.27	31.82	29.61	17.5
Ctk8-8	8.42	17.89	33.05	28.11	31.13	29.62	17.23
Sample	Mean ct	Mean ct	Mean ct	Mean ct	Mean ct	Mean ct	Mean ct
Ctrl	8.38	23.8133	33.6767	29.56	30.49	30.9067	17.9867
Thap	8.48333	21.94	34.2367	28.9	29.4667	25.8767	16.9767
1h	8.23	21.58	32.9567	28.77	30.64	30.0867	17.3433
2h	8.52333	18.6233	32.9733	28.8	30.2267	30.5933	17.41
4h	8.78667	17.7767	34.5433	29.1667	31.2833	30.2133	17.88
8h	8.24	16.8667	33.1067	28.44	30.68	29.67	17.2533
16h	8.62667	17.8067	34.07	29.13	31.66	30.1033	17.8333
24h	8.42333	17.9733	33.13	28.25	31.3267	29.73	17.32
Sample	2DDCT	2DDCT	2DDCT	2DDCT	2DDCT	2DDCT	2DDCT
Ctrl	1	1	1	1	1	1	1
Thap	1	3.93583	0.728668	1.69741	2.18354	35.0984	2.16345
1h	1	4.23785	1.48452	1.55833	0.812252	1.59107	1.40769
2h	1	40.3175	1.79834	1.87038	1.32562	1.37237	1.64718
4h	1	87.0235	0.726986	1.7411	0.764895	2.14355	1.42734
8h	1	111.947	1.34723	1.97247	0.795536	2.1386	1.50873
16h	1	76.2853	0.903335	1.59844	0.527289	2.07053	1.31951
24h	1	59.0282	1.50525	2.55502	0.577009	2.32947	1.6358

## Sheet: Isoform expression
Relative isoform expression. Only untreated cells considered. Log10 2-DCT
Gene	Ctk1	Ctk2	Ctk3	Ctk4	Ctk5	Ctk6	Ctk7	Ctk8		AVG	SD	N
Atf3	-4.37698	-4.71915	-4.10404	-4.34487	-4.33584	-4.30774				-4.36477	0.199096	6
Chop	-3.07653	-3.18389	-3.01431	-3.19493	-3.07753	-2.72031				-3.04458	0.173314	6
Cxcl10	-4.56663	-4.80444	-4.52548	-4.6459	-4.64389	-4.4723	-4.42213	-4.6459		-4.59083	0.120637	8
Nox1				-6.97286	-7.19161	-7.25382	-7.48963	-7.61506		-7.30459	0.25299	5
Nox2				-5.84901	-6.01358	-5.78981	-6.1681	-6.37582		-6.03926	0.239243	5
Nox4	-4.94592	-5.07135	-4.80042	-4.82852	-4.96699					-4.92264	0.110022	5
Duox1	-7.03708	-7.32005	-6.98992	-7.57692	-7.16251					-7.21729	0.238261	5
Duox2	-5.7276	-6.10589	-5.42757	-5.67943	-5.82092					-5.75228	0.245512	5
Duoxa2	-5.74767	-6.02361	-5.50182	-5.62324	-5.82292					-5.74385	0.198529	5
p67phox				-6.27949	-6.51931	-6.60761	-6.81933	-6.65577		-6.5763	0.198562	5
p47phox				-6.12094	-6.38083	-6.26544	-6.70795	-6.7812		-6.45127	0.28432	5
p40phox	-7.10631	-7.09427	-6.80428	-6.91968	-7.02704					-6.99032	0.127682	5
Noxa1	-5.69749	-5.7276	-5.38442	-5.55902	-5.86808					-5.64732	0.183445	5
Noxo1	-6.6347	-6.42197	-6.27447	-6.43201	-6.59757					-6.47214	0.146083	5
p22phox	-7.16251	-7.22873	-6.98289	-7.31904	-7.37122					-7.21288	0.151678	5
Rac1				-2.34101	-2.43333	-2.338	-2.72432	-2.89189		-2.54571	0.249711	5

## Sheet: CTK9
Stain	Ponceau	DUOX1	NOX1	Ponceau	DUOX2	NOX2	Ponceau	NOX4	Ponceau	p-eIF2a	Caspase 3
Sample	Adj. Int	Adj. Int	Adj. Int	Adj. Int	Adj. Int	Adj. Int	Adj. Int	Adj. Int	Adj. Int	Adj. Int	Adj. Int
Ctrl	1414830060	10998148	9300654	1332009602	3447081	1512780	1220021847	221255	1319989560	6672285	1225497
Thap	1206745860	6970642	1411047	1234050961	1449954	331930	1022928148	9785	1121731210	39327561	86823555
1h	1426376360	10751874	10880991	1411712929	3802392	1563605	1329436669	441940	1274417923	6304935	900991
2h	1415964360	10754618	9306990	1352111354	3296601	1583270	1330969321	294975	1212315194	5863371	834470
4h	1359742410	10637214	8029692	1339315505	3292740	1102190	1349129826	646190	1184777311	4778247	643006
8h	1330287660	12086438	7656165	1330965394	2928321	1140665	1250117066	207860	1169142893	5266125	1641640
16h	1244550350	9339302	5158593	1259617975	1726956	1032460	1149794558	198075	1102623945	5916846	12820535
24h	1205634170	10481786	4378671	1231577512	1794276	793345	1192554352	46740	1087174328	7327098	18036200
Sample	Factor	Norm.	Norm.	Factor	Norm.	Norm.	Factor	Norm.	Factor	Norm.	Norm.
Ctrl	1	10998148	9300654	1	3447081	1512780	1	221255	1	6672285	1225497
Thap	1.17243	8.17262e+06	1.65436e+06	1.07938	1.56505e+06	358279	1.19268	11670.3	1.17674	4.62784e+07	1.02169e+08
1h	0.991905	1.06648e+07	1.07929e+07	0.943541	3.58771e+06	1.47533e+06	0.917698	405568	1.03576	6.53039e+06	933209
2h	0.999199	1.0746e+07	9.29953e+06	0.985133	3.24759e+06	1.55973e+06	0.916642	270386	1.08882	6.38414e+06	908585
4h	1.04051	1.10682e+07	8.355e+06	0.994545	3.27478e+06	1.09618e+06	0.904303	584351	1.11412	5.32356e+06	716389
8h	1.06355	1.28546e+07	8.14273e+06	1.00078	2.93062e+06	1.14156e+06	0.975926	202856	1.12902	5.94558e+06	1.85345e+06
16h	1.13682	1.06171e+07	5.86439e+06	1.05747	1.82621e+06	1.0918e+06	1.06108	210173	1.19713	7.08326e+06	1.53479e+07
24h	1.17352	1.23005e+07	5.13844e+06	1.08155	1.94059e+06	858040	1.02303	47816.5	1.21415	8.89617e+06	2.18986e+07
Sample	Fold Ctrl	Fold Ctrl	Fold Ctrl	Fold Ctrl	Fold Ctrl	Fold Ctrl	Fold Ctrl	Fold Ctrl	Fold Ctrl	Fold Ctrl	Fold Ctrl
Ctrl	1	1	1	1	1	1	1	1	1	1	1
Thap	0.852926	0.74309	0.177876	0.926458	0.454022	0.236835	0.838451	0.0527461	0.849803	6.93592	83.3695
1h	1.00816	0.969694	1.16045	1.05984	1.0408	0.975242	1.08968	1.83303	0.965476	0.978734	0.761495
2h	1.0008	0.977074	0.99988	1.01509	0.942128	1.03104	1.09094	1.22206	0.918428	0.956814	0.741401
4h	0.961064	1.00637	0.898324	1.00548	0.950015	0.724611	1.10582	2.64108	0.897566	0.797862	0.58457
8h	0.940246	1.16879	0.875501	0.999216	0.850174	0.754611	1.02467	0.916843	0.885721	0.891086	1.51241
16h	0.879647	0.965354	0.630536	0.945652	0.529783	0.721715	0.942438	0.949913	0.835328	1.06159	12.5238
24h	0.852141	1.11842	0.552481	0.924601	0.562968	0.567194	0.977486	0.216115	0.823623	1.3333	17.8692

[truncated: 2 more sheets: CTK10, CTK11]
